# Supplementary material for: Human alveolar epithelial cells type II are capable of TGFβ-dependent epithelial-mesenchymal-transition and collagen-synthesis
Source: Respir Res. 2018 Jul 24;19:138. doi: 10.1186/s12931-018-0841-9 (PMC6056940; doi:10.1186/s12931-018-0841-9)
Supplement: Supplementary file 3 — Table S1. Results from 1 W-ANOVA for regulation between experimental groups. Spreadsheet containing microarray data from statistical analysis. (XLSX 2864 kb) [file 12931_2018_841_MOESM3_ESM.xlsx]

## Sheet: FoF_repeated measures-1W-ANOVA_
		Results from 1W-ANOVA for regulation between experimental groups																averaged and normalized expression values				Gene Identifier
p (corrected)	p	FC ([SB] vs [Medium])	Log FC ([SB] vs [Medium])	FC (abs) ([SB] vs [Medium])	Regulation ([SB] vs [Medium])	FC ([TGFb] vs [Medium])	Log FC ([TGFb] vs [Medium])	FC (abs) ([TGFb] vs [Medium])	Regulation ([TGFb] vs [Medium])	FC ([TGFb+SB] vs [Medium])	Log FC ([TGFb+SB] vs [Medium])	FC (abs) ([TGFb+SB] vs [Medium])	Regulation ([TGFb+SB] vs [Medium])	FC ([TGFb] vs [TGFb+SB])	Log FC ([TGFb] vs [TGFb+SB])	FC (abs) ([TGFb] vs [TGFb+SB])	Regulation ([TGFb] vs [TGFb+SB])	[Medium](normalized)	[SB](normalized)	[TGFb](normalized)	[TGFb+SB](normalized)	GeneSymbol	Description	RefSeqAccession	EntrezGeneID
0.00137476	0.000126457	1.35088	0.433894	1.35088	up	-1.13701	-0.18525	1.13701	down	1.1218	0.165816	1.1218	up	-1.2755	-0.351065	1.2755	down	-0.107052	0.326842	-0.292302	0.0587635	BRAF	Homo sapiens B-Raf proto-oncogene, serine/threonine kinase (BRAF), mRNA [NM_004333]	NM_004333	673
0.0213312	0.00503623	-1.17176	-0.228672	1.17176	down	-1.3872	-0.472175	1.3872	down	-1.10226	-0.140469	1.10226	down	-1.2585	-0.331706	1.2585	down	0.151389	-0.0772829	-0.320786	0.01092	HEBP1	Homo sapiens heme binding protein 1 (HEBP1), mRNA [NM_015987]	NM_015987	50865
0.0042846	0.000610953	-1.68627	-0.753834	1.68627	down	1.67298	0.742422	1.67298	up	-1.36409	-0.447943	1.36409	down	2.28211	1.19037	2.28211	up	0.313189	-0.440645	1.05561	-0.134755		keratin 18 pseudogene 52 [Source:HGNC Symbol;Acc:HGNC:37888] [ENST00000404956]
0.0122593	0.00243664	-1.22071	-0.287723	1.22071	down	1.09111	0.125793	1.09111	up	-1.10565	-0.144895	1.10565	down	1.20638	0.270687	1.20638	up	0.0648539	-0.222869	0.190647	-0.0800407	DIDO1	Homo sapiens death inducer-obliterator 1 (DIDO1), transcript variant 4, mRNA [NM_033081]	NM_033081	11083
0.0043579	0.000625857	-1.3035	-0.382388	1.3035	down	-1.04611	-0.0650365	1.04611	down	-1.22189	-0.289109	1.22189	down	1.16803	0.224073	1.16803	up	0.183692	-0.198695	0.118656	-0.105417	LETM1	Homo sapiens leucine zipper-EF-hand containing transmembrane protein 1 (LETM1), mRNA [NM_012318]	NM_012318	3954
0.00572778	0.000903107	-1.29181	-0.369393	1.29181	down	1.04804	0.0677004	1.04804	up	-1.23731	-0.307205	1.23731	down	1.29675	0.374906	1.29675	up	0.170482	-0.198911	0.238182	-0.136723	UFC1	Homo sapiens ubiquitin-fold modifier conjugating enzyme 1 (UFC1), mRNA [NM_016406]	NM_016406	51506
0.000655058	4.23571e-05	-1.81136	-0.857076	1.81136	down	-1.32438	-0.405316	1.32438	down	-1.52835	-0.611972	1.52835	down	1.15401	0.206656	1.15401	up	0.391899	-0.465177	-0.0134165	-0.220073	SLFN12	Homo sapiens schlafen family member 12 (SLFN12), transcript variant 1, mRNA [NM_018042]	NM_018042	55106
3.06903e-05	2.95696e-07	-1.65587	-0.727588	1.65587	down	1.03202	0.0454695	1.03202	up	-1.51306	-0.597467	1.51306	down	1.5615	0.642937	1.5615	up	0.3288	-0.398788	0.374269	-0.268667	KLC1	Homo sapiens kinesin light chain 1 (KLC1), transcript variant 2, mRNA [NM_182923]	NM_182923	3831
0.00757705	0.00130053	-2.44725	-1.29116	2.44725	down	1.62806	0.703155	1.62806	up	-2.37401	-1.24732	2.37401	down	3.86503	1.95048	3.86503	up	0.762196	-0.528968	1.46535	-0.485128			XR_428276
0.0406651	0.011554	1.2844	0.361097	1.2844	up	-1.17246	-0.229535	1.17246	down	1.36022	0.443838	1.36022	up	-1.5948	-0.673373	1.5948	down	-0.0925663	0.26853	-0.322101	0.351272	RPA3	Homo sapiens replication protein A3, 14kDa (RPA3), mRNA [NM_002947]	NM_002947	6119
0.00483451	0.000714409	1.09845	0.135469	1.09845	up	-1.4687	-0.554539	1.4687	down	1.12501	0.169939	1.12501	up	-1.6523	-0.724478	1.6523	down	0.0149593	0.150428	-0.539579	0.184898	NEK8	Homo sapiens NIMA-related kinase 8 (NEK8), mRNA [NM_178170]	NM_178170	284086
0.00831323	0.00146973	1.18824	0.248822	1.18824	up	-1.25476	-0.327413	1.25476	down	1.13625	0.184284	1.13625	up	-1.42573	-0.511697	1.42573	down	-0.0250726	0.22375	-0.352485	0.159211	ACAT2	Homo sapiens acetyl-CoA acetyltransferase 2 (ACAT2), transcript variant 1, mRNA [NM_005891]	NM_005891	39
0.0230844	0.0055759	-2.08003	-1.0566	2.08003	down	-1.38927	-0.474329	1.38927	down	-2.19062	-1.13134	2.19062	down	1.57681	0.657007	1.57681	up	0.306869	-0.749736	-0.167461	-0.824468	GPC5	Homo sapiens glypican 5 (GPC5), mRNA [NM_004466]	NM_004466	2262
3.70583e-05	3.99374e-07	1.72224	0.784289	1.72224	up	-1.96367	-0.973554	1.96367	down	1.37935	0.463986	1.37935	up	-2.70859	-1.43754	2.70859	down	-0.173895	0.610394	-1.14745	0.290091	CAT	Homo sapiens catalase (CAT), mRNA [NM_001752]	NM_001752	847
0.01248	0.00250081	1.99128	0.993695	1.99128	up	-1.43792	-0.523981	1.43792	down	2.13623	1.09507	2.13623	up	-3.07173	-1.61905	3.07173	down	-0.292557	0.701138	-0.816538	0.802512	ORC6	Homo sapiens origin recognition complex, subunit 6 (ORC6), transcript variant 1, mRNA [NM_014321]	NM_014321	23594
0.0298187	0.00779547	1.00593	0.00852382	1.00593	up	-1.15454	-0.207316	1.15454	down	-1.01211	-0.0173658	1.01211	down	-1.14072	-0.18995	1.14072	down	-0.151116	-0.142593	-0.358432	-0.168482	PTPN6	Homo sapiens protein tyrosine phosphatase, non-receptor type 6 (PTPN6), transcript variant 1, mRNA [NM_002831]	NM_002831	5777
0.00879048	0.00158125	1.64396	0.717178	1.64396	up	1.23453	0.30396	1.23453	up	1.54811	0.630505	1.54811	up	-1.25401	-0.326545	1.25401	down	-0.265913	0.451265	0.0380468	0.364592	MFNG	Homo sapiens MFNG O-fucosylpeptide 3-beta-N-acetylglucosaminyltransferase (MFNG), transcript variant 1, mRNA [NM_002405]	NM_002405	4242
0.00504293	0.000755308	1.29542	0.373415	1.29542	up	-1.73681	-0.796442	1.73681	down	1.25993	0.333341	1.25993	up	-2.18826	-1.12978	2.18826	down	-0.0592699	0.314145	-0.855712	0.274071	RSPH1	Homo sapiens radial spoke head 1 homolog (Chlamydomonas) (RSPH1), transcript variant 1, mRNA [NM_080860]	NM_080860	89765
0.000987258	7.86117e-05	-1.33179	-0.413367	1.33179	down	1.03976	0.0562494	1.03976	up	-1.2099	-0.274891	1.2099	down	1.25801	0.331141	1.25801	up	0.104485	-0.308881	0.160735	-0.170406	PDE6D	Homo sapiens phosphodiesterase 6D, cGMP-specific, rod, delta (PDE6D), transcript variant 1, mRNA [NM_002601]	NM_002601	5147
0.0420928	0.0120816	1.54344	0.626149	1.54344	up	-1.3669	-0.450907	1.3669	down	1.42181	0.507728	1.42181	up	-1.94347	-0.958635	1.94347	down	-0.277049	0.3491	-0.727955	0.230679	DFNB59	Homo sapiens deafness, autosomal recessive 59 (DFNB59), mRNA [NM_001042702]	NM_001042702	494513
0.00144768	0.000135623	-1.88906	-0.917666	1.88906	down	1.23503	0.304549	1.23503	up	-2.14964	-1.1041	2.14964	down	2.65488	1.40865	2.65488	up	1.4098	0.492135	1.71435	0.305703	COL1A2	Homo sapiens collagen, type I, alpha 2 (COL1A2), mRNA [NM_000089]	NM_000089	1278
0.0044746	0.000648906	1.80899	0.855182	1.80899	up	-1.92736	-0.946629	1.92736	down	1.52383	0.607704	1.52383	up	-2.93698	-1.55433	2.93698	down	0.292375	1.14756	-0.654254	0.900079	IZUMO2	Homo sapiens IZUMO family member 2 (IZUMO2), mRNA [NM_152358]	NM_152358	126123
0.0111498	0.00215082	1.42396	0.509906	1.42396	up	-1.31298	-0.39285	1.31298	down	1.51745	0.601652	1.51745	up	-1.99239	-0.994502	1.99239	down	-0.0924662	0.41744	-0.485316	0.509186	POLE	Homo sapiens polymerase (DNA directed), epsilon, catalytic subunit (POLE), mRNA [NM_006231]	NM_006231	5426
0.00188645	0.000197612	1.26132	0.33493	1.26132	up	-1.22452	-0.29221	1.22452	down	1.16249	0.217222	1.16249	up	-1.42349	-0.509433	1.42349	down	-0.0718567	0.263074	-0.364067	0.145365	RPL32P3	Homo sapiens ribosomal protein L32 pseudogene 3 (RPL32P3), non-coding RNA [NR_003111]	NR_003111	132241
0.000405894	2.0136e-05	-1.66441	-0.735014	1.66441	down	1.19072	0.251832	1.19072	up	-1.49971	-0.584684	1.49971	down	1.78573	0.836516	1.78573	up	0.446967	-0.288047	0.698799	-0.137717	TNFRSF12A	Homo sapiens tumor necrosis factor receptor superfamily, member 12A (TNFRSF12A), mRNA [NM_016639]	NM_016639	51330
0.0437546	0.0126816	-3.0054	-1.58756	3.0054	down	1.21279	0.278331	1.21279	up	-2.6767	-1.42045	2.6767	down	3.24628	1.69879	3.24628	up	0.417661	-1.16989	0.695992	-1.00279	DNM3	Homo sapiens dynamin 3 (DNM3), transcript variant 1, mRNA [NM_015569]	NM_015569	26052
0.0484088	0.0144614	1.10819	0.148211	1.10819	up	-1.02582	-0.0367804	1.02582	down	1.1179	0.160786	1.1179	up	-1.14676	-0.197567	1.14676	down	-0.0541608	0.0940502	-0.0909412	0.106625	F8A1	Homo sapiens coagulation factor VIII-associated 1 (F8A1), mRNA [NM_012151]	NM_012151	8263
0.00019627	6.64509e-06	1.4901	0.575412	1.4901	up	-2.06224	-1.04421	2.06224	down	1.37546	0.459919	1.37546	up	-2.83654	-1.50413	2.83654	down	-0.282322	0.29309	-1.32653	0.177597	C1orf226	Homo sapiens chromosome 1 open reading frame 226 (C1orf226), transcript variant 2, mRNA [NM_001085375]	NM_001085375	400793
0.000384316	1.86491e-05	1.21509	0.281059	1.21509	up	-1.16952	-0.225921	1.16952	down	1.23539	0.304972	1.23539	up	-1.44482	-0.530894	1.44482	down	-0.150481	0.130579	-0.376402	0.154492	INTS10	Homo sapiens integrator complex subunit 10 (INTS10), mRNA [NM_018142]	NM_018142	55174
0.000301469	1.28892e-05	-1.38539	-0.470297	1.38539	down	-1.09594	-0.132171	1.09594	down	-1.29456	-0.372467	1.29456	down	1.18124	0.240296	1.18124	up	0.255687	-0.214609	0.123517	-0.11678	NDUFA4	Homo sapiens NDUFA4, mitochondrial complex associated (NDUFA4), mRNA [NM_002489]	NM_002489	4697
0.00786925	0.00136704	-1.05637	-0.0791099	1.05637	down	-1.33164	-0.413207	1.33164	down	-1.02895	-0.0411675	1.02895	down	-1.29418	-0.372039	1.29418	down	0.0505297	-0.0285802	-0.362677	0.00936222	STARD7	Homo sapiens StAR-related lipid transfer (START) domain containing 7 (STARD7), mRNA [NM_020151]	NM_020151	56910
0.0228074	0.00549162	-1.23814	-0.308169	1.23814	down	-1.08023	-0.111339	1.08023	down	-1.30237	-0.381145	1.30237	down	1.20565	0.269806	1.20565	up	0.0523252	-0.255844	-0.0590138	-0.328819	TRIM13	Homo sapiens tripartite motif containing 13 (TRIM13), transcript variant 3, mRNA [NM_213590]	NM_213590	10206
0.0104387	0.00197421	1.58862	0.667773	1.58862	up	-1.5152	-0.599506	1.5152	down	1.41988	0.505773	1.41988	up	-2.1514	-1.10528	2.1514	down	-0.152117	0.515655	-0.751624	0.353655	THRB-AS1	Homo sapiens THRB antisense RNA 1 (THRB-AS1), long non-coding RNA [NR_046244]	NR_046244	644990
0.0234576	0.00570519	-1.28194	-0.358325	1.28194	down	1.12589	0.171072	1.12589	up	-1.31719	-0.397468	1.31719	down	1.48302	0.568539	1.48302	up	0.187324	-0.171001	0.358396	-0.210143	WDR93	Homo sapiens WD repeat domain 93 (WDR93), transcript variant 1, mRNA [NM_020212]	NM_020212	56964
0.029551	0.00770037	1.1834	0.242935	1.1834	up	-1.12202	-0.166092	1.12202	down	1.25773	0.330826	1.25773	up	-1.4112	-0.496918	1.4112	down	-0.0584638	0.184471	-0.224556	0.272362	EGFL7	Homo sapiens EGF-like-domain, multiple 7 (EGFL7), transcript variant 2, mRNA [NM_201446]	NM_201446	51162
0.00750711	0.00128215	-1.30618	-0.385353	1.30618	down	1.40762	0.49326	1.40762	up	-1.24745	-0.31898	1.24745	down	1.75594	0.81224	1.75594	up	0.0422673	-0.343086	0.535527	-0.276713	SRGAP2B	Homo sapiens SLIT-ROBO Rho GTPase activating protein 2B (SRGAP2B), mRNA [NM_001271870]	NM_001271870	647135
0.0262565	0.00662738	-1.76353	-0.818465	1.76353	down	1.09322	0.128585	1.09322	up	-1.98679	-0.990436	1.98679	down	2.172	1.11902	2.172	up	0.0788773	-0.739587	0.207463	-0.911559	RBMS3	Homo sapiens RNA binding motif, single stranded interacting protein 3 (RBMS3), transcript variant 2, mRNA [NM_014483]	NM_014483	27303
0.0106447	0.00202028	-1.17742	-0.235627	1.17742	down	1.04711	0.0664096	1.04711	up	-1.19126	-0.252493	1.19126	down	1.24738	0.318903	1.24738	up	0.133789	-0.101838	0.200198	-0.118705	YWHAB	Homo sapiens tyrosine 3-monooxygenase/tryptophan 5-monooxygenase activation protein, beta (YWHAB), transcript variant 1, mRNA [NM_003404]	NM_003404	7529
0.00450121	0.000653952	1.33266	0.414311	1.33266	up	-1.24452	-0.315584	1.24452	down	1.17413	0.231588	1.17413	up	-1.46122	-0.547172	1.46122	down	-0.110616	0.303695	-0.4262	0.120971	LOC389765	Homo sapiens kinesin family member 27 pseudogene (LOC389765), non-coding RNA [NR_029410]	NR_029410	389765
0.000134981	3.47308e-06	1.32174	0.402434	1.32174	up	-1.36575	-0.449692	1.36575	down	1.21582	0.28193	1.21582	up	-1.6605	-0.731622	1.6605	down	-0.124426	0.278008	-0.574118	0.157504	CAST	Homo sapiens calpastatin (CAST), transcript variant 6, mRNA [NM_001042440]	NM_001042440	831
0.0099408	0.00185296	2.58778	1.37171	2.58778	up	-2.37171	-1.24593	2.37171	down	2.55311	1.35225	2.55311	up	-6.05523	-2.59818	6.05523	down	-0.394211	0.977504	-1.64014	0.958043	KIF24	Homo sapiens kinesin family member 24 (KIF24), mRNA [NM_194313]	NM_194313	347240
0.00441695	0.000637183	-1.21276	-0.278298	1.21276	down	1.00423	0.00609207	1.00423	up	-1.16944	-0.225823	1.16944	down	1.17439	0.231915	1.17439	up	0.160128	-0.11817	0.16622	-0.0656953	RNF111	Homo sapiens ring finger protein 111 (RNF111), transcript variant 2, mRNA [NM_017610]	NM_017610	54778
0.0341938	0.00924965	-1.09077	-0.125346	1.09077	down	1.25831	0.331486	1.25831	up	-1.27619	-0.351844	1.27619	down	1.60584	0.68333	1.60584	up	0.0911537	-0.0341923	0.42264	-0.26069	LOC100132207	Homo sapiens cDNA FLJ41345 fis, clone BRAWH2002761. [AK123339]		100132207
0.016626	0.00362055	1.47117	0.556963	1.47117	up	-1.0646	-0.0903133	1.0646	down	1.37988	0.464544	1.37988	up	-1.46902	-0.554857	1.46902	down	-0.198868	0.358095	-0.289182	0.265676	FBXL8	Homo sapiens F-box and leucine-rich repeat protein 8 (FBXL8), mRNA [NM_018378]	NM_018378	55336
0.000990142	7.91891e-05	1.11468	0.156632	1.11468	up	-1.34518	-0.427802	1.34518	down	1.21235	0.277801	1.21235	up	-1.63083	-0.705603	1.63083	down	-0.054438	0.102194	-0.48224	0.223363	TBC1D5	Homo sapiens TBC1 domain family, member 5 (TBC1D5), transcript variant 2, mRNA [NM_014744]	NM_014744	9779
0.000162576	4.74951e-06	-1.51341	-0.597808	1.51341	down	1.15825	0.211942	1.15825	up	-1.42887	-0.514879	1.42887	down	1.65499	0.726821	1.65499	up	0.264197	-0.333611	0.476139	-0.250682	PTTG1IP	Homo sapiens pituitary tumor-transforming 1 interacting protein (PTTG1IP), transcript variant 1, mRNA [NM_004339]	NM_004339	754
0.0294405	0.00766382	-1.03366	-0.0477624	1.03366	down	1.07099	0.0989416	1.07099	up	1.00356	0.00512266	1.00356	up	1.06719	0.0938189	1.06719	up	0.0631707	0.0154083	0.162112	0.0682933	NDN	Homo sapiens necdin, melanoma antigen (MAGE) family member (NDN), mRNA [NM_002487]	NM_002487	4692
0.00024784	9.65544e-06	-1.65232	-0.724492	1.65232	down	1.10295	0.141374	1.10295	up	-1.36457	-0.448441	1.36457	down	1.50505	0.589815	1.50505	up	0.266171	-0.45832	0.407545	-0.18227	TMEM237	Homo sapiens transmembrane protein 237 (TMEM237), transcript variant 1, mRNA [NM_001044385]	NM_001044385	65062
0.0424039	0.0121834	-1.15675	-0.210073	1.15675	down	1.04364	0.0616183	1.04364	up	-1.07203	-0.100339	1.07203	down	1.1188	0.161958	1.1188	up	0.0579097	-0.152164	0.119528	-0.0424294	TP53RK	Homo sapiens TP53 regulating kinase (TP53RK), mRNA [NM_033550]	NM_033550	112858
5.21909e-05	7.21414e-07	-7.30455	-2.8688	7.30455	down	2.73222	1.45007	2.73222	up	-4.33671	-2.1166	4.33671	down	11.8488	3.56667	11.8488	up	1.15788	-1.71092	2.60795	-0.958721	SERPINE1	Homo sapiens serpin peptidase inhibitor, clade E (nexin, plasminogen activator inhibitor type 1), member 1 (SERPINE1), mRNA [NM_000602]	NM_000602	5054
0.000252733	1.00066e-05	-1.45869	-0.544676	1.45869	down	1.19171	0.25303	1.19171	up	-1.42879	-0.514799	1.42879	down	1.70271	0.767829	1.70271	up	0.22164	-0.323037	0.47467	-0.293159	LMBR1	Homo sapiens limb development membrane protein 1 (LMBR1), mRNA [NM_022458]	NM_022458	64327
0.00487531	0.000723152	2.12954	1.09054	2.12954	up	-1.37014	-0.454319	1.37014	down	1.86188	0.896759	1.86188	up	-2.55103	-1.35108	2.55103	down	-0.0643108	1.02623	-0.51863	0.832448	ST3GAL6	Homo sapiens ST3 beta-galactoside alpha-2,3-sialyltransferase 6 (ST3GAL6), transcript variant 1, mRNA [NM_006100]	NM_006100	10402
0.000120581	2.8968e-06	-1.03073	-0.0436666	1.03073	down	-1.59263	-0.671412	1.59263	down	-1.08408	-0.116467	1.08408	down	-1.46911	-0.554945	1.46911	down	0.0711138	0.0274472	-0.600298	-0.0453529	IDS	Homo sapiens iduronate 2-sulfatase (IDS), transcript variant 2, mRNA [NM_006123]	NM_006123	3423
0.0152549	0.00323933	2.39441	1.25967	2.39441	up	-1.4443	-0.530368	1.4443	down	2.48539	1.31347	2.48539	up	-3.58964	-1.84384	3.58964	down	-0.588011	0.671661	-1.11838	0.725459	SPAG5	Homo sapiens sperm associated antigen 5 (SPAG5), mRNA [NM_006461]	NM_006461	10615
0.00230217	0.000259969	-1.50137	-0.586278	1.50137	down	1.10784	0.147744	1.10784	up	-1.39824	-0.48361	1.39824	down	1.54902	0.631355	1.54902	up	0.214284	-0.371994	0.362028	-0.269326	MORF4L2	Homo sapiens mortality factor 4 like 2 (MORF4L2), transcript variant 2, mRNA [NM_012286]	NM_012286	9643
0.00262456	0.000312823	1.59888	0.677066	1.59888	up	-1.6445	-0.717653	1.6445	down	1.31221	0.391996	1.31221	up	-2.15793	-1.10965	2.15793	down	-0.154717	0.522348	-0.872371	0.237278	NOXA1	Homo sapiens NADPH oxidase activator 1 (NOXA1), transcript variant 1, mRNA [NM_006647]	NM_006647	10811
0.00490874	0.000730697	1.77236	0.825668	1.77236	up	-1.57708	-0.657259	1.57708	down	1.52712	0.610816	1.52712	up	-2.4084	-1.26807	2.4084	down	-0.254799	0.570869	-0.912058	0.356017	SLC40A1	Homo sapiens solute carrier family 40 (iron-regulated transporter), member 1 (SLC40A1), mRNA [NM_014585]	NM_014585	30061
2.91001e-05	2.68478e-07	-1.24598	-0.317277	1.24598	down	1.01521	0.0217817	1.01521	up	-1.2194	-0.286173	1.2194	down	1.23795	0.307954	1.23795	up	0.145255	-0.172022	0.167037	-0.140917	SLC4A1AP	Homo sapiens solute carrier family 4 (anion exchanger), member 1, adaptor protein (SLC4A1AP), mRNA [NM_018158]	NM_018158	22950
0.00135091	0.000123076	1.07262	0.101137	1.07262	up	-1.26651	-0.340862	1.26651	down	1.14874	0.200049	1.14874	up	-1.45489	-0.540911	1.45489	down	-0.0251317	0.0760055	-0.365994	0.174918	HMBS	Homo sapiens hydroxymethylbilane synthase (HMBS), transcript variant 1, mRNA [NM_000190]	NM_000190	3145
0.0210235	0.00494266	-1.31119	-0.390874	1.31119	down	1.08349	0.115688	1.08349	up	-1.43537	-0.52142	1.43537	down	1.55521	0.637107	1.55521	up	0.209033	-0.181841	0.324721	-0.312386	CDH1	Homo sapiens cadherin 1, type 1, E-cadherin (epithelial) (CDH1), mRNA [NM_004360]	NM_004360	999
0.0197532	0.00455955	-1.21401	-0.279784	1.21401	down	-1.06705	-0.0936294	1.06705	down	-1.13764	-0.18604	1.13764	down	1.06615	0.0924106	1.06615	up	0.184302	-0.0954816	0.090673	-0.00173759	DDX1	Homo sapiens DEAD (Asp-Glu-Ala-Asp) box helicase 1 (DDX1), mRNA [NM_004939]	NM_004939	1653
0.000356687	1.65354e-05	-1.86481	-0.899025	1.86481	down	1.25204	0.324284	1.25204	up	-1.53568	-0.618873	1.53568	down	1.92273	0.943157	1.92273	up	0.441593	-0.457432	0.765877	-0.17728	KDELR3	Homo sapiens KDEL (Lys-Asp-Glu-Leu) endoplasmic reticulum protein retention receptor 3 (KDELR3), transcript variant 2, mRNA [NM_016657]	NM_016657	11015
0.0310145	0.00818456	1.02619	0.0372986	1.02619	up	-1.07593	-0.10558	1.07593	down	1.09352	0.128984	1.09352	up	-1.17655	-0.234565	1.17655	down	0.14256	0.179858	0.0369793	0.271544	MBTPS2	Homo sapiens membrane-bound transcription factor peptidase, site 2 (MBTPS2), mRNA [NM_015884]	NM_015884	51360
6.92891e-05	1.14408e-06	-1.78674	-0.837329	1.78674	down	4.1217	2.04324	4.1217	up	-1.93213	-0.950193	1.93213	down	7.96366	2.99343	7.96366	up	0.32286	-0.514469	2.3661	-0.627333		T cell receptor beta constant 1 [Source:HGNC Symbol;Acc:HGNC:12156] [ENST00000613594]
1.9415e-05	1.2338e-07	1.6439	0.717125	1.6439	up	-1.44379	-0.529864	1.44379	down	1.68831	0.75558	1.68831	up	-2.43757	-1.28544	2.43757	down	-0.403917	0.313208	-0.933781	0.351663	CDK4	Homo sapiens cyclin-dependent kinase 4 (CDK4), mRNA [NM_000075]	NM_000075	1019
0.00903301	0.00163693	1.11602	0.158364	1.11602	up	-1.09585	-0.132052	1.09585	down	1.08236	0.114174	1.08236	up	-1.1861	-0.246227	1.1861	down	-0.0555494	0.102814	-0.187602	0.0586247	ACO2	Homo sapiens aconitase 2, mitochondrial (ACO2), mRNA [NM_001098]	NM_001098	50
0.000904401	6.88889e-05	-1.60575	-0.683249	1.60575	down	1.60447	0.682099	1.60447	up	-1.62077	-0.696679	1.62077	down	2.60048	1.37878	2.60048	up	0.881361	0.198112	1.56346	0.184682	TSPO2	Homo sapiens translocator protein 2 (TSPO2), transcript variant 1, mRNA [NM_001010873]	NM_001010873	222642
0.000543565	3.17094e-05	1.57594	0.656212	1.57594	up	-1.16222	-0.216882	1.16222	down	1.48801	0.573384	1.48801	up	-1.72939	-0.790267	1.72939	down	-0.326677	0.329535	-0.543559	0.246708	SSBP4	Homo sapiens single stranded DNA binding protein 4 (SSBP4), transcript variant 1, mRNA [NM_032627]	NM_032627	170463
0.00188456	0.000197358	-1.21234	-0.277793	1.21234	down	1.24784	0.319433	1.24784	up	-1.21326	-0.278894	1.21326	down	1.51396	0.598327	1.51396	up	0.052875	-0.224918	0.372308	-0.226019	HIGD1A	Homo sapiens HIG1 hypoxia inducible domain family, member 1A (HIGD1A), transcript variant 3, mRNA [NM_014056]	NM_014056	25994
0.0169004	0.00370257	2.98491	1.57769	2.98491	up	-1.05008	-0.0705036	1.05008	down	2.75497	1.46204	2.75497	up	-2.89294	-1.53254	2.89294	down	-0.192304	1.38538	-0.262808	1.26973	RBMY1B	Homo sapiens RNA binding motif protein, Y-linked, family 1, member B (RBMY1B), mRNA [NM_001006121]	NM_001006121	378948
0.000296617	1.25601e-05	-1.35202	-0.435115	1.35202	down	1.05723	0.0802851	1.05723	up	-1.24141	-0.311977	1.24141	down	1.31245	0.392262	1.31245	up	0.212126	-0.222988	0.292412	-0.0998507	ATG9A	Homo sapiens autophagy related 9A (ATG9A), transcript variant 1, mRNA [NM_001077198]	NM_001077198	79065
8.23155e-05	1.47048e-06	-7.79136	-2.96187	7.79136	down	4.39839	2.13698	4.39839	up	-6.51632	-2.70406	6.51632	down	28.6613	4.84103	28.6613	up	1.1318	-1.83008	3.26877	-1.57226		keratin 17 pseudogene 2 [Source:HGNC Symbol;Acc:HGNC:6429] [ENST00000300992]
0.000657205	4.26861e-05	-1.76187	-0.817108	1.76187	down	1.21225	0.277691	1.21225	up	-1.45602	-0.54203	1.45602	down	1.76507	0.819721	1.76507	up	0.464063	-0.353044	0.741755	-0.0779667	KDELC1	Homo sapiens KDEL (Lys-Asp-Glu-Leu) containing 1 (KDELC1), mRNA [NM_024089]	NM_024089	79070
0.00489668	0.000727325	1.3606	0.444245	1.3606	up	-1.04925	-0.0693517	1.04925	down	1.35881	0.442347	1.35881	up	-1.42573	-0.511699	1.42573	down	-0.136742	0.307503	-0.206094	0.305605	MSH6	Homo sapiens mutS homolog 6 (MSH6), transcript variant 1, mRNA [NM_000179]	NM_000179	2956
0.00693389	0.00115075	-1.29004	-0.36742	1.29004	down	1.21297	0.278544	1.21297	up	-1.26246	-0.336238	1.26246	down	1.53133	0.614782	1.53133	up	0.172877	-0.194543	0.451421	-0.163361	TNK1	Homo sapiens tyrosine kinase, non-receptor, 1 (TNK1), transcript variant 1, mRNA [NM_001251902]	NM_001251902	8711
0.0042328	0.00060143	-1.04992	-0.0702826	1.04992	down	-3.60065	-1.84826	3.60065	down	-1.15467	-0.207483	1.15467	down	-3.11833	-1.64078	3.11833	down	0.138483	0.0682001	-1.70978	-0.0689999	RIIAD1	Homo sapiens regulatory subunit of type II PKA R-subunit (RIIa) domain containing 1 (RIIAD1), mRNA [NM_001144956]	NM_001144956	284485
0.00122215	0.000108052	2.05708	1.0406	2.05708	up	-1.65676	-0.728361	1.65676	down	2.13887	1.09685	2.13887	up	-3.54359	-1.82521	3.54359	down	-0.633962	0.406636	-1.36232	0.462887	FANCA	Homo sapiens Fanconi anemia, complementation group A (FANCA), transcript variant 1, mRNA [NM_000135]	NM_000135	2175
0.0075097	0.00128303	-2.95182	-1.56161	2.95182	down	1.20326	0.266946	1.20326	up	-2.7855	-1.47794	2.7855	down	3.35168	1.74488	3.35168	up	0.653634	-0.907971	0.92058	-0.824304	ITGBL1	Homo sapiens integrin, beta-like 1 (with EGF-like repeat domains) (ITGBL1), transcript variant 1, mRNA [NM_004791]	NM_004791	9358
0.0328187	0.00876139	1.79513	0.844091	1.79513	up	-1.10687	-0.146487	1.10687	down	1.49728	0.582346	1.49728	up	-1.6573	-0.728833	1.6573	down	-0.24131	0.602781	-0.387797	0.341036	SLC6A14	Homo sapiens solute carrier family 6 (amino acid transporter), member 14 (SLC6A14), mRNA [NM_007231]	NM_007231	11254
0.00035961	1.67552e-05	-1.85335	-0.890138	1.85335	down	1.87747	0.908789	1.87747	up	-1.83583	-0.876429	1.83583	down	3.44671	1.78522	3.44671	up	0.367608	-0.52253	1.2764	-0.508821	LARP6	Homo sapiens La ribonucleoprotein domain family, member 6 (LARP6), transcript variant 2, mRNA [NM_197958]	NM_197958	55323
1.61097e-05	7.59557e-08	-29.9841	-4.90613	29.9841	down	9.80645	3.29373	9.80645	up	-37.7558	-5.23863	37.7558	down	370.251	8.53236	370.251	up	2.68784	-2.21828	5.98157	-2.55078	ACTA1	Homo sapiens actin, alpha 1, skeletal muscle (ACTA1), mRNA [NM_001100]	NM_001100	58
0.0261611	0.00659026	-1.20937	-0.27425	1.20937	down	1.15406	0.206715	1.15406	up	-1.17299	-0.23019	1.17299	down	1.3537	0.436904	1.3537	up	0.0274942	-0.246756	0.234209	-0.202696	PLEKHA3	Homo sapiens pleckstrin homology domain containing, family A (phosphoinositide binding specific) member 3 (PLEKHA3), mRNA [NM_019091]	NM_019091	65977
0.00784546	0.00136222	-1.43049	-0.516506	1.43049	down	-1.04907	-0.069114	1.04907	down	-1.19566	-0.257802	1.19566	down	1.13973	0.188688	1.13973	up	0.211396	-0.30511	0.142282	-0.0464065	AK2	Homo sapiens adenylate kinase 2 (AK2), transcript variant 2, mRNA [NM_013411]	NM_013411	204
0.0407938	0.0116025	-2.01281	-1.00921	2.01281	down	-2.84739	-1.50964	2.84739	down	-4.53167	-2.18004	4.53167	down	1.59152	0.670402	1.59152	up	1.15491	0.145694	-0.354733	-1.02514	CCDC108	Homo sapiens coiled-coil domain containing 108 (CCDC108), transcript variant 3, mRNA [NM_001278295]	NM_001278295	255101
0.00685504	0.00113464	-1.23793	-0.307927	1.23793	down	-1.00423	-0.00609326	1.00423	down	-1.15787	-0.211477	1.15787	down	1.15299	0.205384	1.15299	up	0.127553	-0.180373	0.12146	-0.0839236	STK11IP	Homo sapiens serine/threonine kinase 11 interacting protein (STK11IP), mRNA [NM_052902]	NM_052902	114790
0.00100659	8.10357e-05	-1.89618	-0.923093	1.89618	down	-1.19337	-0.25504	1.19337	down	-1.49577	-0.580889	1.49577	down	1.2534	0.325849	1.2534	up	0.296499	-0.626594	0.0414593	-0.28439	DNAJB2	Homo sapiens DnaJ (Hsp40) homolog, subfamily B, member 2 (DNAJB2), transcript variant 1, mRNA [NM_001039550]	NM_001039550	3300
0.00139898	0.000129455	1.33232	0.413939	1.33232	up	-1.29526	-0.373247	1.29526	down	1.23386	0.303174	1.23386	up	-1.59817	-0.676421	1.59817	down	-0.495912	-0.0819724	-0.869158	-0.192738	MREG	Homo sapiens melanoregulin (MREG), mRNA [NM_018000]	NM_018000	55686
0.000123833	3.0152e-06	-1.34761	-0.430403	1.34761	down	1.08492	0.117589	1.08492	up	-1.37191	-0.456182	1.37191	down	1.48841	0.57377	1.48841	up	0.134482	-0.295921	0.252071	-0.3217	STYXL1	Homo sapiens serine/threonine/tyrosine interacting-like 1 (STYXL1), mRNA [NM_016086]	NM_016086	51657
0.0269667	0.00685006	-1.35239	-0.435511	1.35239	down	1.14895	0.20032	1.14895	up	-1.19058	-0.251664	1.19058	down	1.36792	0.451984	1.36792	up	0.167274	-0.268237	0.367593	-0.0843904	EP400NL	EP400 N-terminal like [Source:HGNC Symbol;Acc:HGNC:26602] [ENST00000443539]		347918
0.0179192	0.00401971	-1.87353	-0.905756	1.87353	down	1.15568	0.208746	1.15568	up	-1.80541	-0.852328	1.80541	down	2.08648	1.06107	2.08648	up	0.870486	-0.0352695	1.07923	0.0181582	LOXL4	Homo sapiens lysyl oxidase-like 4 (LOXL4), mRNA [NM_032211]	NM_032211	84171
0.00168341	0.000168652	1.25528	0.32801	1.25528	up	-1.01271	-0.0182209	1.01271	down	1.2134	0.279061	1.2134	up	-1.22883	-0.297282	1.22883	down	-0.113412	0.214598	-0.131633	0.165649	ESRRA	Homo sapiens estrogen-related receptor alpha (ESRRA), transcript variant 2, mRNA [NM_001282450]	NM_001282450	2101
0.00754177	0.00129265	-1.73641	-0.796108	1.73641	down	-2.24087	-1.16406	2.24087	down	-1.76563	-0.820187	1.76563	down	-1.26916	-0.343869	1.26916	down	0.17121	-0.624898	-0.992847	-0.648977	EMP2	Homo sapiens epithelial membrane protein 2 (EMP2), mRNA [NM_001424]	NM_001424	2013
0.000443233	2.30146e-05	-1.35104	-0.434066	1.35104	down	-1.0748	-0.104067	1.0748	down	-1.32135	-0.402017	1.32135	down	1.2294	0.29795	1.2294	up	0.216365	-0.217701	0.112298	-0.185652	TSEN15	Homo sapiens TSEN15 tRNA splicing endonuclease subunit (TSEN15), transcript variant 1, mRNA [NM_052965]	NM_052965	116461
0.00184266	0.000191244	1.50753	0.592191	1.50753	up	-1.1314	-0.178112	1.1314	down	1.46884	0.554675	1.46884	up	-1.66185	-0.732787	1.66185	down	-0.109783	0.482409	-0.287894	0.444892	MIS18A	Homo sapiens MIS18 kinetochore protein A (MIS18A), mRNA [NM_018944]	NM_018944	54069
0.0160825	0.00346828	-1.0758	-0.105413	1.0758	down	-1.44413	-0.530196	1.44413	down	1.00065	0.000932455	1.00065	up	-1.44506	-0.531128	1.44506	down	0.0662997	-0.039113	-0.463896	0.0672321	DHRS7	Homo sapiens dehydrogenase/reductase (SDR family) member 7 (DHRS7), mRNA [NM_016029]	NM_016029	51635
1.81509e-05	1.00995e-07	1.33348	0.415193	1.33348	up	-1.71477	-0.778015	1.71477	down	1.24396	0.314943	1.24396	up	-2.13311	-1.09296	2.13311	down	-0.114869	0.300325	-0.892883	0.200074	TSPAN4	Homo sapiens tetraspanin 4 (TSPAN4), transcript variant 1, mRNA [NM_001025237]	NM_001025237	7106
0.0417904	0.0119679	1.46355	0.54947	1.46355	up	1.00857	0.0123129	1.00857	up	1.28858	0.365785	1.28858	up	-1.27763	-0.353472	1.27763	down	-0.259647	0.289824	-0.247334	0.106138	HSF4	Homo sapiens heat shock transcription factor 4 (HSF4), transcript variant 2, mRNA [NM_001040667]	NM_001040667	3299
0.000152654	4.2609e-06	1.27135	0.346365	1.27135	up	-1.16244	-0.21715	1.16244	down	1.21669	0.282958	1.21669	up	-1.41432	-0.500108	1.41432	down	-0.0692966	0.277068	-0.286447	0.213661	PPCS	Homo sapiens phosphopantothenoylcysteine synthetase (PPCS), transcript variant 1, mRNA [NM_024664]	NM_024664	79717
0.000220643	8.07694e-06	-3.00684	-1.58825	3.00684	down	1.83257	0.873871	1.83257	up	-3.06882	-1.61769	3.06882	down	5.62385	2.49156	5.62385	up	0.795079	-0.793171	1.66895	-0.822607	TIMP3	Homo sapiens TIMP metallopeptidase inhibitor 3 (TIMP3), mRNA [NM_000362]	NM_000362	7078
0.0089477	0.00161728	-2.73151	-1.4497	2.73151	down	1.8689	0.902192	1.8689	up	-1.68427	-0.752123	1.68427	down	3.14774	1.65431	3.14774	up	0.122041	-1.32766	1.02423	-0.630081	FGF2	Homo sapiens fibroblast growth factor 2 (basic) (FGF2), mRNA [NM_002006]	NM_002006	2247
0.00990381	0.00184433	1.29067	0.368119	1.29067	up	-1.05435	-0.0763522	1.05435	down	1.26662	0.340983	1.26662	up	-1.33546	-0.417336	1.33546	down	-0.11362	0.2545	-0.189972	0.227364	GALNT11	Homo sapiens polypeptide N-acetylgalactosaminyltransferase 11 (GALNT11), mRNA [NM_022087]	NM_022087	63917
0.0129796	0.00263073	-1.12502	-0.169953	1.12502	down	1.05899	0.0826936	1.05899	up	-1.11178	-0.152868	1.11178	down	1.17737	0.235562	1.17737	up	0.0571729	-0.11278	0.139866	-0.0956953	ANKIB1	Homo sapiens ankyrin repeat and IBR domain containing 1 (ANKIB1), mRNA [NM_019004]	NM_019004	54467
0.0449903	0.0131583	1.20302	0.266665	1.20302	up	-1.0231	-0.0329528	1.0231	down	1.16904	0.225323	1.16904	up	-1.19605	-0.258276	1.19605	down	-0.0153584	0.251307	-0.0483112	0.209965	NAA20	Homo sapiens N(alpha)-acetyltransferase 20, NatB catalytic subunit (NAA20), transcript variant 1, mRNA [NM_016100]	NM_016100	51126
0.00801082	0.00140046	1.33506	0.4169	1.33506	up	1.01245	0.0178492	1.01245	up	1.36871	0.452819	1.36871	up	-1.35188	-0.43497	1.35188	down	-0.195704	0.221196	-0.177855	0.257115	HSPBAP1	Homo sapiens HSPB (heat shock 27kDa) associated protein 1 (HSPBAP1), mRNA [NM_024610]	NM_024610	79663
0.00105245	8.62312e-05	-1.89969	-0.925767	1.89969	down	1.10014	0.137688	1.10014	up	-1.5445	-0.627136	1.5445	down	1.69916	0.764824	1.69916	up	0.384731	-0.541037	0.522418	-0.242406	SOWAHB	Homo sapiens sosondowah ankyrin repeat domain family member B (SOWAHB), mRNA [NM_001029870]	NM_001029870	345079
0.0258886	0.00649659	1.28684	0.363829	1.28684	up	-1.1988	-0.261593	1.1988	down	1.20973	0.274685	1.20973	up	-1.45023	-0.536278	1.45023	down	-0.117333	0.246495	-0.378926	0.157352	FAAH2	Homo sapiens fatty acid amide hydrolase 2 (FAAH2), mRNA [NM_174912]	NM_174912	158584
0.000207769	7.17975e-06	-5.13901	-2.36149	5.13901	down	1.39196	0.477114	1.39196	up	-3.39526	-1.76352	3.39526	down	4.72605	2.24064	4.72605	up	0.522116	-1.83938	0.99923	-1.24141	HAS2	Homo sapiens hyaluronan synthase 2 (HAS2), mRNA [NM_005328]	NM_005328	3037
0.0362974	0.00996859	-1.46775	-0.553611	1.46775	down	1.34194	0.424315	1.34194	up	-1.31323	-0.393118	1.31323	down	1.76227	0.817434	1.76227	up	0.192919	-0.360692	0.617234	-0.200199	CCR5	Homo sapiens chemokine (C-C motif) receptor 5 (gene/pseudogene) (CCR5), transcript variant A, mRNA [NM_000579]	NM_000579	1234
0.000649443	4.16435e-05	-1.01566	-0.0224233	1.01566	down	1.49629	0.581389	1.49629	up	-1.14437	-0.194559	1.14437	down	1.71231	0.775948	1.71231	up	-0.0999742	-0.122397	0.481415	-0.294533	GOLIM4	Homo sapiens golgi integral membrane protein 4 (GOLIM4), mRNA [NM_014498]	NM_014498	27333
0.0116336	0.00227997	-1.11665	-0.159177	1.11665	down	1.33557	0.417451	1.33557	up	-2.09168	-1.06466	2.09168	down	2.79358	1.48211	2.79358	up	0.190947	0.0317697	0.608398	-0.873715	OR5H6	Homo sapiens olfactory receptor, family 5, subfamily H, member 6 (gene/pseudogene) (OR5H6), mRNA [NM_001005479]	NM_001005479	79295
0.000433711	2.22027e-05	-1.71817	-0.780875	1.71817	down	1.19647	0.258782	1.19647	up	-1.59711	-0.675463	1.59711	down	1.91089	0.934245	1.91089	up	0.330655	-0.45022	0.589437	-0.344808	COL16A1	Homo sapiens collagen, type XVI, alpha 1 (COL16A1), mRNA [NM_001856]	NM_001856	1307
0.0118796	0.00234203	2.39846	1.26211	2.39846	up	-1.49102	-0.576298	1.49102	down	2.72396	1.44571	2.72396	up	-4.06147	-2.022	4.06147	down	-0.709425	0.552685	-1.28572	0.73628	TYMS	Homo sapiens thymidylate synthetase (TYMS), mRNA [NM_001071]	NM_001071	7298
0.0288001	0.0074499	-1.63856	-0.712425	1.63856	down	1.4955	0.580627	1.4955	up	-2.46606	-1.30221	2.46606	down	3.688	1.88284	3.688	up	0.305619	-0.406806	0.886247	-0.996591	PGPEP1L	Homo sapiens pyroglutamyl-peptidase I-like (PGPEP1L), transcript variant 2, mRNA [NM_001167902]	NM_001167902	145814
0.0342887	0.00928089	-1.9574	-0.968941	1.9574	down	-1.09896	-0.136134	1.09896	down	-1.79993	-0.847941	1.79993	down	1.63785	0.711807	1.63785	up	0.539057	-0.429883	0.402924	-0.308884	COL17A1	Homo sapiens collagen, type XVII, alpha 1 (COL17A1), mRNA [NM_000494]	NM_000494	1308
0.00448343	0.000650582	1.68461	0.752418	1.68461	up	-1.02024	-0.028907	1.02024	down	1.36209	0.445818	1.36209	up	-1.38965	-0.474725	1.38965	down	-0.224949	0.527469	-0.253856	0.22087	FLJ35934	Homo sapiens FLJ35934 (FLJ35934), long non-coding RNA [NR_104343]	NR_104343	400579
0.000209568	7.34075e-06	-1.72202	-0.784105	1.72202	down	1.23274	0.301865	1.23274	up	-1.51762	-0.601811	1.51762	down	1.87083	0.903675	1.87083	up	0.297812	-0.486294	0.599676	-0.303999	CAP1	Homo sapiens CAP, adenylate cyclase-associated protein 1 (yeast) (CAP1), transcript variant 1, mRNA [NM_006367]	NM_006367	10487
0.019323	0.00442118	-1.30819	-0.387572	1.30819	down	1.15234	0.204563	1.15234	up	-1.32032	-0.400887	1.32032	down	1.52145	0.60545	1.52145	up	0.124059	-0.263513	0.328623	-0.276828	LRRC8B	Homo sapiens leucine rich repeat containing 8 family, member B (LRRC8B), transcript variant 1, mRNA [NM_015350]	NM_015350	23507
0.00103766	8.4236e-05	2.44709	1.29107	2.44709	up	-1.60421	-0.681867	1.60421	down	1.72451	0.786186	1.72451	up	-2.76648	-1.46805	2.76648	down	-0.216131	1.07494	-0.897998	0.570055	CECR5-AS1	Homo sapiens CECR5 antisense RNA 1 (CECR5-AS1), transcript variant 2, long non-coding RNA [NR_024482]	NR_024482	100130717
0.00254906	0.000300539	-1.2322	-0.301239	1.2322	down	-1.00718	-0.0103247	1.00718	down	-1.14901	-0.200392	1.14901	down	1.14082	0.190068	1.14082	up	0.127748	-0.173491	0.117424	-0.072644	PSMD7	Homo sapiens proteasome (prosome, macropain) 26S subunit, non-ATPase, 7 (PSMD7), mRNA [NM_002811]	NM_002811	5713
0.000195039	6.49996e-06	1.23132	0.300209	1.23132	up	-1.46608	-0.551969	1.46608	down	1.17487	0.232495	1.17487	up	-1.72245	-0.784464	1.72245	down	-0.106335	0.193874	-0.658304	0.12616	SQRDL	Homo sapiens sulfide quinone reductase-like (yeast) (SQRDL), transcript variant 1, mRNA [NM_021199]	NM_021199	58472
0.00403926	0.000564352	1.30792	0.387275	1.30792	up	-1.18803	-0.248576	1.18803	down	1.31558	0.395694	1.31558	up	-1.56295	-0.64427	1.56295	down	-0.247571	0.139704	-0.496147	0.148123	MIPEP	Homo sapiens mitochondrial intermediate peptidase (MIPEP), mRNA [NM_005932]	NM_005932	4285
0.0180754	0.00406374	-1.20916	-0.274005	1.20916	down	1.17168	0.228574	1.17168	up	-1.2352	-0.304744	1.2352	down	1.44725	0.533318	1.44725	up	0.178488	-0.0955169	0.407061	-0.126256	RUNX1	Homo sapiens runt-related transcription factor 1 (RUNX1), transcript variant 2, mRNA [NM_001001890]	NM_001001890	861
0.0057258	0.000902548	1.21789	0.284382	1.21789	up	-1.21366	-0.279359	1.21366	down	1.15265	0.204955	1.15265	up	-1.39892	-0.484314	1.39892	down	-0.113876	0.170506	-0.393235	0.0910792	COQ5	Homo sapiens coenzyme Q5 homolog, methyltransferase (S. cerevisiae) (COQ5), mRNA [NM_032314]	NM_032314	84274
0.0101954	0.00191296	3.51335	1.81285	3.51335	up	-1.34092	-0.423226	1.34092	down	3.07268	1.6195	3.07268	up	-4.12023	-2.04272	4.12023	down	-1.08472	0.728132	-1.50794	0.534784	CKAP2L	cytoskeleton associated protein 2-like [Source:HGNC Symbol;Acc:HGNC:26877] [ENST00000435431]		150468
0.0308491	0.00812808	1.5197	0.603789	1.5197	up	-1.36912	-0.453254	1.36912	down	1.59983	0.677914	1.59983	up	-2.19036	-1.13117	2.19036	down	-0.258327	0.345462	-0.711581	0.419588	KIF20B	Homo sapiens kinesin family member 20B (KIF20B), transcript variant 1, mRNA [NM_001284259]	NM_001284259	9585
0.00918495	0.00167361	1.20836	0.273055	1.20836	up	-1.03967	-0.0561218	1.03967	down	1.16942	0.225793	1.16942	up	-1.21581	-0.281915	1.21581	down	-0.143022	0.130034	-0.199143	0.0827713	ATP6V0D1	Homo sapiens ATPase, H+ transporting, lysosomal 38kDa, V0 subunit d1 (ATP6V0D1), mRNA [NM_004691]	NM_004691	9114
0.00767624	0.00132205	1.11255	0.153867	1.11255	up	-1.46314	-0.549066	1.46314	down	1.11284	0.15424	1.11284	up	-1.62823	-0.703306	1.62823	down	-0.174496	-0.0206292	-0.723562	-0.0202563	RAB20	Homo sapiens RAB20, member RAS oncogene family (RAB20), mRNA [NM_017817]	NM_017817	55647
0.0390065	0.0109502	1.17472	0.232321	1.17472	up	-1.04985	-0.0701885	1.04985	down	1.16739	0.223287	1.16739	up	-1.22559	-0.293475	1.22559	down	-0.148866	0.0834551	-0.219055	0.0744204	DHCR7	Homo sapiens 7-dehydrocholesterol reductase (DHCR7), transcript variant 1, mRNA [NM_001360]	NM_001360	1717
0.00764729	0.001315	-1.26005	-0.333483	1.26005	down	-1.03167	-0.0449746	1.03167	down	-1.24194	-0.312594	1.24194	down	1.20382	0.267619	1.20382	up	0.218922	-0.114561	0.173948	-0.0936718	ZNF112	Homo sapiens zinc finger protein 112 (ZNF112), transcript variant 2, mRNA [NM_013380]	NM_013380	7771
0.000114604	2.67418e-06	-3.12522	-1.64396	3.12522	down	9.8311	3.29735	9.8311	up	-3.52269	-1.81668	3.52269	down	34.6319	5.11403	34.6319	up	1.45865	-0.185308	4.756	-0.358026	SOX11	Homo sapiens SRY (sex determining region Y)-box 11 (SOX11), mRNA [NM_003108]	NM_003108	6664
0.00813852	0.00142955	-1.2009	-0.264112	1.2009	down	-1.09822	-0.13517	1.09822	down	-1.17377	-0.231149	1.17377	down	1.06879	0.0959792	1.06879	up	0.120821	-0.143291	-0.0143487	-0.110328	PWP1	Homo sapiens PWP1 homolog (S. cerevisiae) (PWP1), mRNA [NM_007062]	NM_007062	11137
0.003596	0.000482106	-1.40708	-0.492705	1.40708	down	1.3636	0.447425	1.3636	up	-1.40341	-0.48894	1.40341	down	1.9137	0.936366	1.9137	up	0.20138	-0.291325	0.648805	-0.28756	ATXN1	Homo sapiens ataxin 1 (ATXN1), transcript variant 1, mRNA [NM_000332]	NM_000332	6310
0.0439222	0.0127456	-1.02193	-0.0312927	1.02193	down	-1.29827	-0.37659	1.29827	down	-1.01516	-0.0217092	1.01516	down	-1.27888	-0.354881	1.27888	down	0.0473115	0.0160189	-0.329279	0.0256023	B2M	Homo sapiens beta-2-microglobulin (B2M), mRNA [NM_004048]	NM_004048	567
0.0106498	0.00202254	1.354	0.437229	1.354	up	-1.36969	-0.453847	1.36969	down	1.3577	0.441162	1.3577	up	-1.85962	-0.895009	1.85962	down	0.0286617	0.465891	-0.425185	0.469824	PIR	Homo sapiens pirin (iron-binding nuclear protein) (PIR), transcript variant 1, mRNA [NM_003662]	NM_003662	8544
0.00501802	0.00074986	1.16233	0.217015	1.16233	up	-1.56882	-0.649679	1.56882	down	1.09097	0.125607	1.09097	up	-1.71153	-0.775286	1.71153	down	-0.16803	0.0489848	-0.817709	-0.0424227	PDIK1L	Homo sapiens PDLIM1 interacting kinase 1 like (PDIK1L), transcript variant 1, mRNA [NM_152835]	NM_152835	149420
0.00487561	0.000723339	-1.21321	-0.278833	1.21321	down	1.0452	0.0637722	1.0452	up	-1.11768	-0.160502	1.11768	down	1.16819	0.224274	1.16819	up	0.0801399	-0.198693	0.143912	-0.0803618	ERGIC2	Homo sapiens ERGIC and golgi 2 (ERGIC2), mRNA [NM_016570]	NM_016570	51290
0.000419731	2.10693e-05	2.70435	1.43528	2.70435	up	-1.60495	-0.682525	1.60495	down	1.86719	0.900872	1.86719	up	-2.99675	-1.5834	2.99675	down	-0.26695	1.16833	-0.949475	0.633923	SCGB1A1	Homo sapiens secretoglobin, family 1A, member 1 (uteroglobin) (SCGB1A1), mRNA [NM_003357]	NM_003357	7356
0.0213073	0.0050281	1.27891	0.354912	1.27891	up	-1.20932	-0.274201	1.20932	down	1.23097	0.2998	1.23097	up	-1.48865	-0.574001	1.48865	down	-0.130418	0.224494	-0.404618	0.169382	TRAF3IP2	Homo sapiens TRAF3 interacting protein 2 (TRAF3IP2), transcript variant 2, mRNA [NM_147686]	NM_147686	10758
0.000355352	1.64319e-05	1.12898	0.175015	1.12898	up	-1.30818	-0.387557	1.30818	down	1.12367	0.16822	1.12367	up	-1.46996	-0.555778	1.46996	down	-0.132343	0.0426726	-0.5199	0.0358772	SHPK	Homo sapiens sedoheptulokinase (SHPK), mRNA [NM_013276]	NM_013276	23729
0.00833301	0.00147396	1.45873	0.544715	1.45873	up	-1.12219	-0.166313	1.12219	down	1.22905	0.297548	1.22905	up	-1.37923	-0.463861	1.37923	down	-0.0497788	0.494936	-0.216092	0.247769	CEP112	Homo sapiens centrosomal protein 112kDa (CEP112), transcript variant 3, mRNA [NM_001199165]	NM_001199165	201134
0.0165501	0.00360209	1.07163	0.0998032	1.07163	up	-1.16811	-0.224171	1.16811	down	1.03419	0.0485044	1.03419	up	-1.20805	-0.272675	1.20805	down	-0.045275	0.0545282	-0.269446	0.00322938	UQCRC2	Homo sapiens ubiquinol-cytochrome c reductase core protein II (UQCRC2), mRNA [NM_003366]	NM_003366	7385
0.00155939	0.000150747	1.2824	0.358844	1.2824	up	-1.27516	-0.350673	1.27516	down	1.27931	0.355365	1.27931	up	-1.63132	-0.706037	1.63132	down	-0.0863347	0.272509	-0.437007	0.26903	REV3L	Homo sapiens REV3-like, polymerase (DNA directed), zeta, catalytic subunit (REV3L), transcript variant 1, mRNA [NM_002912]	NM_002912	5980
0.00294216	0.00036748	1.23691	0.306739	1.23691	up	-1.1265	-0.171854	1.1265	down	1.1856	0.245613	1.1856	up	-1.33558	-0.417466	1.33558	down	-0.106352	0.200387	-0.278205	0.139261	RPL21P44	Homo sapiens ribosomal protein L21 pseudogene 44 (RPL21P44), non-coding RNA [NR_027153]	NR_027153	402176
3.20625e-05	3.17367e-07	1.68205	0.75022	1.68205	up	-2.5769	-1.36564	2.5769	down	1.46569	0.55158	1.46569	up	-3.77694	-1.91722	3.77694	down	-0.153366	0.596854	-1.519	0.398214	CYB5A	Homo sapiens cytochrome b5 type A (microsomal) (CYB5A), transcript variant 2, mRNA [NM_001914]	NM_001914	1528
9.88334e-05	2e-06	-1.41095	-0.49667	1.41095	down	1.02639	0.0375779	1.02639	up	-1.30543	-0.384529	1.30543	down	1.33988	0.422107	1.33988	up	0.217561	-0.279109	0.255139	-0.166969	ATP6V1D	Homo sapiens ATPase, H+ transporting, lysosomal 34kDa, V1 subunit D (ATP6V1D), mRNA [NM_015994]	NM_015994	51382
0.0133184	0.00271657	1.09639	0.132756	1.09639	up	-1.17596	-0.233836	1.17596	down	1.07894	0.109619	1.07894	up	-1.26879	-0.343455	1.26879	down	0.00487733	0.137634	-0.228959	0.114496	SLC26A11	Homo sapiens solute carrier family 26 (anion exchanger), member 11 (SLC26A11), transcript variant 2, mRNA [NM_173626]	NM_173626	284129
0.0293897	0.00764458	-1.1299	-0.176192	1.1299	down	-1.06575	-0.0918679	1.06575	down	-1.11997	-0.163454	1.11997	down	1.05087	0.0715859	1.05087	up	0.0901268	-0.0860651	-0.00174117	-0.0733271	YTHDF2	Homo sapiens YTH N(6)-methyladenosine RNA binding protein 2 (YTHDF2), transcript variant 1, mRNA [NM_016258]	NM_016258	51441
0.0108958	0.00208267	1.02071	0.029568	1.02071	up	-1.32998	-0.411402	1.32998	down	1.06347	0.0887835	1.06347	up	-1.4144	-0.500185	1.4144	down	-0.0337815	-0.00421357	-0.445184	0.055002	RBBP9	Homo sapiens retinoblastoma binding protein 9 (RBBP9), mRNA [NM_006606]	NM_006606	10741
0.00743536	0.00126606	-1.19192	-0.253288	1.19192	down	1.64763	0.720389	1.64763	up	-1.1952	-0.25725	1.1952	down	1.96924	0.977639	1.96924	up	0.0499206	-0.203368	0.770309	-0.207329	KCNK15	Homo sapiens potassium channel, two pore domain subfamily K, member 15 (KCNK15), mRNA [NM_022358]	NM_022358	60598
0.000467989	2.50667e-05	1.54844	0.630816	1.54844	up	-2.267	-1.18078	2.267	down	1.35873	0.442255	1.35873	up	-3.08023	-1.62304	3.08023	down	-0.135452	0.495364	-1.31624	0.306803	LMO3	Homo sapiens LIM domain only 3 (rhombotin-like 2) (LMO3), transcript variant 1, mRNA [NM_018640]	NM_018640	55885
0.000301709	1.29088e-05	-1.34436	-0.426923	1.34436	down	1.27123	0.346224	1.27123	up	-1.27109	-0.34607	1.27109	down	1.61585	0.692294	1.61585	up	0.0190632	-0.40786	0.365287	-0.327007	KDELR2	Homo sapiens KDEL (Lys-Asp-Glu-Leu) endoplasmic reticulum protein retention receptor 2 (KDELR2), transcript variant 1, mRNA [NM_006854]	NM_006854	11014
0.00735903	0.00124673	1.21453	0.280403	1.21453	up	-1.27596	-0.351586	1.27596	down	1.22782	0.296098	1.22782	up	-1.56665	-0.647684	1.56665	down	0.01034	0.290743	-0.341246	0.306438	NUP35	Homo sapiens nucleoporin 35kDa (NUP35), transcript variant 1, mRNA [NM_138285]	NM_138285	129401
0.00106122	8.72046e-05	-1.40661	-0.492223	1.40661	down	1.03379	0.0479498	1.03379	up	-1.27781	-0.353668	1.27781	down	1.32099	0.401618	1.32099	up	0.229941	-0.262282	0.277891	-0.123727	MCFD2	Homo sapiens multiple coagulation factor deficiency 2 (MCFD2), transcript variant 1, mRNA [NM_139279]	NM_139279	90411
0.000551416	3.24548e-05	-1.72289	-0.78483	1.72289	down	1.01901	0.0271646	1.01901	up	-1.73521	-0.795113	1.73521	down	1.76819	0.822277	1.76819	up	0.359362	-0.425469	0.386526	-0.435751	TRIM36	Homo sapiens tripartite motif containing 36 (TRIM36), transcript variant 1, mRNA [NM_018700]	NM_018700	55521
0.0232473	0.00563023	1.09537	0.131424	1.09537	up	1.35089	0.433913	1.35089	up	-1.08343	-0.115604	1.08343	down	1.4636	0.549517	1.4636	up	-0.126731	0.00469267	0.307181	-0.242335	LOC283788	Homo sapiens FSHD region gene 1 pseudogene (LOC283788), non-coding RNA [NR_027436]	NR_027436	283788
0.0147531	0.00310598	-1.35545	-0.438769	1.35545	down	1.49521	0.580349	1.49521	up	-1.31986	-0.400389	1.31986	down	1.97348	0.980738	1.97348	up	0.271624	-0.167146	0.851973	-0.128766	RIN3	Homo sapiens Ras and Rab interactor 3 (RIN3), mRNA [NM_024832]	NM_024832	79890
0.00154063	0.000148312	-3.03646	-1.60239	3.03646	down	1.24164	0.312248	1.24164	up	-3.3003	-1.7226	3.3003	down	4.09779	2.03485	4.09779	up	2.01882	0.416425	2.33106	0.296218	COL5A2	Homo sapiens collagen, type V, alpha 2 (COL5A2), mRNA [NM_000393]	NM_000393	1290
0.000648568	4.12917e-05	-1.66694	-0.737204	1.66694	down	1.3316	0.41316	1.3316	up	-1.60587	-0.683356	1.60587	down	2.13838	1.09652	2.13838	up	0.373484	-0.36372	0.786645	-0.309871	VDR	Homo sapiens vitamin D (1,25- dihydroxyvitamin D3) receptor (VDR), transcript variant 2, mRNA [NM_001017535]	NM_001017535	7421
0.00739951	0.00125749	1.608	0.685268	1.608	up	-1.65208	-0.724281	1.65208	down	1.38665	0.471602	1.38665	up	-2.29085	-1.19588	2.29085	down	-0.277814	0.407454	-1.0021	0.193788	MYO15B	myosin XVB pseudogene [Source:HGNC Symbol;Acc:HGNC:14083] [ENST00000579052]		80022
0.0166296	0.00362182	1.09077	0.125351	1.09077	up	-1.07587	-0.105505	1.07587	down	1.10789	0.147816	1.10789	up	-1.19195	-0.253321	1.19195	down	-0.064641	0.06071	-0.170146	0.0831747
0.000110812	2.50526e-06	1.01456	0.0208511	1.01456	up	-2.3586	-1.23793	2.3586	down	-1.09902	-0.13622	1.09902	down	-2.14609	-1.10171	2.14609	down	0.18647	0.207321	-1.05146	0.0502503	ICAM5	Homo sapiens intercellular adhesion molecule 5, telencephalin (ICAM5), mRNA [NM_003259]	NM_003259	7087
0.0266073	0.00673551	-3.37165	-1.75345	3.37165	down	-1.54234	-0.625118	1.54234	down	-1.87254	-0.904999	1.87254	down	1.2141	0.279882	1.2141	up	0.870905	-0.882549	0.245787	-0.0340948	ACOX2	Homo sapiens acyl-CoA oxidase 2, branched chain (ACOX2), mRNA [NM_003500]	NM_003500	8309
1.76734e-05	9.56301e-08	-1.72651	-0.787856	1.72651	down	1.53828	0.621317	1.53828	up	-1.6469	-0.719749	1.6469	down	2.53338	1.34107	2.53338	up	0.27662	-0.511236	0.897937	-0.44313	ZNF185	Homo sapiens zinc finger protein 185 (LIM domain) (ZNF185), transcript variant 1, mRNA [NM_001178106]	NM_001178106	7739
0.0267039	0.00676767	-1.11783	-0.160699	1.11783	down	1.0669	0.0934203	1.0669	up	-1.0863	-0.11942	1.0863	down	1.15897	0.212841	1.15897	up	0.0184813	-0.142218	0.111902	-0.100939	SETX	Homo sapiens senataxin (SETX), mRNA [NM_015046]	NM_015046	23064
7.02792e-05	1.17108e-06	1.41298	0.498738	1.41298	up	-2.19513	-1.13431	2.19513	down	1.36849	0.452585	1.36849	up	-3.00402	-1.58689	3.00402	down	-0.0290135	0.469725	-1.16332	0.423572	LOC729870	PREDICTED: Homo sapiens uncharacterized LOC729870 (LOC729870), misc_RNA [XR_244739]	XR_244739	729870
0.000617821	3.8594e-05	-1.83226	-0.873626	1.83226	down	1.24953	0.321385	1.24953	up	-1.7253	-0.786849	1.7253	down	2.15582	1.10823	2.15582	up	0.509588	-0.364038	0.830974	-0.277261	PCDH1	Homo sapiens protocadherin 1 (PCDH1), transcript variant 1, mRNA [NM_002587]	NM_002587	5097
0.0025111	0.000294372	-1.55218	-0.634296	1.55218	down	-1.00039	-0.000567675	1.00039	down	-1.35137	-0.43442	1.35137	down	1.35084	0.433852	1.35084	up	0.268837	-0.365459	0.26827	-0.165583	AGO2	Homo sapiens argonaute RISC catalytic component 2 (AGO2), transcript variant 1, mRNA [NM_012154]	NM_012154	27161
0.000212123	7.47503e-06	-1.44944	-0.535494	1.44944	down	-1.05735	-0.0804465	1.05735	down	-1.35296	-0.436124	1.35296	down	1.27959	0.355677	1.27959	up	0.25517	-0.280324	0.174723	-0.180954	DNAJA1	Homo sapiens DnaJ (Hsp40) homolog, subfamily A, member 1 (DNAJA1), mRNA [NM_001539]	NM_001539	3301
0.00196507	0.000209511	-2.26607	-1.18019	2.26607	down	1.12992	0.176226	1.12992	up	-2.11448	-1.0803	2.11448	down	2.3892	1.25653	2.3892	up	0.831722	-0.348472	1.00795	-0.24858	IL32	Homo sapiens interleukin 32 (IL32), transcript variant 4, mRNA [NM_001012633]	NM_001012633	9235
0.007332	0.00123871	1.89968	0.925758	1.89968	up	-1.29187	-0.369465	1.29187	down	2.05563	1.03958	2.05563	up	-2.65562	-1.40905	2.65562	down	-0.653589	0.272169	-1.02305	0.385994	LYPD5	Homo sapiens LY6/PLAUR domain containing 5 (LYPD5), transcript variant B, mRNA [NM_182573]	NM_182573	284348
9.11457e-05	1.73232e-06	1.28104	0.357319	1.28104	up	-1.49949	-0.584468	1.49949	down	1.16716	0.223003	1.16716	up	-1.75014	-0.80747	1.75014	down	-0.00549126	0.351827	-0.589959	0.217511	LMNTD2	Homo sapiens lamin tail domain containing 2 (LMNTD2), mRNA [NM_173573]	NM_173573	256329
0.00330598	0.00043151	1.12461	0.169425	1.12461	up	-1.12205	-0.16614	1.12205	down	1.11694	0.159547	1.11694	up	-1.25326	-0.325687	1.25326	down	-0.0853677	0.0840569	-0.251507	0.0741796	RPS6	Homo sapiens ribosomal protein S6 (RPS6), mRNA [NM_001010]	NM_001010	6194
0.00159115	0.000155302	1.20711	0.271558	1.20711	up	-1.05262	-0.0739801	1.05262	down	1.17581	0.233659	1.17581	up	-1.23768	-0.30764	1.23768	down	-0.119689	0.151868	-0.19367	0.11397	AKR7A2	Homo sapiens aldo-keto reductase family 7, member A2 (aflatoxin aldehyde reductase) (AKR7A2), mRNA [NM_003689]	NM_003689	8574
0.0304711	0.00799815	1.78558	0.836395	1.78558	up	-2.14988	-1.10426	2.14988	down	1.31953	0.400021	1.31953	up	-2.83683	-1.50428	2.83683	down	-0.0298864	0.806509	-1.13414	0.370135	KDR	Homo sapiens kinase insert domain receptor (a type III receptor tyrosine kinase) (KDR), mRNA [NM_002253]	NM_002253	3791
0.00416912	0.00058849	1.36608	0.450045	1.36608	up	-1.37324	-0.457581	1.37324	down	1.37503	0.459467	1.37503	up	-1.88825	-0.917049	1.88825	down	-0.334705	0.11534	-0.792286	0.124762		Q5VT28_HUMAN (Q5VT28) Family with sequence similarity 27, member B (Family with sequence similarity 27, member A) (Family with sequence similarity 27, member C), partial (85%) [THC2538882]
2.09183e-05	1.4455e-07	-1.89871	-0.925018	1.89871	down	1.4588	0.54478	1.4588	up	-1.82833	-0.870529	1.82833	down	2.66717	1.41531	2.66717	up	0.306075	-0.618943	0.850855	-0.564454	GRB10	Homo sapiens growth factor receptor-bound protein 10 (GRB10), transcript variant 4, mRNA [NM_001001555]	NM_001001555	2887
0.00763394	0.00131208	-1.17458	-0.232144	1.17458	down	1.19139	0.252651	1.19139	up	-1.14839	-0.199615	1.14839	down	1.36819	0.452265	1.36819	up	0.0760033	-0.15614	0.328654	-0.123611	TTC3	Homo sapiens tetratricopeptide repeat domain 3 (TTC3), transcript variant 1, mRNA [NM_003316]	NM_003316	7267
0.000102111	2.09921e-06	1.19716	0.259622	1.19716	up	-1.10995	-0.150493	1.10995	down	1.12216	0.166281	1.12216	up	-1.24554	-0.316775	1.24554	down	-0.0714972	0.188124	-0.221991	0.094784	PPP1R35	Homo sapiens protein phosphatase 1, regulatory subunit 35 (PPP1R35), mRNA [NM_145030]	NM_145030	221908
0.00150591	0.000143592	-2.02967	-1.02125	2.02967	down	1.01843	0.0263455	1.01843	up	-1.79129	-0.841002	1.79129	down	1.82431	0.867348	1.82431	up	0.271365	-0.749881	0.29771	-0.569638	NACC2	Homo sapiens NACC family member 2, BEN and BTB (POZ) domain containing (NACC2), mRNA [NM_144653]	NM_144653	138151
0.00148918	0.000141342	-1.71638	-0.779369	1.71638	down	2.06224	1.04421	2.06224	up	-1.47778	-0.563431	1.47778	down	3.04754	1.60765	3.04754	up	0.278441	-0.500928	1.32266	-0.28499	NGEF	Homo sapiens neuronal guanine nucleotide exchange factor (NGEF), transcript variant 1, mRNA [NM_019850]	NM_019850	25791
0.00394968	0.000547336	1.62502	0.70046	1.62502	up	-1.45835	-0.544334	1.45835	down	1.47847	0.564102	1.47847	up	-2.15612	-1.10844	2.15612	down	-0.420063	0.280397	-0.964396	0.14404	ALDH5A1	Homo sapiens aldehyde dehydrogenase 5 family, member A1 (ALDH5A1), transcript variant 1, mRNA [NM_170740]	NM_170740	7915
0.0459265	0.0135054	1.06633	0.0926516	1.06633	up	-1.0209	-0.0298457	1.0209	down	1.14302	0.192855	1.14302	up	-1.16692	-0.222701	1.16692	down	-0.0640402	0.0286114	-0.0938859	0.128815	NELFB	Homo sapiens negative elongation factor complex member B (NELFB), mRNA [NM_015456]	NM_015456	25920
0.0161554	0.0034911	-1.38625	-0.471191	1.38625	down	1.15622	0.209412	1.15622	up	-1.29706	-0.37525	1.29706	down	1.49969	0.584662	1.49969	up	0.358403	-0.112788	0.567815	-0.0168466	FOXL2	Homo sapiens forkhead box L2 (FOXL2), mRNA [NM_023067]	NM_023067	668
0.00209614	0.000228907	-1.64802	-0.720735	1.64802	down	1.92285	0.943249	1.92285	up	-1.51871	-0.602846	1.51871	down	2.92026	1.5461	2.92026	up	0.436879	-0.283856	1.38013	-0.165967	DIRC2	Homo sapiens disrupted in renal carcinoma 2 (DIRC2), mRNA [NM_032839]	NM_032839	84925
0.000231601	8.6341e-06	6.46833	2.69339	6.46833	up	-1.88998	-0.918369	1.88998	down	5.23334	2.38773	5.23334	up	-9.8909	-3.3061	9.8909	down	-1.11765	1.57575	-2.03601	1.27009	PTX3	Homo sapiens pentraxin 3, long (PTX3), mRNA [NM_002852]	NM_002852	5806
0.0121728	0.0024141	-1.32509	-0.406086	1.32509	down	1.04407	0.0622227	1.04407	up	-1.27494	-0.350424	1.27494	down	1.33113	0.412647	1.33113	up	0.157201	-0.248884	0.219424	-0.193223	GTF2IRD1	Homo sapiens GTF2I repeat domain containing 1 (GTF2IRD1), transcript variant 2, mRNA [NM_005685]	NM_005685	9569
0.0212572	0.00501005	-1.50563	-0.590368	1.50563	down	1.05442	0.076452	1.05442	up	-1.32732	-0.408515	1.32732	down	1.39955	0.484967	1.39955	up	0.0592742	-0.531094	0.135726	-0.349241	EPHA4	Homo sapiens EPH receptor A4 (EPHA4), mRNA [NM_004438]	NM_004438	2043
0.00534548	0.000819231	-1.18092	-0.239909	1.18092	down	1.39755	0.4829	1.39755	up	-1.10082	-0.138576	1.10082	down	1.53845	0.621476	1.53845	up	-0.119697	-0.359606	0.363203	-0.258273	JAK1	Homo sapiens Janus kinase 1 (JAK1), mRNA [NM_002227]	NM_002227	3716
0.00720965	0.00121164	1.23805	0.308064	1.23805	up	-1.01406	-0.0201435	1.01406	down	1.27026	0.345121	1.27026	up	-1.28812	-0.365265	1.28812	down	-0.192868	0.115196	-0.213012	0.152253	PARP16	Homo sapiens poly (ADP-ribose) polymerase family, member 16 (PARP16), mRNA [NM_017851]	NM_017851	54956
0.0253962	0.00634031	-1.24515	-0.316323	1.24515	down	1.17781	0.236111	1.17781	up	-1.06592	-0.0920997	1.06592	down	1.25546	0.32821	1.25546	up	-0.0147384	-0.331061	0.221372	-0.106838	ZNF470	Homo sapiens zinc finger protein 470 (ZNF470), mRNA [NM_001001668]	NM_001001668	388566
0.0182214	0.00410565	-1.06139	-0.0859523	1.06139	down	1.74213	0.80085	1.74213	up	-1.1039	-0.142608	1.1039	down	1.92313	0.943458	1.92313	up	0.243856	0.157904	1.04471	0.101248	MTHFD2	Homo sapiens methylenetetrahydrofolate dehydrogenase (NADP+ dependent) 2, methenyltetrahydrofolate cyclohydrolase (MTHFD2), transcript variant 1, mRNA [NM_006636]	NM_006636	10797
0.0407817	0.0115955	-1.02499	-0.0356115	1.02499	down	-1.14359	-0.193573	1.14359	down	1.11158	0.152618	1.11158	up	-1.2712	-0.346191	1.2712	down	0.0243949	-0.0112166	-0.169178	0.177013	AASDH	Homo sapiens aminoadipate-semialdehyde dehydrogenase (AASDH), transcript variant 1, mRNA [NM_181806]	NM_181806	132949
0.00329934	0.000430353	-1.33829	-0.42039	1.33829	down	1.09095	0.125585	1.09095	up	-1.21572	-0.281807	1.21572	down	1.32629	0.407391	1.32629	up	0.126002	-0.294388	0.251586	-0.155805	TRIM32	Homo sapiens tripartite motif containing 32 (TRIM32), transcript variant 1, mRNA [NM_012210]	NM_012210	22954
0.000649443	4.158e-05	4.37326	2.12871	4.37326	up	-1.71843	-0.781094	1.71843	down	3.58735	1.84292	3.58735	up	-6.16463	-2.62401	6.16463	down	-0.535427	1.59328	-1.31652	1.30749	TNXB	Homo sapiens tenascin XB (TNXB), transcript variant XB-S, mRNA [NM_032470]	NM_032470	7148
0.000637136	4.02093e-05	1.2498	0.3217	1.2498	up	-1.09139	-0.126171	1.09139	down	1.21109	0.276311	1.21109	up	-1.32178	-0.402482	1.32178	down	-0.154894	0.166806	-0.281064	0.121417	GIGYF2	Homo sapiens GRB10 interacting GYF protein 2 (GIGYF2), transcript variant 2, mRNA [NM_015575]	NM_015575	26058
0.00954438	0.00175951	-1.50044	-0.585384	1.50044	down	-1.29872	-0.377091	1.29872	down	-1.27962	-0.355713	1.27962	down	-1.01493	-0.0213776	1.01493	down	0.342839	-0.242546	-0.0342522	-0.0128746	KIAA0319L	Homo sapiens KIAA0319-like (KIAA0319L), mRNA [NM_024874]	NM_024874	79932
0.000128482	3.20824e-06	-1.38615	-0.471079	1.38615	down	1.40055	0.485997	1.40055	up	-1.3576	-0.441053	1.3576	down	1.90138	0.92705	1.90138	up	0.0202241	-0.450855	0.506221	-0.420829	GRB7	Homo sapiens growth factor receptor-bound protein 7 (GRB7), transcript variant 1, mRNA [NM_005310]	NM_005310	2886
0.01009	0.00188876	-1.72536	-0.786896	1.72536	down	-1.25336	-0.325805	1.25336	down	-1.45383	-0.53986	1.45383	down	1.15994	0.214055	1.15994	up	0.390643	-0.396253	0.0648382	-0.149216	ROR1	Homo sapiens receptor tyrosine kinase-like orphan receptor 1 (ROR1), transcript variant 1, mRNA [NM_005012]	NM_005012	4919
0.00651533	0.00106372	-1.43445	-0.520495	1.43445	down	1.02665	0.0379449	1.02665	up	-1.36765	-0.451702	1.36765	down	1.4041	0.489647	1.4041	up	0.237206	-0.283289	0.275151	-0.214496	SH3BP2	Homo sapiens SH3-domain binding protein 2 (SH3BP2), transcript variant 4, mRNA [NM_001145855]	NM_001145855	6452
0.000787998	5.65538e-05	-4.29245	-2.1018	4.29245	down	3.63815	1.86321	3.63815	up	-3.54348	-1.82517	3.54348	down	12.8917	3.68837	12.8917	up	0.185478	-1.91633	2.04868	-1.63969	SMOX	Homo sapiens spermine oxidase (SMOX), transcript variant 1, mRNA [NM_175839]	NM_175839	54498
0.0241856	0.0059467	1.02755	0.0392101	1.02755	up	1.17089	0.227607	1.17089	up	-1.06876	-0.095938	1.06876	down	1.2514	0.323545	1.2514	up	-0.0243814	0.0148287	0.203226	-0.120319	OSBPL2	Homo sapiens oxysterol binding protein-like 2 (OSBPL2), transcript variant 3, mRNA [NM_001278649]	NM_001278649	9885
0.0342887	0.00928136	-1.39776	-0.483118	1.39776	down	1.05142	0.0723419	1.05142	up	-1.29421	-0.372077	1.29421	down	1.36077	0.444419	1.36077	up	0.486021	0.00290346	0.558363	0.113944	AVEN	Homo sapiens apoptosis, caspase activation inhibitor (AVEN), mRNA [NM_020371]	NM_020371	57099
4.09286e-05	4.68056e-07	-1.72554	-0.78705	1.72554	down	1.20454	0.268484	1.20454	up	-1.51689	-0.601114	1.51689	down	1.82715	0.869598	1.82715	up	0.357524	-0.429526	0.626008	-0.24359	SLC35F2	Homo sapiens solute carrier family 35, member F2 (SLC35F2), mRNA [NM_017515]	NM_017515	54733
0.0246885	0.00611189	-1.11042	-0.151111	1.11042	down	1.23872	0.308847	1.23872	up	-1.13719	-0.185478	1.13719	down	1.40866	0.494324	1.40866	up	-0.0378475	-0.188959	0.270999	-0.223325	CBFB	Homo sapiens core-binding factor, beta subunit (CBFB), transcript variant 2, mRNA [NM_001755]	NM_001755	865
0.0340147	0.00918527	1.19691	0.259314	1.19691	up	-1.09634	-0.132699	1.09634	down	1.14314	0.193002	1.14314	up	-1.25327	-0.3257	1.25327	down	-0.136831	0.122483	-0.269529	0.0561709	RBM17	Homo sapiens RNA binding motif protein 17 (RBM17), transcript variant 1, mRNA [NM_032905]	NM_032905	84991
0.00806665	0.00141395	-1.22982	-0.298442	1.22982	down	1.05482	0.0769985	1.05482	up	-1.31554	-0.39565	1.31554	down	1.38765	0.472649	1.38765	up	0.165404	-0.133038	0.242402	-0.230246	ARID2	Homo sapiens AT rich interactive domain 2 (ARID, RFX-like) (ARID2), mRNA [NM_152641]	NM_152641	196528
0.000153475	4.31477e-06	-3.22593	-1.68971	3.22593	down	1.6701	0.739931	1.6701	up	-2.71793	-1.44251	2.71793	down	4.53921	2.18244	4.53921	up	0.414481	-1.27523	1.15441	-1.02803	lnc-ANP32A-3	Homo sapiens cDNA FLJ32231 fis, clone PLACE6004491. [AK056793]
0.0307918	0.00810396	1.35999	0.443595	1.35999	up	1.6403	0.713964	1.6403	up	1.27286	0.34807	1.27286	up	1.28868	0.365894	1.28868	up	-0.484871	-0.0412765	0.229093	-0.136801	ATF3	Homo sapiens activating transcription factor 3 (ATF3), transcript variant 4, mRNA [NM_001040619]	NM_001040619	467
1.80502e-05	9.96216e-08	-4.68384	-2.22769	4.68384	down	1.92418	0.944242	1.92418	up	-3.70992	-1.89139	3.70992	down	7.13855	2.83563	7.13855	up	0.948791	-1.2789	1.89303	-0.942598	INHBA	Homo sapiens inhibin, beta A (INHBA), mRNA [NM_002192]	NM_002192	3624
0.037885	0.0105388	1.13046	0.176914	1.13046	up	-1.06287	-0.0879697	1.06287	down	1.107	0.146661	1.107	up	-1.17661	-0.234631	1.17661	down	-0.159801	0.0171131	-0.247771	-0.0131398	DNAJC19	Homo sapiens DnaJ (Hsp40) homolog, subfamily C, member 19 (DNAJC19), transcript variant 1, mRNA [NM_145261]	NM_145261	131118
8.26693e-05	1.48848e-06	-1.51509	-0.599407	1.51509	down	-1.03136	-0.0445504	1.03136	down	-1.39997	-0.485399	1.39997	down	1.3574	0.440849	1.3574	up	0.344765	-0.254642	0.300215	-0.140634	PRDX1	Homo sapiens peroxiredoxin 1 (PRDX1), transcript variant 1, mRNA [NM_002574]	NM_002574	5052
0.0112604	0.0021794	-1.34433	-0.426892	1.34433	down	-1.02251	-0.0321095	1.02251	down	-1.30264	-0.381438	1.30264	down	1.27397	0.349329	1.27397	up	0.264941	-0.161951	0.232832	-0.116497	NARF	Homo sapiens nuclear prelamin A recognition factor (NARF), transcript variant 3, mRNA [NM_001038618]	NM_001038618	26502
0.0080617	0.00141204	1.00016	0.000225782	1.00016	up	-1.18871	-0.2494	1.18871	down	-1.06135	-0.0859003	1.06135	down	-1.12	-0.1635	1.12	down	0.0626016	0.0628274	-0.186799	-0.0232987	OSCP1	Homo sapiens organic solute carrier partner 1 (OSCP1), transcript variant 1, mRNA [NM_145047]	NM_145047	127700
0.0365439	0.0100598	1.15753	0.211056	1.15753	up	-1.16656	-0.222255	1.16656	down	1.12087	0.164623	1.12087	up	-1.30756	-0.386879	1.30756	down	-0.0329034	0.178152	-0.255159	0.13172	ERCC5	Homo sapiens excision repair cross-complementation group 5 (ERCC5), mRNA [NM_000123]	NM_000123	2073
0.0111102	0.00214108	-1.16327	-0.218183	1.16327	down	-1.03868	-0.0547557	1.03868	down	-1.10836	-0.148428	1.10836	down	1.06708	0.0936727	1.06708	up	0.0807614	-0.137421	0.0260057	-0.067667	HLA-A	Homo sapiens major histocompatibility complex, class I, A (HLA-A), transcript variant 1 (A*03:01:0:01 allele), mRNA [NM_002116]	NM_002116	3105
0.0364217	0.010007	1.07498	0.104309	1.07498	up	-1.17926	-0.237885	1.17926	down	1.02631	0.0374701	1.02631	up	-1.21029	-0.275355	1.21029	down	0.0185876	0.122896	-0.219297	0.0560577	RPL39	Homo sapiens ribosomal protein L39 (RPL39), mRNA [NM_001000]	NM_001000	6170
0.00916412	0.00166854	-1.32935	-0.410722	1.32935	down	1.09075	0.125326	1.09075	up	-1.22745	-0.295664	1.22745	down	1.33885	0.42099	1.33885	up	0.120951	-0.289771	0.246277	-0.174713	COG5	Homo sapiens component of oligomeric golgi complex 5 (COG5), transcript variant 1, mRNA [NM_006348]	NM_006348	10466
0.0159044	0.00341843	1.8397	0.87947	1.8397	up	1.03241	0.0460174	1.03241	up	1.42538	0.511349	1.42538	up	-1.38063	-0.465331	1.38063	down	-0.281164	0.598306	-0.235147	0.230185	TRIM66	Homo sapiens tripartite motif containing 66 (TRIM66), mRNA [NM_014818]	NM_014818	9866
0.0148614	0.00313531	-1.83822	-0.878308	1.83822	down	-1.04199	-0.0593455	1.04199	down	-1.5878	-0.667032	1.5878	down	1.52381	0.607687	1.52381	up	0.48919	-0.389118	0.429845	-0.177842	CDH3	Homo sapiens cadherin 3, type 1, P-cadherin (placental) (CDH3), mRNA [NM_001793]	NM_001793	1001
0.0207097	0.00484522	1.28851	0.365698	1.28851	up	-1.12432	-0.169056	1.12432	down	1.15293	0.205305	1.15293	up	-1.29627	-0.374361	1.29627	down	-0.0697305	0.295968	-0.238786	0.135575	GOLGA2P6	Homo sapiens golgin A2 pseudogene 6 (GOLGA2P6), non-coding RNA [NR_120609]	NR_120609	729668
0.00729635	0.00123013	1.24917	0.320975	1.24917	up	-2.551	-1.35106	2.551	down	1.10706	0.146739	1.10706	up	-2.82412	-1.4978	2.82412	down	-0.407855	-0.0868797	-1.75892	-0.261116	MUC1	Homo sapiens mucin 1, cell surface associated (MUC1), transcript variant 7, mRNA [NM_001044392]	NM_001044392	4582
0.000758101	5.30162e-05	1.52772	0.611376	1.52772	up	-1.46795	-0.553805	1.46795	down	1.50537	0.59012	1.50537	up	-2.20981	-1.14393	2.20981	down	-0.263799	0.347577	-0.817604	0.326321	PLD6	Homo sapiens phospholipase D family, member 6 (PLD6), mRNA [NM_178836]	NM_178836	201164
0.0339053	0.00913984	1.04635	0.0653719	1.04635	up	1.22186	0.289083	1.22186	up	-1.01684	-0.024093	1.01684	down	1.24244	0.313176	1.24244	up	-0.276613	-0.211242	0.0124693	-0.300706	ATG4D	Homo sapiens autophagy related 4D, cysteine peptidase (ATG4D), transcript variant 1, mRNA [NM_032885]	NM_032885	84971
0.00733282	0.00123917	-1.27303	-0.348271	1.27303	down	1.15704	0.210439	1.15704	up	-1.05667	-0.0795278	1.05667	down	1.22261	0.289967	1.22261	up	-0.00446963	-0.35274	0.20597	-0.0839974		melanoma antigen family D, 4B [Source:HGNC Symbol;Acc:HGNC:22880] [ENST00000481096]
8.28633e-05	1.5021e-06	-1.45265	-0.538691	1.45265	down	1.34859	0.431453	1.34859	up	-1.39897	-0.484367	1.39897	down	1.88664	0.91582	1.88664	up	0.0931723	-0.445519	0.524625	-0.391195	OR7E156P	Homo sapiens olfactory receptor, family 7, subfamily E, member 156 pseudogene (OR7E156P), non-coding RNA [NR_002171]	NR_002171	283491
0.000706846	4.79834e-05	-1.18175	-0.24092	1.18175	down	1.15513	0.208057	1.15513	up	-1.21512	-0.281097	1.21512	down	1.40362	0.489154	1.40362	up	0.0962801	-0.14464	0.304337	-0.184817	CMPK1	Homo sapiens cytidine monophosphate (UMP-CMP) kinase 1, cytosolic (CMPK1), transcript variant 1, mRNA [NM_016308]	NM_016308	51727
0.00406959	0.00057015	4.46384	2.15828	4.46384	up	-1.45288	-0.538914	1.45288	down	4.28604	2.09965	4.28604	up	-6.2271	-2.63856	6.2271	down	-0.822823	1.33546	-1.36174	1.27682	RDM1	Homo sapiens RAD52 motif containing 1 (RDM1), transcript variant 2, mRNA [NM_001034836]	NM_001034836	201299
0.0253356	0.00631484	-1.9243	-0.944332	1.9243	down	1.35833	0.441834	1.35833	up	-1.58759	-0.666837	1.58759	down	2.15647	1.10867	2.15647	up	0.0508605	-0.893472	0.492695	-0.615977	PNMAL1	Homo sapiens paraneoplastic Ma antigen family-like 1 (PNMAL1), transcript variant 1, mRNA [NM_018215]	NM_018215	55228
0.0232446	0.00562888	1.25691	0.329878	1.25691	up	-2.2445	-1.16639	2.2445	down	-1.00874	-0.0125499	1.00874	down	-2.22506	-1.15384	2.22506	down	-0.115973	0.213905	-1.28237	-0.128523	GPM6A	Homo sapiens glycoprotein M6A (GPM6A), transcript variant 2, mRNA [NM_201591]	NM_201591	2823
0.000570024	3.40606e-05	1.34776	0.430566	1.34776	up	-1.29574	-0.373778	1.29574	down	1.29201	0.369619	1.29201	up	-1.67411	-0.743397	1.67411	down	-0.115439	0.315127	-0.489217	0.25418	ARHGEF37	Homo sapiens Rho guanine nucleotide exchange factor (GEF) 37 (ARHGEF37), mRNA [NM_001001669]	NM_001001669	389337
0.0161487	0.00348831	-1.18176	-0.240942	1.18176	down	-1.04349	-0.061414	1.04349	down	-1.14746	-0.198442	1.14746	down	1.09964	0.137028	1.09964	up	0.0631955	-0.177747	0.00178146	-0.135247	FAM204A	Homo sapiens family with sequence similarity 204, member A (FAM204A), transcript variant 1, mRNA [NM_022063]	NM_022063	63877
0.00549539	0.000854459	2.2671	1.18085	2.2671	up	1.36693	0.450934	1.36693	up	1.95794	0.969334	1.95794	up	-1.43237	-0.5184	1.43237	down	-0.862375	0.318476	-0.411441	0.10696	PMAIP1	Homo sapiens phorbol-12-myristate-13-acetate-induced protein 1 (PMAIP1), mRNA [NM_021127]	NM_021127	5366
0.0247211	0.00612398	-1.90223	-0.92769	1.90223	down	-1.09182	-0.126736	1.09182	down	-1.68216	-0.750318	1.68216	down	1.5407	0.623582	1.5407	up	0.437253	-0.490437	0.310517	-0.313065	SAMD4A	Homo sapiens sterile alpha motif domain containing 4A (SAMD4A), transcript variant 2, mRNA [NM_001161576]	NM_001161576	23034
0.000830377	6.06241e-05	-2.0399	-1.0285	2.0399	down	1.80479	0.851831	1.80479	up	-1.64669	-0.719567	1.64669	down	2.97193	1.5714	2.97193	up	0.48497	-0.543527	1.3368	-0.234597
0.00210983	0.000231095	-1.19932	-0.262212	1.19932	down	1.17309	0.23031	1.17309	up	-1.13436	-0.181872	1.13436	down	1.3307	0.412182	1.3307	up	0.0916033	-0.170608	0.321913	-0.090269	KLHL42	Homo sapiens kelch-like family member 42 (KLHL42), mRNA [NM_020782]	NM_020782	57542
0.0273691	0.00698033	-1.12703	-0.172525	1.12703	down	1.13677	0.18494	1.13677	up	-1.09077	-0.125348	1.09077	down	1.23996	0.310288	1.23996	up	0.0445223	-0.128003	0.229462	-0.080826	CDCP1	Homo sapiens CUB domain containing protein 1 (CDCP1), transcript variant 1, mRNA [NM_022842]	NM_022842	64866
0.00473487	0.00069608	-1.40741	-0.493038	1.40741	down	1.09804	0.134937	1.09804	up	-1.33992	-0.422151	1.33992	down	1.4713	0.557088	1.4713	up	0.312753	-0.180285	0.44769	-0.109398	WBP1L	Homo sapiens WW domain binding protein 1-like (WBP1L), transcript variant 2, mRNA [NM_017787]	NM_017787	54838
2.18603e-05	1.57485e-07	-38.1853	-5.25495	38.1853	down	-1.36595	-0.449908	1.36595	down	-12.9543	-3.69536	12.9543	down	9.48368	3.24545	9.48368	up	2.62117	-2.63377	2.17127	-1.07418	CTSE	Homo sapiens cathepsin E (CTSE), transcript variant 1, mRNA [NM_001910]	NM_001910	1510
0.000729578	5.00817e-05	1.26041	0.333897	1.26041	up	-1.24896	-0.32073	1.24896	down	1.18391	0.243559	1.18391	up	-1.47866	-0.564289	1.47866	down	-0.172229	0.161669	-0.492959	0.0713303	RPL23A	Homo sapiens ribosomal protein L23a (RPL23A), mRNA [NM_000984]	NM_000984	6147
0.000542178	3.14936e-05	2.59041	1.37318	2.59041	up	-2.23775	-1.16205	2.23775	down	1.88384	0.913678	1.88384	up	-4.21557	-2.07573	4.21557	down	-0.416051	0.95713	-1.5781	0.497626	DPCR1	Homo sapiens diffuse panbronchiolitis critical region 1 (DPCR1), mRNA [NM_080870]	NM_080870	135656
1.67233e-05	8.32563e-08	-2.02044	-1.01467	2.02044	down	1.19598	0.258189	1.19598	up	-1.83836	-0.878416	1.83836	down	2.19863	1.13661	2.19863	up	0.436482	-0.578189	0.694671	-0.441934	NPAS2	Homo sapiens neuronal PAS domain protein 2 (NPAS2), mRNA [NM_002518]	NM_002518	4862
0.0192714	0.00440488	-1.72675	-0.788056	1.72675	down	1.15263	0.204923	1.15263	up	-1.46363	-0.549547	1.46363	down	1.68701	0.75447	1.68701	up	0.373693	-0.414362	0.578617	-0.175853	CACNB3	Homo sapiens calcium channel, voltage-dependent, beta 3 subunit (CACNB3), transcript variant 1, mRNA [NM_000725]	NM_000725	784
0.0303991	0.00797569	-1.31629	-0.396472	1.31629	down	-1.02606	-0.0371183	1.02606	down	-1.28009	-0.356243	1.28009	down	1.24757	0.319125	1.24757	up	0.218555	-0.177917	0.181437	-0.137688	TRDMT1	Homo sapiens tRNA aspartic acid methyltransferase 1 (TRDMT1), mRNA [NM_004412]	NM_004412	1787
0.015107	0.00319996	-1.0262	-0.0373106	1.0262	down	1.15261	0.204904	1.15261	up	-1.11774	-0.160589	1.11774	down	1.28832	0.365492	1.28832	up	-0.0062604	-0.043571	0.198643	-0.166849
0.0376768	0.0104688	1.21207	0.27747	1.21207	up	-1.05154	-0.0725086	1.05154	down	1.14408	0.194182	1.14408	up	-1.20305	-0.266691	1.20305	down	-0.106067	0.171403	-0.178576	0.0881152	SRSF4	Homo sapiens serine/arginine-rich splicing factor 4 (SRSF4), mRNA [NM_005626]	NM_005626	6429
0.0258133	0.00647165	-1.05357	-0.0752802	1.05357	down	-1.16174	-0.21629	1.16174	down	-1.09323	-0.128599	1.09323	down	-1.06267	-0.0876913	1.06267	down	0.0666454	-0.00863481	-0.149645	-0.0619533	TBC1D22A	Homo sapiens TBC1 domain family, member 22A (TBC1D22A), transcript variant 1, mRNA [NM_014346]	NM_014346	25771
2.11809e-05	1.48248e-07	1.48619	0.571615	1.48619	up	-1.07476	-0.104014	1.07476	down	1.36627	0.450241	1.36627	up	-1.46841	-0.554256	1.46841	down	-0.177643	0.393972	-0.281657	0.272599	NHLRC3	Homo sapiens NHL repeat containing 3 (NHLRC3), transcript variant 1, mRNA [NM_001012754]	NM_001012754	387921
0.00787615	0.00136847	-1.43084	-0.516862	1.43084	down	-1.21304	-0.278623	1.21304	down	-1.36266	-0.446428	1.36266	down	1.12335	0.167805	1.12335	up	0.332358	-0.184504	0.0537345	-0.11407	FLJ23867	Homo sapiens uncharacterized protein FLJ23867 (FLJ23867), long non-coding RNA [NR_026900]	NR_026900	200058
0.000238268	9.07102e-06	-1.27397	-0.349336	1.27397	down	1.0588	0.0824347	1.0588	up	-1.29872	-0.377091	1.29872	down	1.37509	0.459526	1.37509	up	0.170508	-0.178828	0.252943	-0.206583	ZNF426	Homo sapiens zinc finger protein 426 (ZNF426), transcript variant 1, mRNA [NM_024106]	NM_024106	79088
0.0143724	0.00300888	1.14997	0.201602	1.14997	up	-1.26531	-0.339492	1.26531	down	1.05626	0.0789716	1.05626	up	-1.3365	-0.418463	1.3365	down	-0.08322	0.118382	-0.422712	-0.00424838	FYCO1	Homo sapiens FYVE and coiled-coil domain containing 1 (FYCO1), mRNA [NM_024513]	NM_024513	79443
0.00492588	0.000733971	2.37143	1.24576	2.37143	up	-1.98758	-0.991016	1.98758	down	1.39294	0.478134	1.39294	up	-2.76859	-1.46915	2.76859	down	-0.193101	1.05266	-1.18412	0.285033	NCAM2	Homo sapiens neural cell adhesion molecule 2 (NCAM2), mRNA [NM_004540]	NM_004540	4685
0.0392715	0.0110464	1.18998	0.250937	1.18998	up	-1.13065	-0.177158	1.13065	down	1.19548	0.257593	1.19548	up	-1.35168	-0.434751	1.35168	down	-0.0504994	0.200438	-0.227658	0.207093	CIC	Homo sapiens capicua transcriptional repressor (CIC), mRNA [NM_015125]	NM_015125	23152
0.000164883	4.88655e-06	-1.51255	-0.596979	1.51255	down	1.31597	0.396124	1.31597	up	-1.45618	-0.542187	1.45618	down	1.91628	0.938311	1.91628	up	0.265987	-0.330992	0.662111	-0.2762	NXPE3	Homo sapiens neurexophilin and PC-esterase domain family, member 3 (NXPE3), transcript variant 1, mRNA [NM_001134456]	NM_001134456	91775
0.00147337	0.000138925	1.11494	0.156963	1.11494	up	-1.31683	-0.397069	1.31683	down	1.11174	0.152814	1.11174	up	-1.46397	-0.549883	1.46397	down	-0.0830798	0.0738828	-0.480149	0.0697341	THOC2	Homo sapiens THO complex 2 (THOC2), mRNA [NM_001081550]	NM_001081550	57187
0.0150679	0.00318991	-1.96288	-0.972974	1.96288	down	1.98679	0.990442	1.98679	up	-1.64725	-0.720062	1.64725	down	3.27275	1.7105	3.27275	up	-0.0895894	-1.06256	0.900852	-0.809651	GSTM3	Homo sapiens glutathione S-transferase mu 3 (brain) (GSTM3), transcript variant 1, mRNA [NM_000849]	NM_000849	2947
0.0364614	0.0100236	-1.14075	-0.18998	1.14075	down	-1.04858	-0.0684338	1.04858	down	-1.11007	-0.150647	1.11007	down	1.05864	0.0822132	1.05864	up	0.127889	-0.0620902	0.0594556	-0.0227575	PPP1R8	Homo sapiens protein phosphatase 1, regulatory subunit 8 (PPP1R8), transcript variant 2, mRNA [NM_138558]	NM_138558	5511
0.0484238	0.0144688	-1.25822	-0.331383	1.25822	down	-1.06208	-0.0868895	1.06208	down	-1.28082	-0.357071	1.28082	down	1.20596	0.270181	1.20596	up	0.132989	-0.198394	0.0460995	-0.224082	HNRNPLL	heterogeneous nuclear ribonucleoprotein L-like [Source:HGNC Symbol;Acc:HGNC:25127] [ENST00000449105]	XR_427000	92906
0.000184524	5.82531e-06	1.62033	0.696285	1.62033	up	-1.16763	-0.223587	1.16763	down	1.57102	0.651706	1.57102	up	-1.83438	-0.875293	1.83438	down	-0.369634	0.326651	-0.593221	0.282072		ribosomal protein L7a pseudogene 11 [Source:HGNC Symbol;Acc:HGNC:35242] [ENST00000486538]
0.0427693	0.0123184	-1.10044	-0.138081	1.10044	down	1.17544	0.233201	1.17544	up	-1.26809	-0.342653	1.26809	down	1.49056	0.575854	1.49056	up	0.184008	0.0459268	0.417209	-0.158646	FANK1	Homo sapiens fibronectin type III and ankyrin repeat domains 1 (FANK1), mRNA [NM_145235]	NM_145235	92565
0.00453914	0.000661723	1.59338	0.672089	1.59338	up	-1.08422	-0.116658	1.08422	down	1.4599	0.545866	1.4599	up	-1.58285	-0.662524	1.58285	down	-0.273767	0.398321	-0.390425	0.272098	RGS2	Homo sapiens regulator of G-protein signaling 2 (RGS2), mRNA [NM_002923]	NM_002923	5997
0.00115522	9.91577e-05	1.24146	0.312039	1.24146	up	-1.2253	-0.293137	1.2253	down	1.2083	0.272976	1.2083	up	-1.48053	-0.566114	1.48053	down	-0.160169	0.15187	-0.453306	0.112808	RBM26	Homo sapiens RNA binding motif protein 26 (RBM26), transcript variant 3, mRNA [NM_022118]	NM_022118	64062
0.00711549	0.00118963	1.14728	0.198215	1.14728	up	-1.15268	-0.204994	1.15268	down	1.17902	0.237582	1.17902	up	-1.35903	-0.442577	1.35903	down	-0.0516646	0.14655	-0.256659	0.185918	FAM86B2	Homo sapiens family with sequence similarity 86, member B2 (FAM86B2), mRNA [NM_001137610]	NM_001137610	653333
0.0182725	0.00412305	1.0961	0.132384	1.0961	up	-1.15002	-0.201653	1.15002	down	1.0154	0.0220506	1.0154	up	-1.16773	-0.223704	1.16773	down	-0.0159428	0.116441	-0.217596	0.00610781	RPL30	Homo sapiens ribosomal protein L30 (RPL30), mRNA [NM_000989]	NM_000989	6156
0.000168386	5.04956e-06	-2.81588	-1.49359	2.81588	down	1.80582	0.852656	1.80582	up	-2.55226	-1.35178	2.55226	down	4.60893	2.20443	4.60893	up	0.687466	-0.806122	1.54012	-0.664311	TMEM87B	Homo sapiens transmembrane protein 87B (TMEM87B), mRNA [NM_032824]	NM_032824	84910
0.0108362	0.00206525	1.12286	0.16718	1.12286	up	-1.07656	-0.10643	1.07656	down	1.08784	0.121461	1.08784	up	-1.17112	-0.227891	1.17112	down	-0.0223305	0.14485	-0.128761	0.0991302	MRFAP1L1	Homo sapiens Morf4 family associated protein 1-like 1 (MRFAP1L1), mRNA [NM_203462]	NM_203462	114932
0.0165467	0.00360086	1.11534	0.157488	1.11534	up	-1.15842	-0.212163	1.15842	down	1.16397	0.219056	1.16397	up	-1.34837	-0.431218	1.34837	down	0.0112796	0.168767	-0.200883	0.230335	RBBP7	Homo sapiens retinoblastoma binding protein 7 (RBBP7), transcript variant 2, mRNA [NM_002893]	NM_002893	5931
0.000412431	2.05207e-05	-1.51653	-0.60077	1.51653	down	-1.05273	-0.0741398	1.05273	down	-1.39949	-0.484902	1.39949	down	1.32939	0.410762	1.32939	up	0.248137	-0.352633	0.173998	-0.236765	VCP	Homo sapiens valosin containing protein (VCP), mRNA [NM_007126]	NM_007126	7415
0.00829141	0.00146417	2.41543	1.27228	2.41543	up	-1.65375	-0.725739	1.65375	down	1.78052	0.832302	1.78052	up	-2.94454	-1.55804	2.94454	down	-0.428796	0.843484	-1.15454	0.403506	XAGE2	Homo sapiens X antigen family, member 2 (XAGE2), mRNA [NM_130777]	NM_130777	9502
0.000832461	6.10387e-05	1.54001	0.622937	1.54001	up	-1.26362	-0.337562	1.26362	down	1.37343	0.457786	1.37343	up	-1.7355	-0.795348	1.7355	down	-0.281924	0.341013	-0.619486	0.175862	UST	Homo sapiens uronyl-2-sulfotransferase (UST), mRNA [NM_005715]	NM_005715	10090
0.0221814	0.00530388	1.43631	0.522364	1.43631	up	-1.10471	-0.143674	1.10471	down	1.3126	0.392427	1.3126	up	-1.45005	-0.536101	1.45005	down	-0.163489	0.358874	-0.307163	0.228938	LOC100506753	Homo sapiens uncharacterized LOC100506753 (LOC100506753), transcript variant 2, long non-coding RNA [NR_126339]	NR_126339	100506753
0.0261716	0.00659445	-1.23859	-0.308696	1.23859	down	1.14269	0.19243	1.14269	up	-1.25089	-0.322958	1.25089	down	1.42938	0.515388	1.42938	up	0.215918	-0.092778	0.408348	-0.10704	SHC1	Homo sapiens SHC (Src homology 2 domain containing) transforming protein 1 (SHC1), transcript variant 2, mRNA [NM_003029]	NM_003029	6464
0.00428858	0.000612133	1.36576	0.449706	1.36576	up	-1.54815	-0.63055	1.54815	down	1.25744	0.33049	1.25744	up	-1.94671	-0.96104	1.94671	down	-0.129368	0.320338	-0.759918	0.201122	MPZL2	Homo sapiens myelin protein zero-like 2 (MPZL2), transcript variant 1, mRNA [NM_005797]	NM_005797	10205
0.00123977	0.000110118	-1.29309	-0.37082	1.29309	down	-1.06001	-0.0840724	1.06001	down	-1.24183	-0.312464	1.24183	down	1.17153	0.228392	1.17153	up	0.225188	-0.145632	0.141116	-0.0872762	LRRC40	Homo sapiens leucine rich repeat containing 40 (LRRC40), mRNA [NM_017768]	NM_017768	55631
0.00333647	0.000436759	-1.06325	-0.0884765	1.06325	down	-1.39402	-0.479249	1.39402	down	-1.02353	-0.0335568	1.02353	down	-1.36197	-0.445693	1.36197	down	-0.0472474	-0.135724	-0.526497	-0.0808042	CCDC24	Homo sapiens coiled-coil domain containing 24 (CCDC24), mRNA [NM_152499]	NM_152499	149473
0.00287008	0.0003551	2.95526	1.56329	2.95526	up	-2.74362	-1.45608	2.74362	down	2.46129	1.29942	2.46129	up	-6.75286	-2.7555	6.75286	down	-0.10701	1.45628	-1.56309	1.19241	XAGE3	Homo sapiens X antigen family, member 3 (XAGE3), transcript variant 2, mRNA [NM_130776]	NM_130776	170626
0.0450909	0.0131957	1.19826	0.260938	1.19826	up	-1.03405	-0.0483124	1.03405	down	1.15819	0.211869	1.15819	up	-1.19763	-0.260181	1.19763	down	-0.013875	0.247063	-0.0621874	0.197994	SUZ12	Homo sapiens SUZ12 polycomb repressive complex 2 subunit (SUZ12), mRNA [NM_015355]	NM_015355	23512
0.000748076	5.20084e-05	1.43582	0.521876	1.43582	up	-1.25188	-0.324093	1.25188	down	1.43627	0.522323	1.43627	up	-1.79803	-0.846416	1.79803	down	-0.160612	0.361264	-0.484705	0.361711	LYSMD2	Homo sapiens LysM, putative peptidoglycan-binding, domain containing 2 (LYSMD2), transcript variant 1, mRNA [NM_153374]	NM_153374	256586
0.00577082	0.000912089	1.16239	0.217094	1.16239	up	-1.08014	-0.111214	1.08014	down	1.06096	0.0853667	1.06096	up	-1.14598	-0.196581	1.14598	down	-0.128379	0.0887148	-0.239593	-0.0430124	DUSP22	Homo sapiens dual specificity phosphatase 22 (DUSP22), transcript variant 2, mRNA [NM_020185]	NM_020185	56940
0.0129389	0.00262134	-1.66452	-0.735103	1.66452	down	1.68861	0.755837	1.68861	up	-1.46774	-0.553601	1.46774	down	2.47845	1.30944	2.47845	up	0.445161	-0.289941	1.201	-0.10844		Homo sapiens cDNA clone IMAGE:5268928. [BC031250]
0.00917892	0.00167224	1.65178	0.724022	1.65178	up	-2.44468	-1.28965	2.44468	down	1.48112	0.566688	1.48112	up	-3.62086	-1.85633	3.62086	down	-0.449906	0.274116	-1.73955	0.116781	PPARG	Homo sapiens peroxisome proliferator-activated receptor gamma (PPARG), transcript variant 3, mRNA [NM_138711]	NM_138711	5468
0.0109207	0.00208903	1.12365	0.168194	1.12365	up	-1.18974	-0.250646	1.18974	down	1.04553	0.0642319	1.04553	up	-1.24391	-0.314878	1.24391	down	-0.0345554	0.133638	-0.285201	0.0296764
0.0459678	0.013521	1.16277	0.217562	1.16277	up	-1.12303	-0.167402	1.12303	down	1.03275	0.04649	1.03275	up	-1.15981	-0.213892	1.15981	down	0.00775623	0.225318	-0.159646	0.0542462	MNT	Homo sapiens MAX network transcriptional repressor (MNT), mRNA [NM_020310]	NM_020310	4335
0.0277859	0.00711513	-1.24441	-0.31546	1.24441	down	1.09261	0.127776	1.09261	up	-1.19627	-0.258537	1.19627	down	1.30705	0.386313	1.30705	up	0.151034	-0.164426	0.27881	-0.107503	HRAS	Homo sapiens Harvey rat sarcoma viral oncogene homolog (HRAS), transcript variant 1, mRNA [NM_005343]	NM_005343	3265
0.00354403	0.000473064	-12.8491	-3.68359	12.8491	down	4.00296	2.00107	4.00296	up	-9.49866	-3.24772	9.49866	down	38.0228	5.24879	38.0228	up	0.764155	-2.91944	2.76522	-2.48357	MDFI	Homo sapiens MyoD family inhibitor (MDFI), transcript variant 1, mRNA [NM_001300804]	NM_001300804	4188
0.0135434	0.00277913	-1.33178	-0.413352	1.33178	down	1.30139	0.380052	1.30139	up	-1.31405	-0.394025	1.31405	down	1.7101	0.774077	1.7101	up	0.129426	-0.283926	0.509478	-0.264599	LOC646214	Homo sapiens p21 protein (Cdc42/Rac)-activated kinase 2 pseudogene (LOC646214), non-coding RNA [NR_027053]	NR_027053	646214
0.0491403	0.0147377	1.04838	0.0681624	1.04838	up	1.44937	0.535428	1.44937	up	1.07841	0.108903	1.07841	up	1.34399	0.426526	1.34399	up	-0.115638	-0.0474759	0.41979	-0.00673556	PLEC	Homo sapiens plectin (PLEC), transcript variant 6, mRNA [NM_201380]	NM_201380	5339
4.46102e-06	3.10899e-09	-2.35821	-1.23769	2.35821	down	2.73085	1.44935	2.73085	up	-1.68853	-0.75577	1.68853	down	4.61112	2.20512	4.61112	up	0.565922	-0.671769	2.01527	-0.189848	ENC1	Homo sapiens ectodermal-neural cortex 1 (with BTB domain) (ENC1), transcript variant 1, mRNA [NM_003633]	NM_003633	8507
0.00156954	0.000152199	-1.28795	-0.365073	1.28795	down	1.10717	0.146871	1.10717	up	-1.31928	-0.399753	1.31928	down	1.46066	0.546624	1.46066	up	0.179461	-0.185613	0.326332	-0.220292	PHC1	Homo sapiens polyhomeotic homolog 1 (Drosophila) (PHC1), mRNA [NM_004426]	NM_004426	1911
0.00199945	0.000214601	1.93646	0.953422	1.93646	up	-1.4759	-0.561595	1.4759	down	2.1464	1.10192	2.1464	up	-3.16786	-1.66351	3.16786	down	-0.328327	0.625096	-0.889922	0.773589	GINS1	Homo sapiens GINS complex subunit 1 (Psf1 homolog) (GINS1), mRNA [NM_021067]	NM_021067	9837
0.00374962	0.000512035	1.0071	0.010201	1.0071	up	-1.11033	-0.150992	1.11033	down	1.08091	0.112241	1.08091	up	-1.20016	-0.263233	1.20016	down	0.0586276	0.0688286	-0.0923646	0.170868	TEX10	Homo sapiens testis expressed 10 (TEX10), transcript variant 1, mRNA [NM_017746]	NM_017746	54881
0.0052468	0.000798537	-1.27567	-0.351258	1.27567	down	1.31359	0.39352	1.31359	up	-1.16566	-0.221143	1.16566	down	1.5312	0.614664	1.5312	up	0.2847	-0.0665572	0.678221	0.0635569	GARS	Homo sapiens glycyl-tRNA synthetase (GARS), mRNA [NM_002047]	NM_002047	2617
0.00394968	0.000547281	-1.29408	-0.371924	1.29408	down	1.07769	0.107941	1.07769	up	-1.31727	-0.397554	1.31727	down	1.41961	0.505496	1.41961	up	0.240104	-0.13182	0.348046	-0.15745	VTI1A	Homo sapiens vesicle transport through interaction with t-SNAREs 1A (VTI1A), mRNA [NM_145206]	NM_145206	143187
0.0208125	0.00487949	1.17382	0.231211	1.17382	up	-1.17154	-0.228404	1.17154	down	1.10446	0.143344	1.10446	up	-1.29392	-0.371748	1.29392	down	-0.0624232	0.168787	-0.290827	0.0809207	C5orf51	Homo sapiens chromosome 5 open reading frame 51 (C5orf51), mRNA [NM_175921]	NM_175921	285636
0.0283037	0.00728086	1.08246	0.114316	1.08246	up	-1.16864	-0.224827	1.16864	down	1.04173	0.0589843	1.04173	up	-1.21741	-0.283811	1.21741	down	-0.000662565	0.113653	-0.225489	0.0583217	POLI	Homo sapiens polymerase (DNA directed) iota (POLI), mRNA [NM_007195]	NM_007195	11201
0.0361745	0.00992318	1.57496	0.655312	1.57496	up	-1.15286	-0.205223	1.15286	down	1.60145	0.679378	1.60145	up	-1.84625	-0.884602	1.84625	down	-0.147542	0.50777	-0.352765	0.531836	ITGB3BP	Homo sapiens integrin beta 3 binding protein (beta3-endonexin) (ITGB3BP), transcript variant 2, mRNA [NM_014288]	NM_014288	23421
0.00200116	0.000214843	-1.83402	-0.875009	1.83402	down	1.09893	0.136097	1.09893	up	-1.63137	-0.706088	1.63137	down	1.79276	0.842185	1.79276	up	0.231569	-0.643439	0.367667	-0.474519	PLCG1	Homo sapiens phospholipase C, gamma 1 (PLCG1), transcript variant 1, mRNA [NM_002660]	NM_002660	5335
0.0354202	0.00967269	-1.34946	-0.432381	1.34946	down	1.08856	0.122427	1.08856	up	-1.26223	-0.335973	1.26223	down	1.37402	0.4584	1.37402	up	0.102654	-0.329726	0.225082	-0.233318	PTRF	Homo sapiens polymerase I and transcript release factor (PTRF), mRNA [NM_012232]	NM_012232	284119
0.0182565	0.00411729	-1.08368	-0.115939	1.08368	down	1.05341	0.0750621	1.05341	up	-1.18946	-0.250313	1.18946	down	1.25299	0.325375	1.25299	up	0.100164	-0.0157754	0.175226	-0.150149	LOC400997	Homo sapiens uncharacterized LOC400997 (LOC400997), long non-coding RNA [NR_122074]	NR_122074	400997
0.0394693	0.0111194	-1.38483	-0.469708	1.38483	down	1.19483	0.256806	1.19483	up	-1.21843	-0.285018	1.21843	down	1.45581	0.541824	1.45581	up	0.173086	-0.296622	0.429892	-0.111932	KIF21A	Homo sapiens kinesin family member 21A (KIF21A), transcript variant 2, mRNA [NM_017641]	NM_017641	55605
0.0153158	0.00325898	-2.08746	-1.06175	2.08746	down	1.02	0.0285666	1.02	up	-1.58533	-0.664785	1.58533	down	1.61704	0.693351	1.61704	up	0.330805	-0.730946	0.359372	-0.333979	PTCH2	patched 2 [Source:HGNC Symbol;Acc:HGNC:9586] [ENST00000438067]		8643
0.000266258	1.08462e-05	1.71575	0.778836	1.71575	up	-1.59859	-0.676798	1.59859	down	1.56464	0.645831	1.56464	up	-2.50121	-1.32263	2.50121	down	-0.332178	0.446658	-1.00898	0.313653	CHI3L2	Homo sapiens chitinase 3-like 2 (CHI3L2), transcript variant 3, mRNA [NM_001025199]	NM_001025199	1117
0.0089696	0.00162203	1.14634	0.197029	1.14634	up	-2.05879	-1.0418	2.05879	down	1.09408	0.129718	1.09408	up	-2.25249	-1.17152	2.25249	down	0.102211	0.29924	-0.939589	0.231928	PRICKLE4	Homo sapiens prickle homolog 4 (Drosophila) (PRICKLE4), mRNA [NM_013397]	NM_013397	29964
0.00490147	0.000728664	-1.1516	-0.203641	1.1516	down	1.47337	0.559123	1.47337	up	-1.09397	-0.12958	1.09397	down	1.61183	0.688702	1.61183	up	-0.0779992	-0.28164	0.481124	-0.207579	LRRC8C	Homo sapiens leucine rich repeat containing 8 family, member C (LRRC8C), mRNA [NM_032270]	NM_032270	84230
0.000145995	3.92061e-06	-2.22104	-1.15123	2.22104	down	2.34077	1.22698	2.34077	up	-2.11076	-1.07776	2.11076	down	4.9408	2.30474	4.9408	up	0.57079	-0.580443	1.79777	-0.506973
0.00060171	3.68459e-05	1.89643	0.923287	1.89643	up	-2.05979	-1.0425	2.05979	down	1.40981	0.495499	1.40981	up	-2.90391	-1.538	2.90391	down	-0.204038	0.719249	-1.24654	0.291461	MAST4	Homo sapiens microtubule associated serine/threonine kinase family member 4 (MAST4), transcript variant 4, mRNA [NM_001290226]	NM_001290226	375449
0.000534809	3.08071e-05	1.23522	0.304771	1.23522	up	-1.05912	-0.082869	1.05912	down	1.17145	0.228293	1.17145	up	-1.24071	-0.311162	1.24071	down	-0.150722	0.154048	-0.233591	0.0775704	THTPA	Homo sapiens thiamine triphosphatase (THTPA), transcript variant 1, mRNA [NM_024328]	NM_024328	79178
0.000102346	2.10704e-06	9.16472	3.19609	9.16472	up	-2.9949	-1.58251	2.9949	down	7.08878	2.82554	7.08878	up	-21.2302	-4.40805	21.2302	down	-1.28928	1.90681	-2.87179	1.53626	NMU	Homo sapiens neuromedin U (NMU), transcript variant 1, mRNA [NM_006681]	NM_006681	10874
0.0123182	0.00245519	2.38472	1.25382	2.38472	up	1.21766	0.284111	1.21766	up	2.22835	1.15597	2.22835	up	-1.83002	-0.871863	1.83002	down	-0.643416	0.610405	-0.359305	0.512558	HAS3	Homo sapiens hyaluronan synthase 3 (HAS3), transcript variant 1, mRNA [NM_005329]	NM_005329	3038
0.00288495	0.000358137	-1.1439	-0.193957	1.1439	down	1.1573	0.210759	1.1573	up	-1.18937	-0.2502	1.18937	down	1.37646	0.460958	1.37646	up	0.077163	-0.116794	0.287922	-0.173037	SUCO	Homo sapiens SUN domain containing ossification factor (SUCO), transcript variant 2, mRNA [NM_016227]	NM_016227	51430
0.00739105	0.00125518	-1.45085	-0.536898	1.45085	down	1.21544	0.281476	1.21544	up	-1.34226	-0.424663	1.34226	down	1.63143	0.706139	1.63143	up	0.147234	-0.389664	0.42871	-0.277429	MAP4	Homo sapiens microtubule-associated protein 4 (MAP4), transcript variant 4, mRNA [NM_001134364]	NM_001134364	4134
0.0029837	0.00037494	-3.32708	-1.73426	3.32708	down	1.89029	0.918607	1.89029	up	-3.33674	-1.73844	3.33674	down	6.30741	2.65705	6.30741	up	1.57016	-0.164101	2.48876	-0.168283	IL1R2	Homo sapiens interleukin 1 receptor, type II (IL1R2), transcript variant 1, mRNA [NM_004633]	NM_004633	7850
0.0188944	0.00429824	-1.24787	-0.319462	1.24787	down	1.37432	0.458722	1.37432	up	-1.26337	-0.33728	1.26337	down	1.73628	0.796002	1.73628	up	0.138423	-0.18104	0.597145	-0.198857	FBXL7	Homo sapiens F-box and leucine-rich repeat protein 7 (FBXL7), transcript variant 1, mRNA [NM_012304]	NM_012304	23194
0.0369088	0.0101862	1.01344	0.0192587	1.01344	up	-1.28298	-0.359502	1.28298	down	1.03295	0.0467768	1.03295	up	-1.32526	-0.406278	1.32526	down	0.074892	0.0941508	-0.28461	0.121669	MCU	Homo sapiens mitochondrial calcium uniporter (MCU), transcript variant 1, mRNA [NM_138357]	NM_138357	90550
0.00522798	0.000794063	-1.24183	-0.312466	1.24183	down	1.02659	0.0378659	1.02659	up	-1.19146	-0.252728	1.19146	down	1.22314	0.290594	1.22314	up	0.0886917	-0.223774	0.126558	-0.164037	ERO1L	ERO1-like (S. cerevisiae) [Source:HGNC Symbol;Acc:HGNC:13280] [ENST00000555069]		30001
0.00203793	0.000219755	1.18465	0.244458	1.18465	up	-1.61757	-0.693826	1.61757	down	1.12217	0.166286	1.12217	up	-1.81518	-0.860112	1.81518	down	-0.188687	0.0557713	-0.882512	-0.0224009	TMEM116	Homo sapiens transmembrane protein 116 (TMEM116), transcript variant 3, mRNA [NM_138341]	NM_138341	89894
0.000567555	3.37904e-05	-1.31967	-0.400173	1.31967	down	-1.00197	-0.00283957	1.00197	down	-1.23885	-0.309	1.23885	down	1.23641	0.30616	1.23641	up	0.199194	-0.200979	0.196354	-0.109806	XLOC_l2_012371	BROAD Institute lincRNA (XLOC_l2_012371), lincRNA [TCONS_l2_00023999]
0.000588522	3.57226e-05	-1.44058	-0.526649	1.44058	down	1.08391	0.116245	1.08391	up	-1.43461	-0.520656	1.43461	down	1.55499	0.636901	1.55499	up	0.361505	-0.165144	0.47775	-0.159151	DAB2IP	Homo sapiens DAB2 interacting protein (DAB2IP), transcript variant 1, mRNA [NM_032552]	NM_032552	153090
0.000306174	1.32254e-05	-1.41414	-0.499923	1.41414	down	1.19904	0.261885	1.19904	up	-1.29912	-0.377538	1.29912	down	1.55771	0.639423	1.55771	up	0.0630238	-0.436899	0.324908	-0.314514	SEC61A1	Homo sapiens Sec61 alpha 1 subunit (S. cerevisiae) (SEC61A1), mRNA [NM_013336]	NM_013336	29927
0.0112799	0.00218483	-1.82924	-0.871246	1.82924	down	1.45909	0.545064	1.45909	up	-2.03023	-1.02164	2.03023	down	2.96228	1.56671	2.96228	up	0.396601	-0.474645	0.941665	-0.625042	ABLIM2	Homo sapiens actin binding LIM protein family, member 2 (ABLIM2), transcript variant 7, mRNA [NM_001130088]	NM_001130088	84448
0.0054588	0.000845828	-1.20454	-0.268477	1.20454	down	-1.10962	-0.150064	1.10962	down	-1.12851	-0.174414	1.12851	down	1.01702	0.0243495	1.01702	up	0.171678	-0.0967994	0.0216131	-0.00273633
0.00645825	0.00104968	1.18294	0.242381	1.18294	up	-1.2486	-0.320308	1.2486	down	1.08114	0.112557	1.08114	up	-1.34991	-0.432866	1.34991	down	0.0569642	0.299345	-0.263344	0.169522	MDM4	Homo sapiens MDM4, p53 regulator (MDM4), transcript variant 1, mRNA [NM_002393]	NM_002393	4194
0.000437161	2.24681e-05	-1.46549	-0.551384	1.46549	down	1.19423	0.256081	1.19423	up	-1.39561	-0.480894	1.39561	down	1.66668	0.736975	1.66668	up	0.230414	-0.32097	0.486495	-0.25048	MTMR2	Homo sapiens myotubularin related protein 2 (MTMR2), transcript variant 2, mRNA [NM_201278]	NM_201278	8898
0.0252658	0.00629221	1.29279	0.370489	1.29279	up	-1.0822	-0.11397	1.0822	down	1.13631	0.184361	1.13631	up	-1.22972	-0.298331	1.22972	down	-0.262605	0.107884	-0.376575	-0.0782435	LMTK3	Homo sapiens lemur tyrosine kinase 3 (LMTK3), mRNA [NM_001080434]	NM_001080434	114783
0.0368251	0.0101599	1.46913	0.554959	1.46913	up	-1.24194	-0.312596	1.24194	down	1.58006	0.659983	1.58006	up	-1.96234	-0.972578	1.96234	down	-0.331234	0.223725	-0.64383	0.328749	KNTC1	Homo sapiens kinetochore associated 1 (KNTC1), mRNA [NM_014708]	NM_014708	9735
0.00284367	0.000350483	2.82596	1.49874	2.82596	up	-1.59798	-0.676248	1.59798	down	3.11196	1.63782	3.11196	up	-4.97285	-2.31407	4.97285	down	-0.798345	0.700395	-1.47459	0.839479	DTL	Homo sapiens denticleless E3 ubiquitin protein ligase homolog (Drosophila) (DTL), transcript variant 1, mRNA [NM_016448]	NM_016448	51514
0.000247149	9.59731e-06	1.47264	0.558409	1.47264	up	-1.33423	-0.416006	1.33423	down	1.42133	0.507242	1.42133	up	-1.89638	-0.923248	1.89638	down	-0.169205	0.389204	-0.585211	0.338036	PAN2	Homo sapiens PAN2 poly(A) specific ribonuclease subunit (PAN2), transcript variant 3, mRNA [NM_014871]	NM_014871	9924
0.00393002	0.000543691	2.95402	1.56268	2.95402	up	-1.1812	-0.240257	1.1812	down	2.07363	1.05216	2.07363	up	-2.44938	-1.29242	2.44938	down	-0.535497	1.02718	-0.775753	0.516665	CA8	Homo sapiens carbonic anhydrase VIII (CA8), mRNA [NM_004056]	NM_004056	767
2.71812e-05	2.4136e-07	1.30941	0.388914	1.30941	up	-1.25153	-0.323693	1.25153	down	1.2536	0.326078	1.2536	up	-1.56892	-0.64977	1.56892	down	-0.0891621	0.299752	-0.412855	0.236916	BBS2	Homo sapiens Bardet-Biedl syndrome 2 (BBS2), mRNA [NM_031885]	NM_031885	583
0.00156951	0.000152139	1.41642	0.502247	1.41642	up	-1.16459	-0.219825	1.16459	down	1.2641	0.33811	1.2641	up	-1.47216	-0.557935	1.47216	down	-0.220249	0.281998	-0.440074	0.117861		Homo sapiens cDNA FLJ27420 fis, clone WMC07143. [AK130930]
0.0240139	0.00589395	1.75257	0.809474	1.75257	up	-1.15424	-0.206947	1.15424	down	1.74171	0.800505	1.74171	up	-2.01036	-1.00745	2.01036	down	-0.228681	0.580793	-0.435627	0.571824	PRIM1	Homo sapiens primase, DNA, polypeptide 1 (49kDa) (PRIM1), mRNA [NM_000946]	NM_000946	5557
0.000379042	1.82045e-05	-1.53201	-0.615422	1.53201	down	1.40265	0.488158	1.40265	up	-1.42598	-0.511949	1.42598	down	2.00015	1.00011	2.00015	up	0.114157	-0.501265	0.602315	-0.397792	IL13RA1	Homo sapiens interleukin 13 receptor, alpha 1 (IL13RA1), mRNA [NM_001560]	NM_001560	3597
0.00169977	0.000170738	2.22841	1.15601	2.22841	up	-1.04209	-0.0594824	1.04209	down	1.97141	0.979224	1.97141	up	-2.05439	-1.03871	2.05439	down	-0.497855	0.65816	-0.557337	0.48137	LOC100130930	Homo sapiens cDNA FLJ44616 fis, clone BRACE2012936. [AK126579]		100130930
0.00055963	3.31351e-05	1.48969	0.575016	1.48969	up	-1.37704	-0.461573	1.37704	down	1.39092	0.476038	1.39092	up	-1.91535	-0.937611	1.91535	down	-0.127779	0.447237	-0.589353	0.348259	COL4A3BP	Homo sapiens collagen, type IV, alpha 3 (Goodpasture antigen) binding protein (COL4A3BP), transcript variant 3, mRNA [NM_001130105]	NM_001130105	10087
0.000195088	6.54662e-06	1.6765	0.745453	1.6765	up	-1.22866	-0.297084	1.22866	down	1.54122	0.624075	1.54122	up	-1.89364	-0.921159	1.89364	down	-0.251567	0.493886	-0.54865	0.372509	FUZ	Homo sapiens fuzzy planar cell polarity protein (FUZ), transcript variant 1, mRNA [NM_025129]	NM_025129	80199
0.00353218	0.000470447	-1.23008	-0.298747	1.23008	down	-1.0622	-0.0870485	1.0622	down	-1.2015	-0.264834	1.2015	down	1.13115	0.177786	1.13115	up	0.1545	-0.144248	0.067451	-0.110335	SMARCAD1	Homo sapiens SWI/SNF-related, matrix-associated actin-dependent regulator of chromatin, subfamily a, containing DEAD/H box 1 (SMARCAD1), transcript variant 3, mRNA [NM_020159]	NM_020159	56916
0.0332085	0.00890337	1.16831	0.224419	1.16831	up	-1.10018	-0.137737	1.10018	down	1.09982	0.137267	1.09982	up	-1.21	-0.275004	1.21	down	-0.0809219	0.143497	-0.218658	0.0563452	ZNF512	Homo sapiens zinc finger protein 512 (ZNF512), transcript variant 1, mRNA [NM_032434]	NM_032434	84450
0.0106732	0.00202794	-1.11163	-0.152673	1.11163	down	-1.12272	-0.166998	1.12272	down	-1.04249	-0.060039	1.04249	down	-1.07696	-0.106959	1.07696	down	0.0848079	-0.0678651	-0.0821903	0.0247688	NIT2	Homo sapiens nitrilase family, member 2 (NIT2), mRNA [NM_020202]	NM_020202	56954
0.000103955	2.20714e-06	-1.67084	-0.740576	1.67084	down	1.1164	0.158855	1.1164	up	-1.62762	-0.702762	1.62762	down	1.81707	0.861618	1.81707	up	0.435472	-0.305104	0.594328	-0.26729	ZNF821	Homo sapiens zinc finger protein 821 (ZNF821), transcript variant 4, mRNA [NM_017530]	NM_017530	55565
0.0365314	0.0100532	1.12438	0.169135	1.12438	up	-1.12568	-0.170792	1.12568	down	1.05761	0.0808139	1.05761	up	-1.19053	-0.251605	1.19053	down	-0.0195222	0.149613	-0.190314	0.0612917
0.00338422	0.000444596	1.14643	0.197152	1.14643	up	-1.16974	-0.226184	1.16974	down	1.11487	0.156881	1.11487	up	-1.30411	-0.383065	1.30411	down	-0.088377	0.108775	-0.314561	0.0685043
0.0313262	0.00828223	-1.0651	-0.0909839	1.0651	down	-1.41123	-0.496953	1.41123	down	-1.06765	-0.0944385	1.06765	down	-1.32181	-0.402514	1.32181	down	0.0683665	-0.0226173	-0.428586	-0.026072	TAPBPL	Homo sapiens TAP binding protein-like (TAPBPL), mRNA [NM_018009]	NM_018009	55080
0.0364608	0.0100209	-1.46728	-0.553147	1.46728	down	1.018	0.0257339	1.018	up	-1.39469	-0.479945	1.39469	down	1.41979	0.505679	1.41979	up	0.0942485	-0.458899	0.119982	-0.385697	ROGDI	Homo sapiens rogdi homolog (Drosophila) (ROGDI), transcript variant 1, mRNA [NM_024589]	NM_024589	79641
0.00138029	0.000127248	1.1247	0.169544	1.1247	up	-1.11056	-0.151291	1.11056	down	1.09431	0.130026	1.09431	up	-1.2153	-0.281317	1.2153	down	-0.0241489	0.145395	-0.17544	0.105877	PIP4K2B	Homo sapiens phosphatidylinositol-5-phosphate 4-kinase, type II, beta (PIP4K2B), mRNA [NM_003559]	NM_003559	8396
0.0112918	0.00218812	1.11798	0.160894	1.11798	up	-1.20254	-0.26608	1.20254	down	1.03064	0.043539	1.03064	up	-1.23938	-0.309619	1.23938	down	-0.0988235	0.0620704	-0.364903	-0.0552845	DLG3	Homo sapiens discs, large homolog 3 (Drosophila) (DLG3), transcript variant 1, mRNA [NM_021120]	NM_021120	1741
0.0054588	0.00084553	-1.37009	-0.454269	1.37009	down	-1.07794	-0.108271	1.07794	down	-1.2685	-0.343129	1.2685	down	1.17679	0.234859	1.17679	up	0.190355	-0.263914	0.0820842	-0.152774	SCYL2	Homo sapiens SCY1-like 2 (S. cerevisiae) (SCYL2), mRNA [NM_017988]	NM_017988	55681
0.000103695	2.16293e-06	-6.11731	-2.6129	6.11731	down	1.62271	0.698402	1.62271	up	-6.74375	-2.75355	6.74375	down	10.9431	3.45195	10.9431	up	1.62846	-0.984439	2.32686	-1.12509	SCRG1	Homo sapiens stimulator of chondrogenesis 1 (SCRG1), mRNA [NM_007281]	NM_007281	11341
0.000110812	2.49959e-06	2.47201	1.30568	2.47201	up	-5.43139	-2.44132	5.43139	down	2.21942	1.15018	2.21942	up	-12.0545	-3.59151	12.0545	down	-0.450603	0.855079	-2.89192	0.699582	SERPIND1	Homo sapiens serpin peptidase inhibitor, clade D (heparin cofactor), member 1 (SERPIND1), mRNA [NM_000185]	NM_000185	3053
0.000551098	3.24071e-05	1.44432	0.530395	1.44432	up	-1.19096	-0.252125	1.19096	down	1.35547	0.438797	1.35547	up	-1.61431	-0.690922	1.61431	down	-0.164927	0.365468	-0.417052	0.27387	REV1	Homo sapiens REV1, polymerase (DNA directed) (REV1), transcript variant 1, mRNA [NM_016316]	NM_016316	51455
0.00264986	0.000316615	1.95052	0.963861	1.95052	up	-1.2469	-0.318344	1.2469	down	1.58181	0.661575	1.58181	up	-1.97235	-0.979919	1.97235	down	-0.0505275	0.913334	-0.368871	0.611047		ankyrin repeat domain 36C [Source:HGNC Symbol;Acc:HGNC:32946] [ENST00000619511]	XR_251128
0.00162099	0.00015993	-1.15236	-0.204589	1.15236	down	1.16794	0.22396	1.16794	up	-1.19645	-0.258762	1.19645	down	1.39738	0.482722	1.39738	up	0.0717022	-0.132887	0.295662	-0.18706	RPS6KC1	Homo sapiens ribosomal protein S6 kinase, 52kDa, polypeptide 1 (RPS6KC1), transcript variant 1, mRNA [NM_012424]	NM_012424	26750
0.0180657	0.00406051	-1.20085	-0.264054	1.20085	down	1.14063	0.189835	1.14063	up	-1.24392	-0.314899	1.24392	down	1.41886	0.504734	1.41886	up	0.0978975	-0.166156	0.287733	-0.217001	CAMSAP2	Homo sapiens calmodulin regulated spectrin-associated protein family, member 2 (CAMSAP2), transcript variant 1, mRNA [NM_001297707]	NM_001297707	23271
0.014095	0.00292987	1.58488	0.664376	1.58488	up	1.0021	0.00302196	1.0021	up	1.54502	0.627621	1.54502	up	-1.54178	-0.624599	1.54178	down	-0.142045	0.522331	-0.139023	0.485576	COQ10A	Homo sapiens coenzyme Q10 homolog A (S. cerevisiae) (COQ10A), transcript variant 1, mRNA [NM_144576]	NM_144576	93058
0.000584156	3.53403e-05	-1.19138	-0.252634	1.19138	down	1.75453	0.811088	1.75453	up	-1.26494	-0.339072	1.26494	down	2.21939	1.15016	2.21939	up	0.227167	-0.0254669	1.03826	-0.111905	LARP6	Homo sapiens La ribonucleoprotein domain family, member 6 (LARP6), transcript variant 1, mRNA [NM_018357]	NM_018357	55323
0.000159419	4.63592e-06	-5.95564	-2.57426	5.95564	down	1.37192	0.456195	1.37192	up	-4.17437	-2.06156	4.17437	down	5.72689	2.51775	5.72689	up	1.03269	-1.54156	1.48889	-1.02887	ITGAV	Homo sapiens integrin, alpha V (ITGAV), transcript variant 1, mRNA [NM_002210]	NM_002210	3685
0.000198651	6.77741e-06	-1.25839	-0.331584	1.25839	down	1.01306	0.0187252	1.01306	up	-1.14255	-0.192259	1.14255	down	1.15748	0.210984	1.15748	up	0.0967817	-0.234802	0.115507	-0.0954776	EMC4	Homo sapiens ER membrane protein complex subunit 4 (EMC4), transcript variant 1, mRNA [NM_016454]	NM_016454	51234
0.0372024	0.0103054	1.02325	0.0331597	1.02325	up	1.31691	0.39716	1.31691	up	1.04217	0.0595934	1.04217	up	1.26362	0.337567	1.26362	up	-0.0444715	-0.0113118	0.352689	0.0151219	CPD	Homo sapiens carboxypeptidase D (CPD), transcript variant 1, mRNA [NM_001304]	NM_001304	1362
0.0307997	0.00810785	1.25934	0.33267	1.25934	up	-2.62739	-1.39363	2.62739	down	1.24097	0.311473	1.24097	up	-3.26053	-1.70511	3.26053	down	-0.12808	0.204591	-1.52171	0.183393	SLC16A9	Homo sapiens solute carrier family 16, member 9 (SLC16A9), mRNA [NM_194298]	NM_194298	220963
0.0188709	0.00429233	-2.67803	-1.42117	2.67803	down	12.7425	3.67158	12.7425	up	-2.80458	-1.48778	2.80458	down	35.7373	5.15936	35.7373	up	0.907006	-0.514167	4.57858	-0.580777	KLK5	Homo sapiens kallikrein-related peptidase 5 (KLK5), transcript variant 1, mRNA [NM_012427]	NM_012427	25818
0.00510401	0.000768285	2.16515	1.11447	2.16515	up	1.16502	0.220356	1.16502	up	1.85513	0.891519	1.85513	up	-1.59236	-0.671164	1.59236	down	-0.4349	0.679565	-0.214544	0.45662	ZFP36L2	Homo sapiens ZFP36 ring finger protein-like 2 (ZFP36L2), mRNA [NM_006887]	NM_006887	678
0.0186873	0.00423684	1.12744	0.173051	1.12744	up	-1.23769	-0.30765	1.23769	down	1.10878	0.148968	1.10878	up	-1.37232	-0.456618	1.37232	down	-0.0057199	0.167331	-0.31337	0.143248	PAQR6	Homo sapiens progestin and adipoQ receptor family member VI (PAQR6), transcript variant 1, mRNA [NM_024897]	NM_024897	79957
0.000948763	7.39906e-05	1.09697	0.133523	1.09697	up	-1.32204	-0.402771	1.32204	down	1.02967	0.042186	1.02967	up	-1.36127	-0.444957	1.36127	down	-0.218884	-0.0853605	-0.621654	-0.176698	ADK	Homo sapiens adenosine kinase (ADK), transcript variant 1, mRNA [NM_001123]	NM_001123	132
0.00186245	0.000194116	-1.10606	-0.145435	1.10606	down	3.25863	1.70426	3.25863	up	-1.15975	-0.213818	1.15975	down	3.77921	1.91808	3.77921	up	0.143659	-0.00177673	1.84792	-0.0701598	S1PR5	Homo sapiens sphingosine-1-phosphate receptor 5 (S1PR5), transcript variant 1, mRNA [NM_030760]	NM_030760	53637
7.94017e-06	1.67421e-08	1.43186	0.517891	1.43186	up	-1.29668	-0.374819	1.29668	down	1.37735	0.461896	1.37735	up	-1.78598	-0.836715	1.78598	down	-0.134928	0.382964	-0.509747	0.326969	PHYH	Homo sapiens phytanoyl-CoA 2-hydroxylase (PHYH), transcript variant 2, mRNA [NM_001037537]	NM_001037537	5264
0.0212624	0.00501251	1.49125	0.576519	1.49125	up	1.18459	0.244386	1.18459	up	1.92199	0.942599	1.92199	up	-1.62249	-0.698213	1.62249	down	0.060854	0.637373	0.30524	1.00345	EMID1	Homo sapiens EMI domain containing 1 (EMID1), transcript variant 1, mRNA [NM_133455]	NM_133455	129080
0.0374308	0.0103917	-1.11021	-0.150839	1.11021	down	-1.82266	-0.866045	1.82266	down	-1.06573	-0.0918379	1.06573	down	-1.71025	-0.774207	1.71025	down	0.0128047	-0.138034	-0.85324	-0.0790331	ADRB2	Homo sapiens adrenoceptor beta 2, surface (ADRB2), mRNA [NM_000024]	NM_000024	154
0.000568096	3.38725e-05	-1.43506	-0.521114	1.43506	down	1.0085	0.0122089	1.0085	up	-1.37876	-0.463371	1.37876	down	1.39048	0.47558	1.39048	up	0.27773	-0.243384	0.289939	-0.185641	HDAC2	Homo sapiens histone deacetylase 2 (HDAC2), transcript variant 1, mRNA [NM_001527]	NM_001527	3066
0.011423	0.00222624	3.02067	1.59487	3.02067	up	-1.41767	-0.503521	1.41767	down	3.5273	1.81856	3.5273	up	-5.00054	-2.32208	5.00054	down	-0.557351	1.03752	-1.06087	1.26121	HIST1H3B	Homo sapiens histone cluster 1, H3b (HIST1H3B), mRNA [NM_003537]	NM_003537	8358
0.018708	0.00424378	1.19833	0.261023	1.19833	up	-1.44911	-0.535167	1.44911	down	1.2344	0.303808	1.2344	up	-1.78878	-0.838975	1.78878	down	0.0158404	0.276863	-0.519327	0.319648	PLA2G4A	Homo sapiens phospholipase A2, group IVA (cytosolic, calcium-dependent) (PLA2G4A), mRNA [NM_024420]	NM_024420	5321
0.0125525	0.00251808	1.06732	0.0939992	1.06732	up	1.29341	0.371176	1.29341	up	1.04083	0.0577362	1.04083	up	1.24267	0.31344	1.24267	up	-0.140116	-0.0461171	0.23106	-0.0823801	PPAPDC1B	Homo sapiens phosphatidic acid phosphatase type 2 domain containing 1B (PPAPDC1B), transcript variant 1, mRNA [NM_001102559]	NM_001102559	84513
0.00811092	0.00142375	-1.23148	-0.300389	1.23148	down	-1.07463	-0.103845	1.07463	down	-1.16868	-0.224878	1.16868	down	1.08751	0.121033	1.08751	up	0.143193	-0.157196	0.0393476	-0.0816853	TMEM43	Homo sapiens transmembrane protein 43 (TMEM43), mRNA [NM_024334]	NM_024334	79188
0.000876313	6.55945e-05	-2.52152	-1.3343	2.52152	down	2.37007	1.24493	2.37007	up	-1.42761	-0.513604	1.42761	down	3.38354	1.75853	3.38354	up	0.0204472	-1.31385	1.26537	-0.493157	ACTN3	Homo sapiens actinin, alpha 3 (gene/pseudogene) (ACTN3), transcript variant 1, coding, mRNA [NM_001104]	NM_001104	89
0.00476259	0.000701132	1.40092	0.486376	1.40092	up	-1.02385	-0.033998	1.02385	down	1.11996	0.163444	1.11996	up	-1.14666	-0.197442	1.14666	down	-0.295207	0.19117	-0.329205	-0.131763	GYG2P1	Homo sapiens glycogenin 2 pseudogene 1 (GYG2P1), non-coding RNA [NR_033667]	NR_033667	352887
0.00153987	0.000148139	1.08468	0.117266	1.08468	up	1.34011	0.422352	1.34011	up	1.06977	0.0973058	1.06977	up	1.2527	0.325046	1.2527	up	-0.121031	-0.00376511	0.301321	-0.023725	SLC44A1	Homo sapiens solute carrier family 44 (choline transporter), member 1 (SLC44A1), transcript variant 1, mRNA [NM_080546]	NM_080546	23446
0.0179141	0.004017	1.26968	0.344463	1.26968	up	-1.04707	-0.0663588	1.04707	down	1.34289	0.425341	1.34289	up	-1.4061	-0.4917	1.4061	down	-0.18154	0.162923	-0.247898	0.243801	HPRT1	Homo sapiens hypoxanthine phosphoribosyltransferase 1 (HPRT1), mRNA [NM_000194]	NM_000194	3251
0.017124	0.00377364	1.78342	0.83465	1.78342	up	1.04591	0.0647627	1.04591	up	1.53046	0.613969	1.53046	up	-1.46328	-0.549207	1.46328	down	-0.166484	0.668167	-0.101721	0.447486	ZNF488	Homo sapiens zinc finger protein 488 (ZNF488), mRNA [NM_153034]	NM_153034	118738
0.000110272	2.47455e-06	1.38395	0.46879	1.38395	up	-1.74649	-0.804461	1.74649	down	1.25784	0.330945	1.25784	up	-2.1968	-1.13541	2.1968	down	-0.02107	0.44772	-0.825531	0.309875	RASSF5	Homo sapiens Ras association (RalGDS/AF-6) domain family member 5 (RASSF5), transcript variant 1, mRNA [NM_182663]	NM_182663	83593
0.000367549	1.74033e-05	1.95378	0.96627	1.95378	up	-3.47976	-1.79899	3.47976	down	1.65511	0.726927	1.65511	up	-5.75939	-2.52592	5.75939	down	-0.246189	0.720081	-2.04518	0.480738	IL20RA	Homo sapiens interleukin 20 receptor, alpha (IL20RA), transcript variant 1, mRNA [NM_014432]	NM_014432	53832
0.00135584	0.000123843	-2.90167	-1.53688	2.90167	down	1.32953	0.410912	1.32953	up	-2.35706	-1.23699	2.35706	down	3.13377	1.6479	3.13377	up	0.870143	-0.666739	1.28106	-0.366844	PDZK1IP1	Homo sapiens PDZK1 interacting protein 1 (PDZK1IP1), mRNA [NM_005764]	NM_005764	10158
0.00211436	0.000232136	-1.59427	-0.672897	1.59427	down	-1.10586	-0.145166	1.10586	down	-1.40622	-0.491824	1.40622	down	1.27161	0.346658	1.27161	up	0.383073	-0.289824	0.237907	-0.108751	ACOT9	Homo sapiens acyl-CoA thioesterase 9 (ACOT9), transcript variant 1, mRNA [NM_001037171]	NM_001037171	23597
0.00238777	0.000272783	1.22625	0.29425	1.22625	up	-1.31275	-0.392594	1.31275	down	1.17394	0.231357	1.17394	up	-1.54109	-0.623951	1.54109	down	-0.0370607	0.25719	-0.429655	0.194296	TLCD1	Homo sapiens TLC domain containing 1 (TLCD1), transcript variant 1, mRNA [NM_138463]	NM_138463	116238
0.0018701	0.000195503	-1.54779	-0.630208	1.54779	down	1.86018	0.895444	1.86018	up	-1.41368	-0.499456	1.41368	down	2.6297	1.3949	2.6297	up	0.169384	-0.460824	1.06483	-0.330071	DDIT4	Homo sapiens DNA-damage-inducible transcript 4 (DDIT4), mRNA [NM_019058]	NM_019058	54541
0.0173615	0.00384173	2.01735	1.01246	2.01735	up	-1.26677	-0.341153	1.26677	down	2.0202	1.0145	2.0202	up	-2.55913	-1.35565	2.55913	down	-0.253546	0.758918	-0.594699	0.760955	ATAD2	Homo sapiens ATPase family, AAA domain containing 2 (ATAD2), mRNA [NM_014109]	NM_014109	29028
6.21248e-06	7.0954e-09	-1.33081	-0.412302	1.33081	down	1.24873	0.320458	1.24873	up	-1.26281	-0.336635	1.26281	down	1.5769	0.657093	1.5769	up	0.205677	-0.206625	0.526135	-0.130957	DAD1	Homo sapiens defender against cell death 1 (DAD1), mRNA [NM_001344]	NM_001344	1603
0.0173555	0.00383989	-1.31619	-0.396369	1.31619	down	1.03313	0.047024	1.03313	up	-1.17142	-0.228263	1.17142	down	1.21023	0.275287	1.21023	up	0.231054	-0.165315	0.278078	0.00279129	PHC1	Homo sapiens polyhomeotic homolog 1 (Drosophila) (PHC1), mRNA [NM_004426]	NM_004426	1911
2.41334e-05	1.831e-07	2.51887	1.33278	2.51887	up	-1.91069	-0.934094	1.91069	down	2.15439	1.10728	2.15439	up	-4.11638	-2.04138	4.11638	down	-0.23835	1.09443	-1.17244	0.868932	FHDC1	Homo sapiens FH2 domain containing 1 (FHDC1), mRNA [NM_033393]	NM_033393	85462
0.00651663	0.00106451	2.95311	1.56224	2.95311	up	-1.54553	-0.628103	1.54553	down	3.03385	1.60115	3.03385	up	-4.68892	-2.22925	4.68892	down	-0.568015	0.994221	-1.19612	1.03314	CDCA5	Homo sapiens cell division cycle associated 5 (CDCA5), mRNA [NM_080668]	NM_080668	113130
0.000366779	1.72961e-05	1.79665	0.845311	1.79665	up	-1.17992	-0.238685	1.17992	down	1.8733	0.90558	1.8733	up	-2.21033	-1.14426	2.21033	down	-0.529354	0.315957	-0.768039	0.376225	THSD7A	Homo sapiens thrombospondin, type I, domain containing 7A (THSD7A), mRNA [NM_015204]	NM_015204	221981
0.00441631	0.000636602	-1.30394	-0.382873	1.30394	down	-1.02815	-0.0400448	1.02815	down	-1.215	-0.280953	1.215	down	1.18174	0.240908	1.18174	up	0.160375	-0.222497	0.120331	-0.120577	UBE2L3	Homo sapiens ubiquitin-conjugating enzyme E2L 3 (UBE2L3), transcript variant 1, mRNA [NM_003347]	NM_003347	7332
0.0121519	0.00240901	-1.68647	-0.754009	1.68647	down	1.04825	0.0679894	1.04825	up	-1.48378	-0.569274	1.48378	down	1.55538	0.637264	1.55538	up	0.197027	-0.556982	0.265017	-0.372247	ZNF300	Homo sapiens zinc finger protein 300 (ZNF300), transcript variant 1, mRNA [NM_001172831]	NM_001172831	91975
0.0369637	0.0102068	-1.07791	-0.108233	1.07791	down	1.24061	0.31105	1.24061	up	-1.08492	-0.117592	1.08492	down	1.34597	0.428641	1.34597	up	-0.0424007	-0.150634	0.268649	-0.159992	LINC00639	Homo sapiens long intergenic non-protein coding RNA 639 (LINC00639), long non-coding RNA [NR_039982]	NR_039982	283547
0.0256705	0.00642893	1.17404	0.231478	1.17404	up	1.26235	0.336107	1.26235	up	1.7712	0.824728	1.7712	up	-1.4031	-0.488622	1.4031	down	-0.185223	0.0462551	0.150884	0.639505		Homo sapiens cDNA clone IMAGE:40122421. [BC131768]
0.0260117	0.00654045	-1.18548	-0.245469	1.18548	down	1.04933	0.0694644	1.04933	up	-1.13933	-0.188184	1.13933	down	1.19553	0.257649	1.19553	up	0.068717	-0.176752	0.138181	-0.119467	AP3B1	Homo sapiens adaptor-related protein complex 3, beta 1 subunit (AP3B1), transcript variant 1, mRNA [NM_003664]	NM_003664	8546
0.0196572	0.00453025	1.19769	0.260252	1.19769	up	-1.09937	-0.136682	1.09937	down	1.14008	0.189133	1.14008	up	-1.25337	-0.325815	1.25337	down	0.00459838	0.264851	-0.132083	0.193732	ACP1	Homo sapiens acid phosphatase 1, soluble (ACP1), transcript variant 3, mRNA [NM_004300]	NM_004300	52
0.0132713	0.00270515	-1.20997	-0.274972	1.20997	down	-1.00311	-0.00448203	1.00311	down	-1.18729	-0.247677	1.18729	down	1.18361	0.243195	1.18361	up	0.10406	-0.170913	0.0995777	-0.143618	DNTTIP2	Homo sapiens deoxynucleotidyltransferase, terminal, interacting protein 2 (DNTTIP2), mRNA [NM_014597]	NM_014597	30836
4.46102e-06	1.76221e-09	-2.63394	-1.39723	2.63394	down	1.07225	0.100643	1.07225	up	-2.28683	-1.19335	2.28683	down	2.45206	1.29399	2.45206	up	0.742732	-0.654493	0.843375	-0.450617	TES	Homo sapiens testis derived transcript (3 LIM domains) (TES), transcript variant 2, mRNA [NM_152829]	NM_152829	26136
0.00349269	0.000464266	-1.21276	-0.278292	1.21276	down	1.0045	0.00647092	1.0045	up	-1.14242	-0.192097	1.14242	down	1.14756	0.198568	1.14756	up	0.119085	-0.159207	0.125556	-0.0730121	SUCLA2	Homo sapiens succinate-CoA ligase, ADP-forming, beta subunit (SUCLA2), mRNA [NM_003850]	NM_003850	8803
1.94612e-05	1.25559e-07	-2.64908	-1.40549	2.64908	down	1.51024	0.594778	1.51024	up	-1.956	-0.967904	1.956	down	2.95402	1.56268	2.95402	up	0.487971	-0.917521	1.08275	-0.479933	BMP1	Homo sapiens bone morphogenetic protein 1 (BMP1), transcript variant 1, mRNA [NM_001199]	NM_001199	649
0.000104907	2.24579e-06	1.46382	0.54974	1.46382	up	-1.12314	-0.167538	1.12314	down	1.34827	0.431109	1.34827	up	-1.5143	-0.598647	1.5143	down	-0.267573	0.282168	-0.435111	0.163536		ribosomal protein L36a pseudogene 51 [Source:HGNC Symbol;Acc:HGNC:36632] [ENST00000487216]
0.00370304	0.000502932	1.07701	0.107025	1.07701	up	-1.10726	-0.146995	1.10726	down	1.13771	0.186129	1.13771	up	-1.25974	-0.333124	1.25974	down	-0.010927	0.0960984	-0.157922	0.175202	RNPS1	Homo sapiens RNA binding protein S1, serine-rich domain (RNPS1), transcript variant 1, mRNA [NM_006711]	NM_006711	10921
0.000156413	4.47027e-06	1.32722	0.408406	1.32722	up	-2.12864	-1.08993	2.12864	down	1.15134	0.203317	1.15134	up	-2.45079	-1.29325	2.45079	down	-0.0982404	0.310166	-1.18817	0.105076	SCARF1	Homo sapiens scavenger receptor class F, member 1 (SCARF1), transcript variant 1, mRNA [NM_003693]	NM_003693	8578
0.0231275	0.00559309	-1.28451	-0.361219	1.28451	down	1.22645	0.294492	1.22645	up	-1.1593	-0.213251	1.1593	down	1.42182	0.507743	1.42182	up	-0.0368658	-0.398085	0.257627	-0.250117	ZMAT3	Homo sapiens zinc finger, matrin-type 3 (ZMAT3), transcript variant 1, mRNA [NM_022470]	NM_022470	64393
3.31602e-05	3.41335e-07	-1.78109	-0.83276	1.78109	down	2.02864	1.02051	2.02864	up	-1.67624	-0.745226	1.67624	down	3.40048	1.76574	3.40048	up	0.380548	-0.452213	1.40106	-0.364678	KCTD11	Homo sapiens potassium channel tetramerization domain containing 11 (KCTD11), mRNA [NM_001002914]	NM_001002914	147040
0.00235398	0.000267888	1.32458	0.405538	1.32458	up	-1.26057	-0.334077	1.26057	down	1.22566	0.293558	1.22566	up	-1.54503	-0.627636	1.54503	down	-0.19382	0.211718	-0.527897	0.0997381	TMCO4	Homo sapiens transmembrane and coiled-coil domains 4 (TMCO4), mRNA [NM_181719]	NM_181719	255104
0.0239773	0.00588145	-1.13607	-0.184056	1.13607	down	1.48424	0.569729	1.48424	up	1.16671	0.222451	1.16671	up	1.27216	0.347278	1.27216	up	-0.213918	-0.397974	0.355811	0.00853354	NR5A2	Homo sapiens nuclear receptor subfamily 5, group A, member 2 (NR5A2), transcript variant 1, mRNA [NM_205860]	NM_205860	2494
0.010035	0.0018752	-1.37628	-0.460777	1.37628	down	1.02507	0.0357258	1.02507	up	-1.24982	-0.321726	1.24982	down	1.28116	0.357452	1.28116	up	0.183917	-0.276861	0.219642	-0.137809	TVP23C	Homo sapiens trans-golgi network vesicle protein 23 homolog C (S. cerevisiae) (TVP23C), transcript variant 1, mRNA [NM_145301]	NM_145301	201158
0.0339057	0.00914194	-1.00481	-0.00692821	1.00481	down	1.36454	0.44841	1.36454	up	-1.06156	-0.0861835	1.06156	down	1.44853	0.534594	1.44853	up	-0.0496414	-0.0565696	0.398769	-0.135825	ETHE1	Homo sapiens ethylmalonic encephalopathy 1 (ETHE1), mRNA [NM_014297]	NM_014297	23474
0.0122828	0.00244634	-1.16361	-0.218605	1.16361	down	2.27378	1.18509	2.27378	up	1.19152	0.252803	1.19152	up	1.9083	0.93229	1.9083	up	0.166822	-0.0517831	1.35191	0.419625	CDH11	cadherin 11, type 2, OB-cadherin (osteoblast) [Source:HGNC Symbol;Acc:HGNC:1750] [ENST00000394156]	XM_005255764	1009
0.0166615	0.00363302	-1.10052	-0.138185	1.10052	down	1.392	0.477163	1.392	up	-1.12435	-0.169085	1.12435	down	1.56509	0.646249	1.56509	up	-0.178887	-0.317071	0.298276	-0.347972	ROCK1	Homo sapiens Rho-associated, coiled-coil containing protein kinase 1 (ROCK1), mRNA [NM_005406]	NM_005406	6093
0.000933694	7.21591e-05	-1.20396	-0.267782	1.20396	down	1.1238	0.16839	1.1238	up	-1.20985	-0.274829	1.20985	down	1.35964	0.44322	1.35964	up	0.250392	-0.0173897	0.418782	-0.0244372	FAM118A	Homo sapiens family with sequence similarity 118, member A (FAM118A), transcript variant 2, mRNA [NM_017911]	NM_017911	55007
0.00035309	1.62685e-05	1.29036	0.367772	1.29036	up	-1.09122	-0.125943	1.09122	down	1.18485	0.244699	1.18485	up	-1.29293	-0.370642	1.29293	down	-0.123714	0.244059	-0.249656	0.120985	TRIQK	Homo sapiens triple QxxK/R motif containing (TRIQK), transcript variant 1, mRNA [NM_001171796]	NM_001171796	286144
0.0420928	0.0120808	-1.3676	-0.451651	1.3676	down	1.16046	0.214696	1.16046	up	-1.3075	-0.386811	1.3075	down	1.5173	0.601507	1.5173	up	0.321553	-0.130097	0.53625	-0.0652575	THADA	Homo sapiens thyroid adenoma associated (THADA), transcript variant 1, mRNA [NM_022065]	NM_022065	63892
0.0493556	0.0148148	-1.38	-0.46467	1.38	down	-1.08078	-0.112071	1.08078	down	-1.60523	-0.682784	1.60523	down	1.48526	0.570713	1.48526	up	0.375913	-0.0887568	0.263842	-0.306871	CXCR3	Homo sapiens chemokine (C-X-C motif) receptor 3 (CXCR3), transcript variant 1, mRNA [NM_001504]	NM_001504	2833
0.0203264	0.00473352	-1.16447	-0.219668	1.16447	down	-1.31502	-0.395086	1.31502	down	-1.02271	-0.0323904	1.02271	down	-1.28583	-0.362695	1.28583	down	0.160533	-0.059135	-0.234553	0.128143	NABP1	Homo sapiens nucleic acid binding protein 1 (NABP1), transcript variant 1, mRNA [NM_001031716]	NM_001031716	64859
0.000660264	4.30998e-05	1.39294	0.478136	1.39294	up	-1.72549	-0.787007	1.72549	down	1.10436	0.14321	1.10436	up	-1.90556	-0.930218	1.90556	down	0.00278831	0.480924	-0.784219	0.145999	NR6A1	Homo sapiens nuclear receptor subfamily 6, group A, member 1 (NR6A1), transcript variant 1, mRNA [NM_033334]	NM_033334	2649
0.00117188	0.000101377	1.31087	0.390528	1.31087	up	-1.0957	-0.131855	1.0957	down	1.18302	0.242471	1.18302	up	-1.29623	-0.374325	1.29623	down	-0.122822	0.267707	-0.254676	0.119649	CTNNBIP1	Homo sapiens catenin, beta interacting protein 1 (CTNNBIP1), transcript variant 1, mRNA [NM_020248]	NM_020248	56998
0.00826011	0.00145575	1.00826	0.0118697	1.00826	up	3.35109	1.74463	3.35109	up	1.09164	0.126503	1.09164	up	3.06977	1.61813	3.06977	up	-0.75343	-0.74156	0.991202	-0.626927	BACH2	Homo sapiens BTB and CNC homology 1, basic leucine zipper transcription factor 2 (BACH2), transcript variant 1, mRNA [NM_021813]	NM_021813	60468
0.00339352	0.000446116	1.36941	0.45355	1.36941	up	-1.28791	-0.365036	1.28791	down	1.46896	0.554792	1.46896	up	-1.89189	-0.919829	1.89189	down	-0.282874	0.170675	-0.647911	0.271918	MTHFD1	Homo sapiens methylenetetrahydrofolate dehydrogenase (NADP+ dependent) 1, methenyltetrahydrofolate cyclohydrolase, formyltetrahydrofolate synthetase (MTHFD1), mRNA [NM_005956]	NM_005956	4522
0.0217945	0.00517785	1.78965	0.839676	1.78965	up	-2.16739	-1.11596	2.16739	down	1.35722	0.440657	1.35722	up	-2.94163	-1.55662	2.94163	down	0.169178	1.00885	-0.946783	0.609835	PP14571	Homo sapiens uncharacterized LOC100130449 (PP14571), long non-coding RNA [NR_024014]	NR_024014	100130449
0.0374091	0.010378	1.04568	0.064435	1.04568	up	-1.17975	-0.238477	1.17975	down	1.1675	0.22342	1.1675	up	-1.37735	-0.461897	1.37735	down	0.0206583	0.0850933	-0.217818	0.244078	DDX24	Homo sapiens DEAD (Asp-Glu-Ala-Asp) box helicase 24 (DDX24), mRNA [NM_020414]	NM_020414	57062
0.0305372	0.00801997	1.17412	0.231577	1.17412	up	1.02297	0.0327628	1.02297	up	1.19714	0.259587	1.19714	up	-1.17026	-0.226824	1.17026	down	0.117871	0.349448	0.150634	0.377458	PDPR	Homo sapiens pyruvate dehydrogenase phosphatase regulatory subunit (PDPR), mRNA [NM_017990]	NM_017990	55066
0.0106793	0.00202972	-1.17268	-0.22981	1.17268	down	1.27489	0.350372	1.27489	up	-1.11666	-0.159186	1.11666	down	1.42361	0.509559	1.42361	up	0.0706379	-0.159172	0.42101	-0.0885485	GXYLT1P3	Homo sapiens glucoside xylosyltransferase 1 pseudogene 3 (GXYLT1P3), non-coding RNA [NR_121572]	NR_121572	100132541
0.0328647	0.00877945	2.12467	1.08724	2.12467	up	-1.43483	-0.52088	1.43483	down	2.06947	1.04926	2.06947	up	-2.96933	-1.57014	2.96933	down	-0.414081	0.673156	-0.934961	0.635178	KIF15	Homo sapiens kinesin family member 15 (KIF15), mRNA [NM_020242]	NM_020242	56992
0.00319011	0.000410296	3.46666	1.79355	3.46666	up	-1.6787	-0.747342	1.6787	down	3.5431	1.82501	3.5431	up	-5.9478	-2.57236	5.9478	down	-0.474532	1.31902	-1.22187	1.35048	ASF1B	Homo sapiens anti-silencing function 1B histone chaperone (ASF1B), mRNA [NM_018154]	NM_018154	55723
0.0392446	0.0110354	2.58792	1.37179	2.58792	up	-1.91695	-0.938814	1.91695	down	2.85672	1.51436	2.85672	up	-5.47619	-2.45317	5.47619	down	-0.851431	0.520364	-1.79024	0.662928	KIF4A	Homo sapiens kinesin family member 4A (KIF4A), mRNA [NM_012310]	NM_012310	24137
0.0125213	0.00250999	-1.24274	-0.313522	1.24274	down	1.12843	0.174316	1.12843	up	-1.24171	-0.31233	1.24171	down	1.40118	0.486646	1.40118	up	0.174392	-0.13913	0.348708	-0.137938	TMEM79	Homo sapiens transmembrane protein 79 (TMEM79), transcript variant 1, mRNA [NM_032323]	NM_032323	84283
0.00237504	0.000270701	1.21184	0.277201	1.21184	up	-1.20833	-0.27301	1.20833	down	1.24169	0.3123	1.24169	up	-1.50036	-0.58531	1.50036	down	-0.16788	0.109321	-0.440891	0.14442	CLN6	Homo sapiens ceroid-lipofuscinosis, neuronal 6, late infantile, variant (CLN6), mRNA [NM_017882]	NM_017882	54982
0.00373726	0.000509472	1.21593	0.282064	1.21593	up	1.04535	0.0639913	1.04535	up	1.1472	0.19812	1.1472	up	-1.09743	-0.134129	1.09743	down	-0.148526	0.133538	-0.0845346	0.0495944
0.00710504	0.00118705	3.8674	1.95136	3.8674	up	2.20452	1.14046	2.20452	up	2.96277	1.56695	2.96277	up	-1.34396	-0.426486	1.34396	down	-1.23192	0.719445	-0.0914561	0.33503	TCF21	Homo sapiens transcription factor 21 (TCF21), transcript variant 2, mRNA [NM_003206]	NM_003206	6943
0.0289126	0.00748576	1.02797	0.039798	1.02797	up	1.44127	0.527345	1.44127	up	1.18797	0.248494	1.18797	up	1.21323	0.27885	1.21323	up	-0.0865495	-0.0467514	0.440795	0.161945	LOC102723979	PREDICTED: Homo sapiens uncharacterized LOC102723979 (LOC102723979), ncRNA [XR_426452]	XR_426452	102723979
0.00778008	0.00134739	1.09291	0.128169	1.09291	up	-1.32649	-0.407614	1.32649	down	1.08214	0.113883	1.08214	up	-1.43544	-0.521496	1.43544	down	-0.0330977	0.0950716	-0.440711	0.0807848	INF2	Homo sapiens inverted formin, FH2 and WH2 domain containing (INF2), transcript variant 1, mRNA [NM_022489]	NM_022489	64423
0.0247648	0.00613699	1.48167	0.567227	1.48167	up	-1.33914	-0.421311	1.33914	down	1.33163	0.413191	1.33163	up	-1.78324	-0.834502	1.78324	down	-0.00896645	0.558261	-0.430278	0.404225	CNNM4	Homo sapiens cyclin and CBS domain divalent metal cation transport mediator 4 (CNNM4), mRNA [NM_020184]	NM_020184	26504
0.0354214	0.00967404	-1.15047	-0.202219	1.15047	down	1.05166	0.0726657	1.05166	up	-1.10925	-0.149586	1.10925	down	1.16655	0.222251	1.16655	up	0.0349114	-0.167307	0.107577	-0.114674	PSMB1	Homo sapiens proteasome (prosome, macropain) subunit, beta type, 1 (PSMB1), mRNA [NM_002793]	NM_002793	5689
0.023094	0.00558227	1.06586	0.0920146	1.06586	up	-1.11438	-0.156238	1.11438	down	1.05168	0.0726926	1.05168	up	-1.17197	-0.22893	1.17197	down	-0.0223639	0.0696506	-0.178602	0.0503287	GPALPP1	Homo sapiens GPALPP motifs containing 1 (GPALPP1), mRNA [NM_018559]	NM_018559	55425
0.00779271	0.00135055	-2.2893	-1.19491	2.2893	down	-1.38457	-0.469435	1.38457	down	-1.78168	-0.833242	1.78168	down	1.28682	0.363807	1.28682	up	0.638775	-0.556134	0.16934	-0.194467	LAPTM4B	Homo sapiens lysosomal protein transmembrane 4 beta (LAPTM4B), mRNA [NM_018407]	NM_018407	55353
0.000131306	3.33716e-06	1.70808	0.772373	1.70808	up	-1.12979	-0.176051	1.12979	down	1.52173	0.605713	1.52173	up	-1.71923	-0.781764	1.71923	down	-0.280318	0.492055	-0.456368	0.325396	SNHG7	Homo sapiens small nucleolar RNA host gene 7 (non-protein coding) (SNHG7), transcript variant 2, long non-coding RNA [NR_024542]	NR_024542	84973
0.0019634	0.000209007	1.50339	0.588217	1.50339	up	-1.19537	-0.257456	1.19537	down	1.32946	0.410836	1.32946	up	-1.58919	-0.668292	1.58919	down	-0.0970348	0.491182	-0.354491	0.313801	DNHD1	Homo sapiens dynein heavy chain domain 1 (DNHD1), transcript variant 1, mRNA [NM_144666]	NM_144666	144132
4.04396e-05	4.57132e-07	1.41291	0.498667	1.41291	up	-2.39614	-1.26071	2.39614	down	1.34867	0.431542	1.34867	up	-3.23161	-1.69225	3.23161	down	-0.11799	0.380676	-1.3787	0.313551	ABCA7	Homo sapiens ATP-binding cassette, sub-family A (ABC1), member 7 (ABCA7), mRNA [NM_019112]	NM_019112	10347
0.00595783	0.000949324	1.2727	0.347895	1.2727	up	-1.08351	-0.115714	1.08351	down	1.35102	0.434049	1.35102	up	-1.46385	-0.549763	1.46385	down	-0.0817926	0.266102	-0.197507	0.352257	GPAT2	Homo sapiens glycerol-3-phosphate acyltransferase 2, mitochondrial (GPAT2), mRNA [NM_207328]	NM_207328	150763
9.38558e-05	1.81681e-06	-1.25691	-0.329886	1.25691	down	1.07646	0.106297	1.07646	up	-1.25582	-0.328633	1.25582	down	1.35185	0.43493	1.35185	up	0.125255	-0.204631	0.231552	-0.203379	RAB5A	Homo sapiens RAB5A, member RAS oncogene family (RAB5A), transcript variant 1, mRNA [NM_004162]	NM_004162	5868
0.0383482	0.0106991	1.25354	0.326004	1.25354	up	-1.36492	-0.448815	1.36492	down	1.10815	0.14815	1.10815	up	-1.51253	-0.596965	1.51253	down	-0.141742	0.184262	-0.590557	0.00640845	LOC728975	PREDICTED: Homo sapiens uncharacterized LOC728975 (LOC728975), misc_RNA [XR_247237]	XR_247237	728975
0.000127833	3.1671e-06	1.34383	0.426346	1.34383	up	-2.8142	-1.49273	2.8142	down	1.19556	0.257686	1.19556	up	-3.36454	-1.75041	3.36454	down	-0.0960126	0.330333	-1.58874	0.161673	SLC39A8	Homo sapiens solute carrier family 39 (zinc transporter), member 8 (SLC39A8), transcript variant 1, mRNA [NM_022154]	NM_022154	64116
7.90194e-05	1.38383e-06	2.1588	1.11023	2.1588	up	-1.23837	-0.308443	1.23837	down	1.94739	0.961544	1.94739	up	-2.41159	-1.26999	2.41159	down	-0.354303	0.755928	-0.662746	0.607241	LOC100130093	Homo sapiens uncharacterized LOC100130093 (LOC100130093), transcript variant 1, long non-coding RNA [NR_024485]	NR_024485	100130093
0.000103955	2.20675e-06	-1.48231	-0.56785	1.48231	down	-1.16675	-0.222491	1.16675	down	-1.38781	-0.472805	1.38781	down	1.18947	0.250314	1.18947	up	0.321928	-0.245922	0.0994375	-0.150877	PARP12	Homo sapiens poly (ADP-ribose) polymerase family, member 12 (PARP12), transcript variant 1, mRNA [NM_022750]	NM_022750	64761
0.00927274	0.00169561	1.25962	0.332991	1.25962	up	-1.07448	-0.10364	1.07448	down	1.08388	0.116204	1.08388	up	-1.16461	-0.219843	1.16461	down	-0.0872681	0.245723	-0.190908	0.0289357	KDM4C	Homo sapiens lysine (K)-specific demethylase 4C (KDM4C), transcript variant 1, mRNA [NM_015061]	NM_015061	23081
0.036769	0.010139	1.12215	0.166262	1.12215	up	-1.10966	-0.150119	1.10966	down	1.1339	0.181291	1.1339	up	-1.25824	-0.331411	1.25824	down	-0.109307	0.0569558	-0.259426	0.0719848	DNAJA3	Homo sapiens DnaJ (Hsp40) homolog, subfamily A, member 3 (DNAJA3), transcript variant 1, mRNA [NM_005147]	NM_005147	9093
0.000511008	2.87476e-05	-2.12488	-1.08738	2.12488	down	1.13695	0.185164	1.13695	up	-1.72422	-0.78594	1.72422	down	1.96034	0.971104	1.96034	up	0.558652	-0.528732	0.743816	-0.227288	GRAMD1A	Homo sapiens GRAM domain containing 1A (GRAMD1A), transcript variant 1, mRNA [NM_020895]	NM_020895	57655
0.000649789	4.1712e-05	1.10694	0.146578	1.10694	up	-1.57782	-0.65793	1.57782	down	1.08042	0.111597	1.08042	up	-1.70471	-0.769527	1.70471	down	-0.0883055	0.0582724	-0.746235	0.0232911	PLA2G16	Homo sapiens phospholipase A2, group XVI (PLA2G16), transcript variant 1, mRNA [NM_007069]	NM_007069	11145
0.042508	0.0122195	-1.3165	-0.396705	1.3165	down	1.17112	0.227895	1.17112	up	1.10824	0.148273	1.10824	up	1.05674	0.0796222	1.05674	up	0.336085	-0.0606204	0.56398	0.484358	GYG2	Homo sapiens glycogenin 2 (GYG2), transcript variant 2, mRNA [NM_003918]	NM_003918	8908
0.00261376	0.000311077	1.49933	0.584317	1.49933	up	1.06441	0.0900557	1.06441	up	1.47609	0.561779	1.47609	up	-1.38677	-0.471723	1.38677	down	-0.393217	0.191101	-0.303161	0.168562	DNPEP	Homo sapiens aspartyl aminopeptidase (DNPEP), mRNA [NM_012100]	NM_012100	23549
0.0284803	0.00733546	-1.06559	-0.0916539	1.06559	down	-1.05099	-0.0717425	1.05099	down	-1.06649	-0.0928745	1.06649	down	1.01476	0.021132	1.01476	up	0.0580042	-0.0336497	-0.0137383	-0.0348703	KCNK18	Homo sapiens potassium channel, two pore domain subfamily K, member 18 (KCNK18), mRNA [NM_181840]	NM_181840	338567
0.0101881	0.0019113	1.11819	0.16117	1.11819	up	-1.11949	-0.162836	1.11949	down	1.0939	0.129487	1.0939	up	-1.22461	-0.292323	1.22461	down	-0.134107	0.0270629	-0.296943	-0.00462031	ZNF696	Homo sapiens zinc finger protein 696 (ZNF696), mRNA [NM_030895]	NM_030895	79943
0.00565418	0.000887032	-1.88028	-0.910948	1.88028	down	1.18069	0.239631	1.18069	up	-1.59057	-0.66954	1.59057	down	1.87797	0.909171	1.87797	up	0.400972	-0.509976	0.640604	-0.268568	SH3BP4	Homo sapiens SH3-domain binding protein 4 (SH3BP4), mRNA [NM_014521]	NM_014521	23677
0.00331779	0.000433731	-1.56191	-0.643308	1.56191	down	1.71744	0.780261	1.71744	up	-1.62186	-0.697654	1.62186	down	2.78546	1.47791	2.78546	up	0.319229	-0.324079	1.09949	-0.378425		keratin 8 pseudogene 15 [Source:HGNC Symbol;Acc:HGNC:33367] [ENST00000425226]
9.83714e-05	1.98777e-06	3.71118	1.89188	3.71118	up	-1.61716	-0.693459	1.61716	down	2.65431	1.40834	2.65431	up	-4.29243	-2.10179	4.29243	down	-0.642368	1.24951	-1.33583	0.765967	TNFSF13B	Homo sapiens tumor necrosis factor (ligand) superfamily, member 13b (TNFSF13B), transcript variant 1, mRNA [NM_006573]	NM_006573	10673
0.000784238	5.59235e-05	1.22805	0.296375	1.22805	up	-1.14762	-0.19865	1.14762	down	1.16805	0.224097	1.16805	up	-1.34048	-0.422747	1.34048	down	-0.0833836	0.212991	-0.282033	0.140713	PSPC1	Homo sapiens paraspeckle component 1 (PSPC1), transcript variant 1, mRNA [NM_001042414]	NM_001042414	55269
0.00652273	0.00106569	1.15407	0.20673	1.15407	up	-1.1801	-0.23891	1.1801	down	1.1385	0.187136	1.1385	up	-1.34355	-0.426046	1.34355	down	-0.0433986	0.163332	-0.282309	0.143737	TUBGCP6	Homo sapiens tubulin, gamma complex associated protein 6 (TUBGCP6), mRNA [NM_020461]	NM_020461	85378
0.011027	0.00212034	1.0948	0.130662	1.0948	up	-1.05143	-0.0723519	1.05143	down	1.04308	0.0608528	1.04308	up	-1.09673	-0.133205	1.09673	down	-0.0990028	0.0316594	-0.171355	-0.0381501	LAMTOR5	Homo sapiens late endosomal/lysosomal adaptor, MAPK and MTOR activator 5 (LAMTOR5), mRNA [NM_006402]	NM_006402	10542
0.00453659	0.000660687	-1.15305	-0.205452	1.15305	down	1.18729	0.247671	1.18729	up	-1.19726	-0.259734	1.19726	down	1.42149	0.507405	1.42149	up	0.0536493	-0.151803	0.301321	-0.206085	TRAF3	Homo sapiens TNF receptor-associated factor 3 (TRAF3), transcript variant 1, mRNA [NM_145725]	NM_145725	7187
0.0155716	0.00333121	-1.50155	-0.586452	1.50155	down	-1.17944	-0.238099	1.17944	down	-1.29743	-0.37566	1.29743	down	1.10004	0.137561	1.10004	up	0.229808	-0.356644	-0.00829124	-0.145852	MAGEF1	Homo sapiens melanoma antigen family F, 1 (MAGEF1), mRNA [NM_022149]	NM_022149	64110
0.000103832	2.18146e-06	1.64181	0.715291	1.64181	up	-1.84715	-0.885301	1.84715	down	1.56665	0.647679	1.56665	up	-2.89383	-1.53298	2.89383	down	-0.455541	0.25975	-1.34084	0.192138	DNALI1	Homo sapiens dynein, axonemal, light intermediate chain 1 (DNALI1), mRNA [NM_003462]	NM_003462	7802
0.00564007	0.000884486	-1.09229	-0.127351	1.09229	down	-1.33723	-0.419244	1.33723	down	-1.09014	-0.124516	1.09014	down	-1.22665	-0.294728	1.22665	down	0.146667	0.0193162	-0.272578	0.0221505	ARF3	Homo sapiens ADP-ribosylation factor 3 (ARF3), mRNA [NM_001659]	NM_001659	377
0.0219921	0.00524314	-1.18929	-0.250107	1.18929	down	-1.03445	-0.0488622	1.03445	down	-1.15693	-0.210305	1.15693	down	1.11841	0.161443	1.11841	up	0.0942318	-0.155875	0.0453696	-0.116073	PHC2	Homo sapiens polyhomeotic homolog 2 (Drosophila) (PHC2), transcript variant 1, mRNA [NM_198040]	NM_198040	1912
1.16803e-05	3.8562e-08	-2.51769	-1.3321	2.51769	down	2.60255	1.37993	2.60255	up	-2.26143	-1.17724	2.26143	down	5.88549	2.55716	5.88549	up	0.544096	-0.788008	1.92402	-0.633141	SIK1	Homo sapiens salt-inducible kinase 1 (SIK1), mRNA [NM_173354]	NM_173354	150094
0.0100384	0.00187779	1.06097	0.0853806	1.06097	up	-1.12637	-0.171685	1.12637	down	1.01971	0.0281658	1.01971	up	-1.14858	-0.199851	1.14858	down	0.0194664	0.104847	-0.152219	0.0476322	KCTD9	Homo sapiens potassium channel tetramerization domain containing 9 (KCTD9), mRNA [NM_017634]	NM_017634	54793
0.00465158	0.000681383	-1.28279	-0.35929	1.28279	down	-1.11109	-0.151977	1.11109	down	-1.10936	-0.149726	1.10936	down	-1.00156	-0.00225031	1.00156	down	0.103821	-0.255469	-0.0481553	-0.045905	TP53	Homo sapiens tumor protein p53 (TP53), transcript variant 1, mRNA [NM_000546]	NM_000546	7157
0.00197287	0.000210824	-1.97716	-0.983433	1.97716	down	1.29322	0.370971	1.29322	up	-1.78931	-0.839402	1.78931	down	2.31397	1.21037	2.31397	up	0.494755	-0.488678	0.865726	-0.344646	CARD14	Homo sapiens caspase recruitment domain family, member 14 (CARD14), transcript variant 1, mRNA [NM_024110]	NM_024110	79092
0.00522519	0.000793259	2.99655	1.5833	2.99655	up	1.13052	0.176983	1.13052	up	2.51986	1.33334	2.51986	up	-2.22894	-1.15636	2.22894	down	0.315146	1.89845	0.492129	1.64849	GPRC5B	Homo sapiens G protein-coupled receptor, class C, group 5, member B (GPRC5B), mRNA [NM_016235]	NM_016235	51704
0.000247032	9.58554e-06	-9.65181	-3.2708	9.65181	down	3.47244	1.79595	3.47244	up	-7.20643	-2.84928	7.20643	down	25.0239	4.64523	25.0239	up	1.60824	-1.66256	3.40419	-1.24104	MMP7	Homo sapiens matrix metallopeptidase 7 (matrilysin, uterine) (MMP7), mRNA [NM_002423]	NM_002423	4316
0.0220025	0.00524755	-1.41462	-0.500414	1.41462	down	1.19877	0.261552	1.19877	up	-1.28588	-0.362757	1.28588	down	1.54147	0.624309	1.54147	up	0.0876855	-0.412729	0.349237	-0.275072	HIPK2	Homo sapiens homeodomain interacting protein kinase 2 (HIPK2), transcript variant 1, mRNA [NM_022740]	NM_022740	28996
0.0241077	0.00592261	-1.34147	-0.423819	1.34147	down	-1.01582	-0.0226517	1.01582	down	-1.26407	-0.338079	1.26407	down	1.24438	0.315427	1.24438	up	0.118613	-0.305207	0.0959609	-0.219466	VMA21	Homo sapiens VMA21 vacuolar H+-ATPase homolog (S. cerevisiae) (VMA21), mRNA [NM_001017980]	NM_001017980	203547
0.0067177	0.00110692	1.13246	0.179461	1.13246	up	-1.09089	-0.125505	1.09089	down	1.11993	0.163409	1.11993	up	-1.22172	-0.288913	1.22172	down	-0.00381041	0.175651	-0.129315	0.159598	ZNF511	Homo sapiens zinc finger protein 511 (ZNF511), transcript variant 1, mRNA [NM_145806]	NM_145806	118472
0.0286306	0.00739179	1.58111	0.660941	1.58111	up	1.0581	0.0814822	1.0581	up	1.62306	0.698713	1.62306	up	-1.53393	-0.617231	1.53393	down	-0.128807	0.532134	-0.0473249	0.569906	MEDAG	Homo sapiens mesenteric estrogen-dependent adipogenesis (MEDAG), mRNA [NM_032849]	NM_032849	84935
0.0012893	0.000115953	-1.16812	-0.224188	1.16812	down	-1.28483	-0.361579	1.28483	down	1.01473	0.0210905	1.01473	up	-1.30375	-0.38267	1.30375	down	0.047358	-0.17683	-0.314221	0.0684485	EXOSC7	Homo sapiens exosome component 7 (EXOSC7), transcript variant 1, mRNA [NM_015004]	NM_015004	23016
0.0100384	0.00187701	1.2298	0.298423	1.2298	up	-1.12986	-0.176142	1.12986	down	1.19489	0.256877	1.19489	up	-1.35006	-0.433019	1.35006	down	-0.0958548	0.202569	-0.271996	0.161023	FAM86B2	Homo sapiens family with sequence similarity 86, member B2 (FAM86B2), mRNA [NM_001137610]	NM_001137610	653333
0.000115722	2.71453e-06	1.39326	0.47847	1.39326	up	-1.58848	-0.667644	1.58848	down	1.35637	0.439751	1.35637	up	-2.15456	-1.1074	2.15456	down	-0.129632	0.348838	-0.797276	0.310119	ACSL1	Homo sapiens acyl-CoA synthetase long-chain family member 1 (ACSL1), transcript variant 1, mRNA [NM_001995]	NM_001995	2180
0.000984639	7.81864e-05	-1.26195	-0.335653	1.26195	down	-1.01892	-0.0270431	1.01892	down	-1.15621	-0.209408	1.15621	down	1.13474	0.182364	1.13474	up	0.200442	-0.135211	0.173399	-0.00896573	AHSA1	Homo sapiens AHA1, activator of heat shock 90kDa protein ATPase homolog 1 (yeast) (AHSA1), mRNA [NM_012111]	NM_012111	10598
9.29204e-05	1.77573e-06	2.03894	1.02782	2.03894	up	-1.13095	-0.17753	1.13095	down	1.75434	0.810925	1.75434	up	-1.98406	-0.988455	1.98406	down	-0.542733	0.485083	-0.720264	0.268192	MXI1	Homo sapiens MAX interactor 1, dimerization protein (MXI1), transcript variant 2, mRNA [NM_130439]	NM_130439	4601
0.0103205	0.00194429	-2.07481	-1.05298	2.07481	down	1.1997	0.262669	1.1997	up	-1.86917	-0.902401	1.86917	down	2.24244	1.16507	2.24244	up	0.512716	-0.540264	0.775385	-0.389685	GRIP1	Homo sapiens glutamate receptor interacting protein 1 (GRIP1), transcript variant 1, mRNA [NM_021150]	NM_021150	23426
0.00270792	0.000326723	-1.4701	-0.555917	1.4701	down	1.05438	0.0763953	1.05438	up	-1.32734	-0.408537	1.32734	down	1.39952	0.484933	1.39952	up	0.300285	-0.255633	0.37668	-0.108253	UEVLD	Homo sapiens UEV and lactate/malate dehyrogenase domains (UEVLD), transcript variant 2, mRNA [NM_018314]	NM_018314	55293
0.00107555	8.88234e-05	1.60427	0.681914	1.60427	up	-2.05145	-1.03665	2.05145	down	1.44476	0.53083	1.44476	up	-2.96386	-1.56748	2.96386	down	-0.040256	0.641658	-1.0769	0.490574	FREM2	Homo sapiens FRAS1 related extracellular matrix protein 2 (FREM2), mRNA [NM_207361]	NM_207361	341640
0.00647261	0.00105315	-1.14643	-0.197148	1.14643	down	1.19888	0.261683	1.19888	up	-1.12874	-0.174707	1.12874	down	1.35321	0.436391	1.35321	up	0.0555065	-0.141642	0.31719	-0.119201	STT3A	Homo sapiens STT3A, subunit of the oligosaccharyltransferase complex (catalytic) (STT3A), transcript variant 2, mRNA [NM_152713]	NM_152713	3703
0.00129541	0.000116664	-2.3249	-1.21717	2.3249	down	-1.58865	-0.667805	1.58865	down	-2.11751	-1.08237	2.11751	down	1.3329	0.414567	1.3329	up	0.886903	-0.330266	0.219099	-0.195468	CHODL	Homo sapiens chondrolectin (CHODL), transcript variant 1, mRNA [NM_024944]	NM_024944	140578
0.000405276	2.00697e-05	1.13447	0.182013	1.13447	up	-1.08998	-0.124298	1.08998	down	1.2068	0.271192	1.2068	up	-1.31539	-0.395489	1.31539	down	-0.0942078	0.0878048	-0.218505	0.176984	SUMF2	Homo sapiens sulfatase modifying factor 2 (SUMF2), transcript variant 2, mRNA [NM_015411]	NM_015411	25870
0.00288193	0.000357508	1.59013	0.669141	1.59013	up	-1.04688	-0.0660896	1.04688	down	1.71256	0.776152	1.71256	up	-1.79283	-0.842242	1.79283	down	-0.524802	0.144339	-0.590891	0.25135	MCOLN3	Homo sapiens mucolipin 3 (MCOLN3), transcript variant 1, mRNA [NM_018298]	NM_018298	55283
0.0256369	0.00641912	-1.92649	-0.945978	1.92649	down	-1.09509	-0.131053	1.09509	down	-1.418	-0.503859	1.418	down	1.29487	0.372806	1.29487	up	0.441518	-0.504459	0.310465	-0.062341		Q2M2B7_HUMAN (Q2M2B7) Sestrin 1, partial (68%) [THC2527965]
0.0134576	0.00275665	3.47238	1.79592	3.47238	up	-2.51957	-1.33318	2.51957	down	3.27295	1.71059	3.27295	up	-8.24644	-3.04377	8.24644	down	-0.345578	1.45035	-1.67876	1.36502	DEPDC1B	Homo sapiens DEP domain containing 1B (DEPDC1B), transcript variant 1, mRNA [NM_018369]	NM_018369	55789
0.0361736	0.00992186	1.86523	0.899353	1.86523	up	-1.17034	-0.226928	1.17034	down	1.56439	0.645599	1.56439	up	-1.83087	-0.872527	1.83087	down	-0.397426	0.501926	-0.624354	0.248173	LUC7L3	LUC7-like 3 (S. cerevisiae) [Source:HGNC Symbol;Acc:HGNC:24309] [ENST00000506686]		51747
0.0135099	0.00277067	-1.06722	-0.0938594	1.06722	down	2.33988	1.22643	2.33988	up	-1.27323	-0.348491	1.27323	down	2.9792	1.57492	2.9792	up	-0.0472592	-0.141119	1.17917	-0.39575	CKMT2	Homo sapiens creatine kinase, mitochondrial 2 (sarcomeric) (CKMT2), transcript variant 1, mRNA [NM_001825]	NM_001825	1160
0.001187	0.000103311	1.57675	0.656952	1.57675	up	-1.06724	-0.0938792	1.06724	down	1.38163	0.466372	1.38163	up	-1.47453	-0.560251	1.47453	down	-0.356071	0.300881	-0.44995	0.110301	PCYT2	Homo sapiens phosphate cytidylyltransferase 2, ethanolamine (PCYT2), transcript variant 5, mRNA [NM_001282203]	NM_001282203	5833
0.00676352	0.00111662	1.33686	0.418852	1.33686	up	-1.49079	-0.576079	1.49079	down	1.43918	0.525252	1.43918	up	-2.14553	-1.10133	2.14553	down	-0.220844	0.198008	-0.796923	0.304408	IFIT1	Homo sapiens interferon-induced protein with tetratricopeptide repeats 1 (IFIT1), transcript variant 1, mRNA [NM_001548]	NM_001548	3434
0.000844072	6.22418e-05	-1.14247	-0.19215	1.14247	down	1.10622	0.145638	1.10622	up	-1.18305	-0.242507	1.18305	down	1.30871	0.388144	1.30871	up	0.0639305	-0.12822	0.209568	-0.178576	C1orf52	Homo sapiens chromosome 1 open reading frame 52 (C1orf52), transcript variant 1, mRNA [NM_198077]	NM_198077	148423
0.0123714	0.00246943	1.10766	0.147514	1.10766	up	-1.65382	-0.725802	1.65382	down	1.1573	0.210767	1.1573	up	-1.91397	-0.936569	1.91397	down	-0.183	-0.035486	-0.908802	0.0277667	NFATC3	Homo sapiens nuclear factor of activated T-cells, cytoplasmic, calcineurin-dependent 3 (NFATC3), transcript variant 1, mRNA [NM_173165]	NM_173165	4775
0.0149993	0.00317055	1.22311	0.29055	1.22311	up	-1.23608	-0.305771	1.23608	down	1.23298	0.30215	1.23298	up	-1.52406	-0.607922	1.52406	down	-0.249209	0.0413412	-0.55498	0.0529414	TMEM38A	Homo sapiens transmembrane protein 38A (TMEM38A), mRNA [NM_024074]	NM_024074	79041
0.0175751	0.00390504	1.5904	0.669393	1.5904	up	-1.24874	-0.320473	1.24874	down	1.52179	0.60577	1.52179	up	-1.90032	-0.926243	1.90032	down	-0.267154	0.402239	-0.587627	0.338616	DLEU2L	Homo sapiens deleted in lymphocytic leukemia 2-like (DLEU2L), non-coding RNA [NR_002771]	NR_002771	79469
0.00744148	0.00126745	-1.34254	-0.42496	1.34254	down	1.10395	0.142674	1.10395	up	-1.40913	-0.494803	1.40913	down	1.55561	0.637477	1.55561	up	0.115222	-0.309738	0.257896	-0.379582	YAF2	Homo sapiens YY1 associated factor 2 (YAF2), transcript variant 1, mRNA [NM_001190979]	NM_001190979	10138
0.000502387	2.80126e-05	-3.68419	-1.88135	3.68419	down	3.29629	1.72084	3.29629	up	-4.64372	-2.21528	4.64372	down	15.307	3.93612	15.307	up	0.51662	-1.36473	2.23746	-1.69866	IHH	Homo sapiens indian hedgehog (IHH), mRNA [NM_002181]	NM_002181	3549
0.0160567	0.00345714	-1.40791	-0.493553	1.40791	down	1.13566	0.183525	1.13566	up	-1.29565	-0.373675	1.29565	down	1.47141	0.5572	1.47141	up	0.245804	-0.247749	0.429329	-0.127871	LINC01137	Homo sapiens long intergenic non-protein coding RNA 1137 (LINC01137), long non-coding RNA [NR_038842]	NR_038842	728431
0.0169613	0.00372047	1.54407	0.626742	1.54407	up	-1.00476	-0.00684738	1.00476	down	1.55829	0.639959	1.55829	up	-1.5657	-0.646807	1.5657	down	-0.240425	0.386317	-0.247272	0.399534	ESPN	Homo sapiens espin (ESPN), mRNA [NM_031475]	NM_031475	83715
0.00605243	0.00096741	2.55215	1.35172	2.55215	up	-1.3642	-0.448055	1.3642	down	2.64936	1.40564	2.64936	up	-3.61425	-1.8537	3.61425	down	-0.523859	0.827856	-0.971914	0.881783	GINS2	Homo sapiens GINS complex subunit 2 (Psf2 homolog) (GINS2), mRNA [NM_016095]	NM_016095	51659
0.00151599	0.000144909	1.17566	0.233477	1.17566	up	-1.32986	-0.411279	1.32986	down	1.0437	0.0617056	1.0437	up	-1.38798	-0.472985	1.38798	down	-0.268219	-0.0347421	-0.679498	-0.206513	LNX2	Homo sapiens ligand of numb-protein X 2 (LNX2), mRNA [NM_153371]	NM_153371	222484
0.00154063	0.000148347	-1.14579	-0.196346	1.14579	down	1.48629	0.571715	1.48629	up	-1.25446	-0.327062	1.25446	down	1.86448	0.898777	1.86448	up	-0.0982398	-0.294586	0.473475	-0.425302	MTSS1	Homo sapiens metastasis suppressor 1 (MTSS1), transcript variant 1, mRNA [NM_001282971]	NM_001282971	9788
0.00841845	0.00149459	3.33406	1.73728	3.33406	up	-1.34692	-0.429662	1.34692	down	2.74323	1.45588	2.74323	up	-3.69491	-1.88554	3.69491	down	-1.16776	0.569522	-1.59742	0.288119	BCL2	Homo sapiens B-cell CLL/lymphoma 2 (BCL2), transcript variant alpha, mRNA [NM_000633]	NM_000633	596
0.000130693	3.29154e-06	2.38755	1.25553	2.38755	up	-2.12727	-1.089	2.12727	down	1.98935	0.9923	1.98935	up	-4.23189	-2.0813	4.23189	down	-0.533031	0.7225	-1.62203	0.459269	CXCL17	Homo sapiens chemokine (C-X-C motif) ligand 17 (CXCL17), mRNA [NM_198477]	NM_198477	284340
0.000649443	4.16634e-05	1.83867	0.878666	1.83867	up	-1.25356	-0.326033	1.25356	down	1.77324	0.826389	1.77324	up	-2.22287	-1.15242	2.22287	down	0.081339	0.960005	-0.244694	0.907728	FGF7	Homo sapiens fibroblast growth factor 7 (FGF7), mRNA [NM_002009]	NM_002009	2252
0.0114038	0.00221817	-1.23544	-0.305025	1.23544	down	5.47588	2.45309	5.47588	up	-1.59625	-0.674687	1.59625	down	8.74088	3.12778	8.74088	up	-0.680089	-0.985114	1.773	-1.35478	GPC6	Homo sapiens glypican 6 (GPC6), mRNA [NM_005708]	NM_005708	10082
0.0265349	0.0067093	-1.50183	-0.586721	1.50183	down	1.36046	0.444097	1.36046	up	-1.32519	-0.406201	1.32519	down	1.80287	0.850297	1.80287	up	0.2875	-0.299221	0.731596	-0.118701	GFI1B	Homo sapiens growth factor independent 1B transcription repressor (GFI1B), transcript variant 1, mRNA [NM_004188]	NM_004188	8328
0.00354531	0.000473961	-1.86949	-0.902648	1.86949	down	2.05682	1.04042	2.05682	up	-2.15405	-1.10705	2.15405	down	4.43049	2.14746	4.43049	up	0.507715	-0.394933	1.54813	-0.599334	TREM1	Homo sapiens triggering receptor expressed on myeloid cells 1 (TREM1), transcript variant 1, mRNA [NM_018643]	NM_018643	54210
0.000123528	2.99509e-06	-1.3225	-0.40327	1.3225	down	1.1905	0.251571	1.1905	up	-1.24602	-0.31733	1.24602	down	1.48339	0.568901	1.48339	up	0.172951	-0.230319	0.424522	-0.144379	DERL2	Homo sapiens derlin 2 (DERL2), mRNA [NM_016041]	NM_016041	51009
0.00770563	0.00132979	1.46575	0.55164	1.46575	up	-1.07661	-0.10649	1.07661	down	1.40885	0.494517	1.40885	up	-1.51678	-0.601007	1.51678	down	-0.261627	0.290013	-0.368117	0.23289	PCED1A	Homo sapiens PC-esterase domain containing 1A (PCED1A), transcript variant 1, mRNA [NM_022760]	NM_022760	64773
0.0439822	0.0127713	-1.10421	-0.14302	1.10421	down	1.14844	0.199677	1.14844	up	-1.14787	-0.198959	1.14787	down	1.31826	0.398636	1.31826	up	0.0596569	-0.0833633	0.259334	-0.139302	ARFGEF1	Homo sapiens ADP-ribosylation factor guanine nucleotide-exchange factor 1 (brefeldin A-inhibited) (ARFGEF1), mRNA [NM_006421]	NM_006421	10565
4.46102e-06	3.1577e-09	-12.577	-3.65271	12.577	down	1.82047	0.86431	1.82047	up	-8.14058	-3.02513	8.14058	down	14.8197	3.88944	14.8197	up	1.7082	-1.94452	2.57251	-1.31693	PMEPA1	Homo sapiens prostate transmembrane protein, androgen induced 1 (PMEPA1), transcript variant 1, mRNA [NM_020182]	NM_020182	56937
0.0271644	0.00690982	-1.31186	-0.39161	1.31186	down	1.56671	0.647735	1.56671	up	-1.5756	-0.655899	1.5756	down	2.4685	1.30363	2.4685	up	0.14453	-0.24708	0.792265	-0.511369	RASSF4	Ras association (RalGDS/AF-6) domain family member 4 [Source:HGNC Symbol;Acc:HGNC:20793] [ENST00000428466]		83937
0.000958014	7.51048e-05	1.10434	0.143182	1.10434	up	-1.11564	-0.157872	1.11564	down	1.10507	0.14414	1.10507	up	-1.23286	-0.302012	1.23286	down	-0.0230823	0.1201	-0.180954	0.121058	DUS3L	Homo sapiens dihydrouridine synthase 3-like (S. cerevisiae) (DUS3L), transcript variant 1, mRNA [NM_020175]	NM_020175	56931
0.0176207	0.00392187	1.10738	0.147152	1.10738	up	-1.06605	-0.0922701	1.06605	down	1.13651	0.184612	1.13651	up	-1.21157	-0.276882	1.21157	down	-0.0232067	0.123945	-0.115477	0.161405	AAED1	Homo sapiens AhpC/TSA antioxidant enzyme domain containing 1 (AAED1), mRNA [NM_153698]	NM_153698	195827
0.0131876	0.00268254	1.28522	0.362016	1.28522	up	1.00591	0.00849724	1.00591	up	1.12695	0.172421	1.12695	up	-1.12033	-0.163923	1.12033	down	-0.0922875	0.269729	-0.0837903	0.080133	RCOR3	Homo sapiens REST corepressor 3 (RCOR3), transcript variant 4, mRNA [NM_018254]	NM_018254	55758
0.00710861	0.00118786	1.08639	0.119547	1.08639	up	-1.31492	-0.394978	1.31492	down	1.06582	0.0919579	1.06582	up	-1.40147	-0.486936	1.40147	down	0.0225786	0.142125	-0.3724	0.114537	CNTRL	Homo sapiens centriolin (CNTRL), mRNA [NM_007018]	NM_007018	11064
0.0186156	0.00421683	-1.16099	-0.215358	1.16099	down	1.09357	0.12905	1.09357	up	-1.09294	-0.128217	1.09294	down	1.19521	0.257267	1.19521	up	0.0843903	-0.130967	0.21344	-0.0438267	AP2A2	Homo sapiens adaptor-related protein complex 2, alpha 2 subunit (AP2A2), transcript variant 1, mRNA [NM_001242837]	NM_001242837	161
0.0396335	0.0111749	1.60124	0.679187	1.60124	up	1.89711	0.923801	1.89711	up	1.47693	0.5626	1.47693	up	1.28449	0.361201	1.28449	up	-0.630358	0.0488287	0.293442	-0.0677586	DOC2B	Homo sapiens double C2-like domains, beta (DOC2B), mRNA [NM_003585]	NM_003585	8447
0.0439822	0.0127733	-1.16226	-0.216927	1.16226	down	1.07406	0.103074	1.07406	up	-1.10075	-0.138492	1.10075	down	1.18228	0.241566	1.18228	up	0.0396063	-0.177321	0.14268	-0.0988858	NIPA2	Homo sapiens non imprinted in Prader-Willi/Angelman syndrome 2 (NIPA2), transcript variant 5, mRNA [NM_001184889]	NM_001184889	81614
0.00161197	0.000158662	-2.06222	-1.0442	2.06222	down	1.00866	0.0124378	1.00866	up	-1.9936	-0.995378	1.9936	down	2.01086	1.00782	2.01086	up	0.4293	-0.614898	0.441738	-0.566078	ZNF300	Homo sapiens zinc finger protein 300 (ZNF300), transcript variant 2, mRNA [NM_052860]	NM_052860	91975
0.00386774	0.00053266	-1.15014	-0.201812	1.15014	down	1.07401	0.103009	1.07401	up	-1.12695	-0.172418	1.12695	down	1.21035	0.275426	1.21035	up	0.0906067	-0.111205	0.193615	-0.0818109	TMX2	Homo sapiens thioredoxin-related transmembrane protein 2 (TMX2), transcript variant 1, mRNA [NM_015959]	NM_015959	51075
0.0296175	0.00772377	-1.14144	-0.190856	1.14144	down	1.09302	0.128318	1.09302	up	-1.07528	-0.104712	1.07528	down	1.1753	0.23303	1.1753	up	0.0303273	-0.160529	0.158645	-0.0743849	RNF6	Homo sapiens ring finger protein (C3H2C3 type) 6 (RNF6), transcript variant 1, mRNA [NM_005977]	NM_005977	6049
0.000433711	2.21716e-05	-1.27813	-0.354036	1.27813	down	1.475	0.560711	1.475	up	-1.11071	-0.151481	1.11071	down	1.63829	0.712192	1.63829	up	0.0740458	-0.27999	0.634756	-0.0774356		ATP-binding cassette, sub-family D (ALD), member 1, pseudogene 5 [Source:HGNC Symbol;Acc:HGNC:42662] [ENST00000445663]
0.00752118	0.00128565	1.23239	0.301461	1.23239	up	-1.2157	-0.28179	1.2157	down	1.18587	0.245952	1.18587	up	-1.44167	-0.527742	1.44167	down	-0.226387	0.0750734	-0.508177	0.0195646	ZNF620	Homo sapiens zinc finger protein 620 (ZNF620), transcript variant 1, mRNA [NM_175888]	NM_175888	253639
0.00106366	8.74989e-05	1.17348	0.230795	1.17348	up	-1.16324	-0.218153	1.16324	down	1.09472	0.130564	1.09472	up	-1.27343	-0.348717	1.27343	down	-0.0588813	0.171913	-0.277035	0.0716827	OPLAH	Homo sapiens 5-oxoprolinase (ATP-hydrolysing) (OPLAH), mRNA [NM_017570]	NM_017570	26873
0.0155881	0.00333839	-1.14357	-0.193544	1.14357	down	1.15778	0.211356	1.15778	up	-1.18279	-0.242196	1.18279	down	1.36941	0.453552	1.36941	up	0.0458133	-0.147731	0.257169	-0.196382	MORC3	Homo sapiens MORC family CW-type zinc finger 3 (MORC3), mRNA [NM_015358]	NM_015358	23515
0.00170866	0.000172161	1.16375	0.218785	1.16375	up	-1.14469	-0.194958	1.14469	down	1.16479	0.22007	1.16479	up	-1.33332	-0.415028	1.33332	down	-0.0617776	0.157007	-0.256736	0.158292	SNRPF	Homo sapiens small nuclear ribonucleoprotein polypeptide F (SNRPF), mRNA [NM_003095]	NM_003095	6636
1.07425e-05	2.89501e-08	-14.7095	-3.87867	14.7095	down	4.81437	2.26735	4.81437	up	-14.8538	-3.89276	14.8538	down	71.5116	6.1601	71.5116	up	1.53597	-2.3427	3.80332	-2.35679	TGFBI	Homo sapiens transforming growth factor, beta-induced, 68kDa (TGFBI), mRNA [NM_000358]	NM_000358	7045
0.0121993	0.00242114	-1.33403	-0.415791	1.33403	down	1.00112	0.00161076	1.00112	up	-1.23109	-0.299938	1.23109	down	1.23247	0.301549	1.23247	up	0.202629	-0.213163	0.204239	-0.0973095	LOC100129361	Homo sapiens chromosome X open reading frame 69-like (LOC100129361), mRNA [NM_001271592]	NM_001271592	100129361
0.00544097	0.000841697	1.33926	0.421435	1.33926	up	-1.15556	-0.208596	1.15556	down	1.18941	0.250246	1.18941	up	-1.37444	-0.458842	1.37444	down	-0.0785973	0.342838	-0.287193	0.171649	MTMR10	Homo sapiens myotubularin related protein 10 (MTMR10), mRNA [NM_017762]	NM_017762	54893
0.00752602	0.00128758	-1.0378	-0.0535314	1.0378	down	-1.1322	-0.179131	1.1322	down	1.04149	0.0586445	1.04149	up	-1.17917	-0.237776	1.17917	down	0.0225215	-0.0310099	-0.15661	0.081166	LAS1L	Homo sapiens LAS1-like (S. cerevisiae) (LAS1L), transcript variant 1, mRNA [NM_031206]	NM_031206	81887
0.00781129	0.00135423	1.34293	0.425384	1.34293	up	-1.01745	-0.0249593	1.01745	down	1.28917	0.366438	1.28917	up	-1.31166	-0.391397	1.31166	down	-0.246888	0.178496	-0.271847	0.11955	LHPP	Homo sapiens phospholysine phosphohistidine inorganic pyrophosphate phosphatase (LHPP), transcript variant 1, mRNA [NM_022126]	NM_022126	64077
3.13676e-05	3.04058e-07	-9.29482	-3.21643	9.29482	down	3.43634	1.78087	3.43634	up	-7.08854	-2.82549	7.08854	down	24.3586	4.60636	24.3586	up	1.8171	-1.39933	3.59797	-1.00839	SEMA7A	Homo sapiens semaphorin 7A, GPI membrane anchor (John Milton Hagen blood group) (SEMA7A), transcript variant 1, mRNA [NM_003612]	NM_003612	8482
0.00032873	1.46137e-05	1.65622	0.727894	1.65622	up	-1.4789	-0.564527	1.4789	down	1.46894	0.55478	1.46894	up	-2.17243	-1.11931	2.17243	down	-0.120556	0.607338	-0.685083	0.434224	BFSP1	Homo sapiens beaded filament structural protein 1, filensin (BFSP1), transcript variant 1, mRNA [NM_001195]	NM_001195	631
1.67759e-05	8.52564e-08	1.99504	0.996417	1.99504	up	-2.19553	-1.13457	2.19553	down	1.85306	0.889908	1.85306	up	-4.06844	-2.02448	4.06844	down	-0.284565	0.711852	-1.41913	0.605343	EFEMP1	Homo sapiens EGF containing fibulin-like extracellular matrix protein 1 (EFEMP1), transcript variant 2, mRNA [NM_001039348]	NM_001039348	2202
0.00223734	0.000250158	-1.24379	-0.314741	1.24379	down	1.10072	0.138445	1.10072	up	-1.19465	-0.256592	1.19465	down	1.31498	0.395037	1.31498	up	0.126408	-0.188334	0.264853	-0.130184	SOCS4	Homo sapiens suppressor of cytokine signaling 4 (SOCS4), transcript variant 1, mRNA [NM_199421]	NM_199421	122809
0.0162537	0.00351853	-1.45229	-0.538328	1.45229	down	-2.086	-1.06074	2.086	down	-1.36167	-0.445377	1.36167	down	-1.53195	-0.615365	1.53195	down	0.326682	-0.211647	-0.73406	-0.118695	HRASLS2	Homo sapiens HRAS-like suppressor 2 (HRASLS2), mRNA [NM_017878]	NM_017878	54979
0.00255346	0.000301432	1.44293	0.528999	1.44293	up	-1.55939	-0.64098	1.55939	down	1.26991	0.344728	1.26991	up	-1.98029	-0.985708	1.98029	down	-0.0371107	0.491888	-0.678091	0.307618	C1RL-AS1	Homo sapiens C1RL antisense RNA 1 (C1RL-AS1), long non-coding RNA [NR_026947]	NR_026947	283314
0.00109294	9.07715e-05	-2.05545	-1.03946	2.05545	down	2.6523	1.40724	2.6523	up	-2.63934	-1.40018	2.63934	down	7.00032	2.80742	7.00032	up	-0.0120174	-1.05147	1.39523	-1.4122	SYNDIG1	Homo sapiens synapse differentiation inducing 1 (SYNDIG1), mRNA [NM_024893]	NM_024893	79953
0.000602349	3.69068e-05	-1.46982	-0.555636	1.46982	down	1.71411	0.777456	1.71411	up	-1.43357	-0.519616	1.43357	down	2.4573	1.29707	2.4573	up	0.15559	-0.400047	0.933046	-0.364026	LCE1A	Homo sapiens late cornified envelope 1A (LCE1A), mRNA [NM_178348]	NM_178348	353131
0.00461595	0.000675354	1.30524	0.384312	1.30524	up	-1.08236	-0.114185	1.08236	down	1.27178	0.346846	1.27178	up	-1.37652	-0.46103	1.37652	down	-0.156668	0.227643	-0.270853	0.190177	ZCCHC14	Homo sapiens zinc finger, CCHC domain containing 14 (ZCCHC14), mRNA [NM_015144]	NM_015144	23174
0.000139625	3.68005e-06	1.19091	0.252064	1.19091	up	-2.1907	-1.13139	2.1907	down	1.16384	0.21889	1.16384	up	-2.54961	-1.35028	2.54961	down	-0.251199	0.000864983	-1.38259	-0.0323092	THBS4	Homo sapiens thrombospondin 4 (THBS4), mRNA [NM_003248]	NM_003248	7060
0.0401739	0.0113782	1.25785	0.330958	1.25785	up	-1.00263	-0.0037961	1.00263	down	1.17529	0.233017	1.17529	up	-1.17839	-0.236813	1.17839	down	-0.2243	0.106658	-0.228096	0.0087173	GOLGA2P7	Homo sapiens golgin A2 pseudogene 7 (GOLGA2P7), non-coding RNA [NR_027001]	NR_027001	388152
0.000813547	5.90142e-05	-1.32051	-0.401097	1.32051	down	-1.02231	-0.0318344	1.02231	down	-1.20469	-0.268664	1.20469	down	1.1784	0.236829	1.1784	up	0.188114	-0.212983	0.156279	-0.08055	MAK16	Homo sapiens MAK16 homolog (S. cerevisiae) (MAK16), mRNA [NM_032509]	NM_032509	84549
0.00188015	0.000196787	1.56729	0.648271	1.56729	up	-3.80626	-1.92837	3.80626	down	1.122	0.166069	1.122	up	-4.27061	-2.09444	4.27061	down	0.126124	0.774395	-1.80225	0.292193	FCGR2C	Homo sapiens Fc fragment of IgG, low affinity IIc, receptor for (CD32) (gene/pseudogene) (FCGR2C), transcript variant 1, mRNA [NM_201563]	NM_201563	9103
0.0249201	0.00618861	-1.0685	-0.0955811	1.0685	down	1.2887	0.36592	1.2887	up	-1.06859	-0.0957086	1.06859	down	1.3771	0.461628	1.3771	up	0.00721812	-0.0883629	0.373138	-0.0884905	FZR1	Homo sapiens fizzy/cell division cycle 20 related 1 (Drosophila) (FZR1), transcript variant 2, mRNA [NM_016263]	NM_016263	51343
0.0354082	0.00966631	1.67478	0.743971	1.67478	up	1.10287	0.141256	1.10287	up	1.65229	0.724465	1.65229	up	-1.49818	-0.583208	1.49818	down	-0.497023	0.246948	-0.355767	0.227442	PRAM1	Homo sapiens PML-RARA regulated adaptor molecule 1 (PRAM1), mRNA [NM_032152]	NM_032152	84106
0.0485278	0.0145056	-1.92268	-0.943121	1.92268	down	1.19817	0.260832	1.19817	up	-1.66216	-0.733059	1.66216	down	1.99155	0.993891	1.99155	up	0.0409191	-0.902202	0.301751	-0.69214	PCDHB11	Homo sapiens protocadherin beta 11 (PCDHB11), mRNA [NM_018931]	NM_018931	56125
0.0234566	0.00570405	-1.09286	-0.128109	1.09286	down	1.12282	0.167131	1.12282	up	-1.0202	-0.028859	1.0202	down	1.14551	0.19599	1.14551	up	-0.0441886	-0.172297	0.122943	-0.0730476
0.00213113	0.000234601	-1.06015	-0.084275	1.06015	down	-1.35517	-0.438476	1.35517	down	-1.03592	-0.0509089	1.03592	down	-1.30819	-0.387568	1.30819	down	0.0353119	-0.0489631	-0.403164	-0.015597	E2F5	Homo sapiens E2F transcription factor 5, p130-binding (E2F5), transcript variant 1, mRNA [NM_001951]	NM_001951	1875
5.20274e-05	7.16133e-07	1.8031	0.850482	1.8031	up	-1.50577	-0.590503	1.50577	down	1.67307	0.742501	1.67307	up	-2.51927	-1.333	2.51927	down	-0.14978	0.700703	-0.740283	0.592721	NUDT8	Homo sapiens nudix (nucleoside diphosphate linked moiety X)-type motif 8 (NUDT8), transcript variant 1, mRNA [NM_001243750]	NM_001243750	254552
0.000257102	1.02754e-05	1.36776	0.451814	1.36776	up	-1.20355	-0.267293	1.20355	down	1.34612	0.428812	1.34612	up	-1.62013	-0.696106	1.62013	down	-0.22325	0.228564	-0.490544	0.205562	NOB1	Homo sapiens NIN1/RPN12 binding protein 1 homolog (S. cerevisiae) (NOB1), transcript variant 1, mRNA [NM_014062]	NM_014062	28987
0.000603871	3.70843e-05	1.67635	0.745321	1.67635	up	-1.37053	-0.454739	1.37053	down	1.55115	0.633338	1.55115	up	-2.1259	-1.08808	2.1259	down	-0.349467	0.395854	-0.804206	0.283871	QDPR	Homo sapiens quinoid dihydropteridine reductase (QDPR), mRNA [NM_000320]	NM_000320	5860
0.00220523	0.000245258	1.26087	0.334419	1.26087	up	-1.18512	-0.245031	1.18512	down	1.28005	0.356201	1.28005	up	-1.51701	-0.601232	1.51701	down	-0.125596	0.208822	-0.370627	0.230604	ECI2	Homo sapiens enoyl-CoA delta isomerase 2 (ECI2), transcript variant 2, mRNA [NM_206836]	NM_206836	10455
0.00129541	0.000116795	-1.37363	-0.457998	1.37363	down	-1.00383	-0.00551534	1.00383	down	-1.38208	-0.466845	1.38208	down	1.37681	0.46133	1.37681	up	0.337365	-0.120633	0.33185	-0.12948	TOR1AIP2	Homo sapiens torsin A interacting protein 2 (TOR1AIP2), transcript variant 1, mRNA [NM_022347]	NM_022347	163590
0.0217774	0.00517284	1.10536	0.144521	1.10536	up	-1.10803	-0.147994	1.10803	down	1.06398	0.0894728	1.06398	up	-1.17892	-0.237466	1.17892	down	-0.0919099	0.0526109	-0.239903	-0.00243711	RPS28	Homo sapiens ribosomal protein S28 (RPS28), mRNA [NM_001031]	NM_001031	6234
0.0387269	0.010849	-1.54955	-0.631848	1.54955	down	2.0718	1.05089	2.0718	up	-1.77472	-0.827589	1.77472	down	3.67686	1.87848	3.67686	up	0.78476	0.152912	1.83565	-0.042829	IGF1	Homo sapiens insulin-like growth factor 1 (somatomedin C) (IGF1), transcript variant 4, mRNA [NM_000618]	NM_000618	3479
0.000225366	8.32903e-06	-1.3899	-0.474986	1.3899	down	1.17025	0.226813	1.17025	up	-1.35499	-0.438284	1.35499	down	1.58567	0.665097	1.58567	up	0.192969	-0.282017	0.419781	-0.245316	ILK	Homo sapiens integrin-linked kinase (ILK), transcript variant 3, mRNA [NM_001014795]	NM_001014795	3611
0.030891	0.00814364	-1.26022	-0.333673	1.26022	down	1.22939	0.297945	1.22939	up	-1.3891	-0.47415	1.3891	down	1.70775	0.772096	1.70775	up	0.238175	-0.0954972	0.536121	-0.235975		T cell receptor beta variable 10-1(gene/pseudogene) [Source:HGNC Symbol;Acc:HGNC:12177] [ENST00000390364]
0.00278273	0.000339906	-1.26145	-0.335083	1.26145	down	-1.05003	-0.0704277	1.05003	down	-1.14817	-0.199336	1.14817	down	1.09347	0.128908	1.09347	up	0.153193	-0.18189	0.0827653	-0.0461428	RAN	Homo sapiens RAN, member RAS oncogene family (RAN), transcript variant 1, mRNA [NM_006325]	NM_006325	5901
0.0272458	0.00693944	1.21831	0.284876	1.21831	up	-1.23476	-0.304231	1.23476	down	1.17429	0.231795	1.17429	up	-1.44997	-0.536026	1.44997	down	-0.151675	0.1332	-0.455906	0.0801195	CRHR1-IT1	Homo sapiens CRHR1 intronic transcript 1 (non-protein coding) (CRHR1-IT1), transcript variant 2, long non-coding RNA [NR_026906]	NR_026906	147081
0.00650582	0.00106141	-1.2458	-0.317077	1.2458	down	1.02183	0.0311551	1.02183	up	-1.2194	-0.286169	1.2194	down	1.24602	0.317324	1.24602	up	0.157931	-0.159147	0.189086	-0.128238	PRDM2	Homo sapiens PR domain containing 2, with ZNF domain (PRDM2), transcript variant 2, mRNA [NM_015866]	NM_015866	7799
0.00676352	0.00111638	-1.00736	-0.0105724	1.00736	down	1.28576	0.362626	1.28576	up	1.00635	0.00912833	1.00635	up	1.27765	0.353497	1.27765	up	-0.148533	-0.159106	0.214092	-0.139405	ACSL3	Homo sapiens acyl-CoA synthetase long-chain family member 3 (ACSL3), transcript variant 1, mRNA [NM_004457]	NM_004457	2181
0.0124797	0.00250018	1.26354	0.337475	1.26354	up	1.06054	0.0847995	1.06054	up	1.18676	0.247025	1.18676	up	-1.11901	-0.162225	1.11901	down	-0.190767	0.146708	-0.105968	0.0562577	USF2	Homo sapiens upstream transcription factor 2, c-fos interacting (USF2), transcript variant 1, mRNA [NM_003367]	NM_003367	7392
0.0180702	0.00406205	-1.14434	-0.194516	1.14434	down	2.39941	1.26268	2.39941	up	1.08204	0.113757	1.08204	up	2.21748	1.14892	2.21748	up	-0.310523	-0.505039	0.952154	-0.196765	FNDC5	Homo sapiens fibronectin type III domain containing 5 (FNDC5), transcript variant 2, mRNA [NM_153756]	NM_153756	252995
0.0143573	0.00300416	-1.66561	-0.736049	1.66561	down	1.03775	0.0534596	1.03775	up	-1.28782	-0.364928	1.28782	down	1.33643	0.418388	1.33643	up	0.152135	-0.583913	0.205595	-0.212793	PBXIP1	Homo sapiens pre-B-cell leukemia homeobox interacting protein 1 (PBXIP1), mRNA [NM_020524]	NM_020524	57326
0.00193349	0.000204407	-1.36177	-0.445487	1.36177	down	-1.02926	-0.0416126	1.02926	down	-1.27255	-0.34772	1.27255	down	1.23637	0.306107	1.23637	up	0.174952	-0.270535	0.13334	-0.172768	DDA1	Homo sapiens DET1 and DDB1 associated 1 (DDA1), mRNA [NM_024050]	NM_024050	79016
0.00135091	0.000123057	1.01335	0.0191271	1.01335	up	-1.56467	-0.645859	1.56467	down	1.00576	0.00828767	1.00576	up	-1.57369	-0.654147	1.57369	down	0.0372422	0.0563693	-0.608617	0.0455298	APOBEC3C	Homo sapiens apolipoprotein B mRNA editing enzyme, catalytic polypeptide-like 3C (APOBEC3C), mRNA [NM_014508]	NM_014508	27350
0.0235066	0.00572124	2.61347	1.38596	2.61347	up	-1.4505	-0.536548	1.4505	down	2.71881	1.44298	2.71881	up	-3.94363	-1.97952	3.94363	down	-0.715833	0.670131	-1.25238	0.727143	EXO1	Homo sapiens exonuclease 1 (EXO1), transcript variant 3, mRNA [NM_003686]	NM_003686	9156
0.0190966	0.00435541	-1.64825	-0.720931	1.64825	down	-1.21435	-0.280188	1.21435	down	-1.606	-0.683469	1.606	down	1.32251	0.403281	1.32251	up	0.14626	-0.574671	-0.133928	-0.537209	MIA2	Homo sapiens melanoma inhibitory activity 2 (MIA2), mRNA [NM_054024]	NM_054024	117153
0.00399408	0.000554789	-1.31568	-0.395811	1.31568	down	-1.0151	-0.0216244	1.0151	down	-1.2067	-0.271069	1.2067	down	1.18875	0.249444	1.18875	up	0.13662	-0.259191	0.114995	-0.134449	TBCCD1	Homo sapiens TBCC domain containing 1 (TBCCD1), transcript variant 2, mRNA [NM_018138]	NM_018138	55171
0.0116003	0.00227092	-1.67197	-0.741546	1.67197	down	1.01383	0.0198143	1.01383	up	-1.48455	-0.570028	1.48455	down	1.50508	0.589842	1.50508	up	0.348521	-0.393026	0.368335	-0.221507	PCDHA4	Homo sapiens protocadherin alpha 4 (PCDHA4), transcript variant 2, mRNA [NM_031500]	NM_031500	56144
0.00166852	0.000166525	-1.46954	-0.555364	1.46954	down	1.06891	0.0961392	1.06891	up	-1.31394	-0.393896	1.31394	down	1.40448	0.490036	1.40448	up	0.143078	-0.412286	0.239218	-0.250818	2002-09-01	Homo sapiens septin 2 (SEPT2), transcript variant 1, mRNA [NM_001008491]	NM_001008491	4735
0.00221668	0.00024733	-1.51425	-0.598605	1.51425	down	1.40313	0.488651	1.40313	up	-1.42852	-0.514526	1.42852	down	2.00441	1.00318	2.00441	up	0.249696	-0.348909	0.738347	-0.264829	NEUROG3	Homo sapiens neurogenin 3 (NEUROG3), mRNA [NM_020999]	NM_020999	50674
0.000950479	7.42357e-05	-1.54945	-0.631757	1.54945	down	1.6517	0.723948	1.6517	up	-1.49756	-0.582614	1.49756	down	2.47351	1.30656	2.47351	up	0.082232	-0.549525	0.80618	-0.500382	RND3	Homo sapiens Rho family GTPase 3 (RND3), transcript variant 2, mRNA [NM_005168]	NM_005168	390
0.0110667	0.00213056	-2.38458	-1.25374	2.38458	down	1.36798	0.452046	1.36798	up	-2.73096	-1.44941	2.73096	down	3.73589	1.90145	3.73589	up	1.55781	0.304072	2.00985	0.108401	RASGRP2	Homo sapiens RAS guanyl releasing protein 2 (calcium and DAG-regulated) (RASGRP2), transcript variant 2, mRNA [NM_153819]	NM_153819	10235
0.0380128	0.0105827	-1.1229	-0.16723	1.1229	down	1.08593	0.118936	1.08593	up	-1.07992	-0.110929	1.07992	down	1.17273	0.229866	1.17273	up	0.030885	-0.136345	0.149821	-0.0800445	C7orf43	chromosome 7 open reading frame 43 [Source:HGNC Symbol;Acc:HGNC:25604] [ENST00000448720]		55262
0.00415146	0.000585267	-1.36914	-0.453271	1.36914	down	1.426	0.511977	1.426	up	-1.32935	-0.410722	1.32935	down	1.89566	0.922699	1.89566	up	0.211621	-0.24165	0.723598	-0.199101	VEGFA	Homo sapiens vascular endothelial growth factor A (VEGFA), transcript variant 1, mRNA [NM_001025366]	NM_001025366	7422
0.0136758	0.0028139	-1.37669	-0.461204	1.37669	down	1.11804	0.160969	1.11804	up	-1.29674	-0.374884	1.29674	down	1.4498	0.535853	1.4498	up	0.26531	-0.195894	0.42628	-0.109574	PCDHA7	Homo sapiens protocadherin alpha 7 (PCDHA7), transcript variant 2, mRNA [NM_031852]	NM_031852	56141
0.000656591	4.25524e-05	1.44355	0.529623	1.44355	up	-1.0675	-0.0942397	1.0675	down	1.29832	0.376643	1.29832	up	-1.38596	-0.470883	1.38596	down	-0.218399	0.311224	-0.312639	0.158244	NPC2	Homo sapiens Niemann-Pick disease, type C2 (NPC2), mRNA [NM_006432]	NM_006432	10577
6.58838e-06	1.0109e-08	-3.06043	-1.61373	3.06043	down	1.25875	0.331991	1.25875	up	-2.60287	-1.3801	2.60287	down	3.27636	1.71209	3.27636	up	0.72199	-0.891743	1.05398	-0.658112	ANKLE2	Homo sapiens ankyrin repeat and LEM domain containing 2 (ANKLE2), mRNA [NM_015114]	NM_015114	23141
0.0092157	0.00168191	-1.23082	-0.299617	1.23082	down	1.23748	0.3074	1.23748	up	-1.15167	-0.203721	1.15167	down	1.42516	0.511122	1.42516	up	-0.142943	-0.44256	0.164457	-0.346664	DENND1B	Homo sapiens DENN/MADD domain containing 1B (DENND1B), transcript variant 3, mRNA [NM_001195215]	NM_001195215	163486
0.00211437	0.000232199	2.6427	1.40201	2.6427	up	1.54171	0.624529	1.54171	up	2.35646	1.23662	2.35646	up	-1.52847	-0.612093	1.52847	down	-0.912723	0.489288	-0.288194	0.323898	LOC100131099	Homo sapiens cDNA FLJ44095 fis, clone TESTI4042444. [AK126083]		100131099
0.0388937	0.0109014	-1.28855	-0.365749	1.28855	down	1.00243	0.00350094	1.00243	up	-1.25516	-0.327874	1.25516	down	1.25821	0.331375	1.25821	up	0.191211	-0.174539	0.194711	-0.136664	DCAF17	Homo sapiens DDB1 and CUL4 associated factor 17 (DCAF17), transcript variant 1, mRNA [NM_025000]	NM_025000	80067
0.00968984	0.00179455	-1.31042	-0.390028	1.31042	down	1.13983	0.188823	1.13983	up	-1.27631	-0.351977	1.27631	down	1.45478	0.5408	1.45478	up	0.18015	-0.209878	0.368973	-0.171827	ZFAND3	Homo sapiens zinc finger, AN1-type domain 3 (ZFAND3), mRNA [NM_021943]	NM_021943	60685
0.00239637	0.000274677	-1.44676	-0.532822	1.44676	down	1.53089	0.614373	1.53089	up	-1.19595	-0.258154	1.19595	down	1.83087	0.872527	1.83087	up	0.0402651	-0.492557	0.654638	-0.217889	BCL11A	Homo sapiens B-cell CLL/lymphoma 11A (zinc finger protein) (BCL11A), transcript variant 1, mRNA [NM_022893]	NM_022893	53335
0.0432467	0.012485	-1.39248	-0.477654	1.39248	down	-1.29778	-0.376047	1.29778	down	-1.39456	-0.47981	1.39456	down	1.07457	0.103762	1.07457	up	0.399199	-0.0784545	0.0231519	-0.0806104	PCK1	Homo sapiens phosphoenolpyruvate carboxykinase 1 (soluble) (PCK1), mRNA [NM_002591]	NM_002591	5105
0.0445432	0.0129884	1.04545	0.0641289	1.04545	up	-1.58416	-0.663718	1.58416	down	-1.01503	-0.0215167	1.01503	down	-1.56071	-0.642202	1.56071	down	0.0834038	0.147533	-0.580314	0.0618871	NR2E3	Homo sapiens nuclear receptor subfamily 2, group E, member 3 (NR2E3), transcript variant 2, mRNA [NM_014249]	NM_014249	10002
0.000806784	5.84322e-05	1.81353	0.858799	1.81353	up	-1.30544	-0.384535	1.30544	down	1.60184	0.679727	1.60184	up	-2.0911	-1.06426	2.0911	down	-0.356646	0.502153	-0.74118	0.323081	SAT1	spermidine/spermine N1-acetyltransferase 1 [Source:HGNC Symbol;Acc:HGNC:10540] [ENST00000379253]		6303
0.0241489	0.00593344	2.06241	1.04433	2.06241	up	-1.08462	-0.117186	1.08462	down	1.84886	0.886637	1.84886	up	-2.00531	-1.00382	2.00531	down	-0.178655	0.865679	-0.295841	0.707982	JADE2	Homo sapiens jade family PHD finger 2 (JADE2), transcript variant 3, mRNA [NM_015288]	NM_015288	23338
0.0079057	0.00137476	1.20017	0.263236	1.20017	up	-1.13778	-0.186217	1.13778	down	1.13612	0.184119	1.13612	up	-1.29265	-0.370336	1.29265	down	-0.00514197	0.258094	-0.191359	0.178977	RPAIN	Homo sapiens RPA interacting protein (RPAIN), transcript variant 4, mRNA [NM_001160246]	NM_001160246	84268
0.000226458	8.40257e-06	1.81689	0.86147	1.81689	up	1.26048	0.333978	1.26048	up	2.06121	1.04349	2.06121	up	-1.63525	-0.709512	1.63525	down	-0.579859	0.281612	-0.245881	0.463631	CCDC74B	Homo sapiens coiled-coil domain containing 74B (CCDC74B), transcript variant 1, mRNA [NM_207310]	NM_207310	91409
0.00839025	0.00148576	-1.28076	-0.357002	1.28076	down	1.03958	0.0560014	1.03958	up	-1.2107	-0.275837	1.2107	down	1.25862	0.331838	1.25862	up	0.173439	-0.183563	0.22944	-0.102398	ZNF562	Homo sapiens zinc finger protein 562 (ZNF562), transcript variant 3, mRNA [NM_017656]	NM_017656	54811
1.19243e-05	4.29523e-08	1.34416	0.426709	1.34416	up	-1.22351	-0.291024	1.22351	down	1.277	0.352764	1.277	up	-1.56243	-0.643788	1.56243	down	-0.186583	0.240126	-0.477607	0.166181	RPL29	Homo sapiens ribosomal protein L29 (RPL29), mRNA [NM_000992]	NM_000992	6159
0.000297939	1.2669e-05	1.15493	0.2078	1.15493	up	-1.18136	-0.240455	1.18136	down	1.1343	0.181801	1.1343	up	-1.34002	-0.422256	1.34002	down	-0.0625286	0.145272	-0.302983	0.119272	SETDB1	Homo sapiens SET domain, bifurcated 1 (SETDB1), transcript variant 2, mRNA [NM_012432]	NM_012432	9869
0.00453914	0.000661552	1.64341	0.716695	1.64341	up	-1.7528	-0.809658	1.7528	down	1.9534	0.965991	1.9534	up	-3.42392	-1.77565	3.42392	down	-0.188838	0.527857	-0.998496	0.777153	AQP3	Homo sapiens aquaporin 3 (Gill blood group) (AQP3), mRNA [NM_004925]	NM_004925	360
0.00647927	0.00105556	-1.19726	-0.25974	1.19726	down	1.16478	0.220055	1.16478	up	-1.1518	-0.203896	1.1518	down	1.3416	0.423951	1.3416	up	-0.000376225	-0.260116	0.219679	-0.204273	PLP2	Homo sapiens proteolipid protein 2 (colonic epithelium-enriched) (PLP2), mRNA [NM_002668]	NM_002668	5355
0.000103832	2.18082e-06	-4.73425	-2.24314	4.73425	down	2.45879	1.29795	2.45879	up	-3.46649	-1.79348	3.46649	down	8.52337	3.09142	8.52337	up	0.654562	-1.58857	1.95251	-1.13891	IER3	Homo sapiens immediate early response 3 (IER3), mRNA [NM_003897]	NM_003897	8870
0.0166097	0.00361651	1.34016	0.422401	1.34016	up	1.09099	0.125636	1.09099	up	1.3077	0.387032	1.3077	up	-1.19864	-0.261396	1.19864	down	-0.211613	0.210788	-0.0859766	0.17542	IMPACT	Homo sapiens impact RWD domain protein (IMPACT), mRNA [NM_018439]	NM_018439	55364
0.00545243	0.000844043	1.34254	0.424962	1.34254	up	-1.17726	-0.235438	1.17726	down	1.36529	0.449209	1.36529	up	-1.60731	-0.684647	1.60731	down	-0.0914017	0.33356	-0.326839	0.357808	APOL4	Homo sapiens apolipoprotein L, 4 (APOL4), transcript variant a, mRNA [NM_030643]	NM_030643	80832
0.00312559	0.000398445	1.96406	0.97384	1.96406	up	-1.46318	-0.549103	1.46318	down	1.72361	0.78543	1.72361	up	-2.52194	-1.33453	2.52194	down	-0.616852	0.356988	-1.16596	0.168578	KITLG	Homo sapiens KIT ligand (KITLG), transcript variant b, mRNA [NM_000899]	NM_000899	4254
0.0100384	0.00187771	-2.68641	-1.42568	2.68641	down	1.93577	0.952907	1.93577	up	-2.11783	-1.08259	2.11783	down	4.09964	2.0355	4.09964	up	0.73675	-0.68893	1.68966	-0.345839	SEMA3E	Homo sapiens sema domain, immunoglobulin domain (Ig), short basic domain, secreted, (semaphorin) 3E (SEMA3E), transcript variant 1, mRNA [NM_012431]	NM_012431	9723
0.0104211	0.00196936	-1.03316	-0.0470681	1.03316	down	-1.52885	-0.61245	1.52885	down	-1.00374	-0.00539064	1.00374	down	-1.52315	-0.607059	1.52315	down	0.100203	0.0531349	-0.512247	0.0948124	ARAP1	Homo sapiens ArfGAP with RhoGAP domain, ankyrin repeat and PH domain 1 (ARAP1), transcript variant 3, mRNA [NM_001040118]	NM_001040118	116985
0.00632262	0.00102393	1.2646	0.338677	1.2646	up	-1.12903	-0.175086	1.12903	down	1.17454	0.232093	1.17454	up	-1.32609	-0.407179	1.32609	down	-0.046829	0.291848	-0.221915	0.185264	MLLT4	Homo sapiens myeloid/lymphoid or mixed-lineage leukemia (trithorax homolog, Drosophila); translocated to, 4 (MLLT4), transcript variant 1, mRNA [NM_001207008]	NM_001207008	4301
0.00756176	0.00129702	-1.07406	-0.103069	1.07406	down	-1.32301	-0.403827	1.32301	down	-1.01381	-0.019784	1.01381	down	-1.30499	-0.384043	1.30499	down	0.0407462	-0.0623231	-0.363081	0.0209622	NADK	Homo sapiens NAD kinase (NADK), transcript variant 1, mRNA [NM_023018]	NM_023018	65220
0.0499586	0.015043	-1.20232	-0.265815	1.20232	down	1.0087	0.0124977	1.0087	up	-1.04532	-0.0639501	1.04532	down	1.05442	0.0764477	1.05442	up	0.0198877	-0.245928	0.0323854	-0.0440624	GTPBP4	Homo sapiens GTP binding protein 4 (GTPBP4), mRNA [NM_012341]	NM_012341	23560
0.0200761	0.00465936	1.17519	0.232899	1.17519	up	-1.15161	-0.203653	1.15161	down	1.09906	0.136273	1.09906	up	-1.26569	-0.339926	1.26569	down	-0.0843146	0.148585	-0.287967	0.0519586	RPS15A	Homo sapiens ribosomal protein S15a (RPS15A), transcript variant 2, mRNA [NM_001019]	NM_001019	6210
0.0178242	0.00399109	2.75715	1.46318	2.75715	up	-1.55398	-0.635968	1.55398	down	2.73025	1.44903	2.73025	up	-4.24275	-2.085	4.24275	down	-0.985289	0.47789	-1.62126	0.463744	CASC5	Homo sapiens cancer susceptibility candidate 5 (CASC5), transcript variant 1, mRNA [NM_170589]	NM_170589	57082
0.0089167	0.00161045	-1.26938	-0.344127	1.26938	down	1.29159	0.369143	1.29159	up	-1.36278	-0.446548	1.36278	down	1.76014	0.815691	1.76014	up	-0.0529647	-0.397092	0.316178	-0.499513	FZD5	Homo sapiens frizzled class receptor 5 (FZD5), mRNA [NM_003468]	NM_003468	7855
0.0281272	0.00722312	-2.31571	-1.21146	2.31571	down	-1.04559	-0.0643138	1.04559	down	-1.77443	-0.827359	1.77443	down	1.69707	0.763046	1.69707	up	0.684731	-0.526727	0.620417	-0.142629	FAM126A	Homo sapiens family with sequence similarity 126, member A (FAM126A), mRNA [NM_032581]	NM_032581	84668
0.000948763	7.3917e-05	1.00259	0.00373435	1.00259	up	-1.90198	-0.927502	1.90198	down	-1.12902	-0.175074	1.12902	down	-1.68463	-0.752428	1.68463	down	0.0773983	0.0811327	-0.850104	-0.0976756	TPPP	Homo sapiens tubulin polymerization promoting protein (TPPP), mRNA [NM_007030]	NM_007030	11076
0.00846059	0.00150471	-1.37285	-0.45717	1.37285	down	-1.0324	-0.0460024	1.0324	down	-1.2972	-0.375402	1.2972	down	1.25649	0.329399	1.25649	up	0.13478	-0.32239	0.0887778	-0.240621	TMEM19	Homo sapiens transmembrane protein 19 (TMEM19), mRNA [NM_018279]	NM_018279	55266
0.000125572	3.08535e-06	1.77779	0.830086	1.77779	up	-1.1203	-0.16388	1.1203	down	1.61043	0.687442	1.61043	up	-1.80415	-0.851322	1.80415	down	-0.471131	0.358954	-0.635011	0.216311	ANKHD1-EIF4EBP3	Homo sapiens ANKHD1-EIF4EBP3 readthrough (ANKHD1-EIF4EBP3), mRNA [NM_020690]	NM_020690	404734
0.0182475	0.00411474	1.05605	0.0786724	1.05605	up	-1.15227	-0.204481	1.15227	down	1.09741	0.134099	1.09741	up	-1.26451	-0.33858	1.26451	down	-0.0159047	0.0627677	-0.220386	0.118194	DTX2P1-UPK3BP1-PMS2P11	Homo sapiens DTX2P1-UPK3BP1-PMS2P11 readthrough transcribed pseudogene (DTX2P1-UPK3BP1-PMS2P11), non-coding RNA [NR_023383]	NR_023383	441263
0.00885308	0.00159473	1.15088	0.202734	1.15088	up	1.00456	0.00656748	1.00456	up	1.14561	0.196116	1.14561	up	-1.14041	-0.189548	1.14041	down	-0.0763793	0.126355	-0.0698118	0.119736	RRP9	Homo sapiens ribosomal RNA processing 9, small subunit (SSU) processome component, homolog (yeast) (RRP9), mRNA [NM_004704]	NM_004704	9136
0.00591718	0.00094094	-1.41906	-0.504932	1.41906	down	1.27495	0.35044	1.27495	up	-1.26538	-0.339568	1.26538	down	1.61329	0.690008	1.61329	up	0.279468	-0.225464	0.629907	-0.0601008	LOC148709	Homo sapiens actin pseudogene (LOC148709), non-coding RNA [NR_002929]	NR_002929	148709
0.000103631	2.15171e-06	1.24508	0.31624	1.24508	up	-1.02008	-0.0286877	1.02008	down	1.22086	0.287898	1.22086	up	-1.24538	-0.316585	1.24538	down	-0.128466	0.187774	-0.157154	0.159431	ST13	Homo sapiens suppression of tumorigenicity 13 (colon carcinoma) (Hsp70 interacting protein) (ST13), transcript variant 1, mRNA [NM_003932]	NM_003932	6767
0.00606075	0.000969805	-1.19412	-0.255948	1.19412	down	-1.23728	-0.307171	1.23728	down	-1.04081	-0.0577085	1.04081	down	-1.18876	-0.249463	1.18876	down	0.165473	-0.0904758	-0.141699	0.107764	SLC5A6	Homo sapiens solute carrier family 5 (sodium/multivitamin and iodide cotransporter), member 6 (SLC5A6), transcript variant 1, mRNA [NM_021095]	NM_021095	8884
0.000256202	1.02115e-05	-1.18494	-0.24481	1.18494	down	1.02324	0.0331435	1.02324	up	-1.2047	-0.268673	1.2047	down	1.2327	0.301817	1.2327	up	0.126856	-0.117955	0.159999	-0.141818	ATG5	Homo sapiens autophagy related 5 (ATG5), transcript variant 1, mRNA [NM_004849]	NM_004849	9474
0.0196031	0.00450881	1.28387	0.360503	1.28387	up	-1.08748	-0.120988	1.08748	down	1.25736	0.330393	1.25736	up	-1.36735	-0.451381	1.36735	down	-0.170518	0.189985	-0.291507	0.159874	LIPE	Homo sapiens lipase, hormone-sensitive (LIPE), mRNA [NM_005357]	NM_005357	3991
0.0134154	0.0027446	1.24087	0.311356	1.24087	up	-1.24526	-0.316441	1.24526	down	1.09465	0.130473	1.09465	up	-1.36312	-0.446914	1.36312	down	-0.0602646	0.251091	-0.376706	0.0702083	PCSK4	Homo sapiens proprotein convertase subtilisin/kexin type 4 (PCSK4), mRNA [NM_017573]	NM_017573	54760
0.028225	0.00725236	1.68618	0.753762	1.68618	up	-1.34473	-0.427317	1.34473	down	1.53672	0.619859	1.53672	up	-2.06648	-1.04718	2.06648	down	0.140566	0.894327	-0.286751	0.760424	IGFBP2	Homo sapiens insulin-like growth factor binding protein 2, 36kDa (IGFBP2), mRNA [NM_000597]	NM_000597	3485
0.00134816	0.00012251	-2.09899	-1.0697	2.09899	down	1.44152	0.527594	1.44152	up	-2.01797	-1.0129	2.01797	down	2.90895	1.5405	2.90895	up	0.411767	-0.657929	0.93936	-0.601137	RSU1	Homo sapiens Ras suppressor protein 1 (RSU1), transcript variant 1, mRNA [NM_012425]	NM_012425	6251
0.0392455	0.0110368	1.18274	0.242136	1.18274	up	1.05296	0.0744501	1.05296	up	1.36448	0.448353	1.36448	up	-1.29585	-0.373903	1.29585	down	-0.134532	0.107604	-0.0600819	0.313821	CUBN	cubilin (intrinsic factor-cobalamin receptor) [Source:HGNC Symbol;Acc:HGNC:2548] [ENST00000377823]		8029
0.0344791	0.00934401	1.65726	0.728803	1.65726	up	1.10015	0.137694	1.10015	up	1.61246	0.689261	1.61246	up	-1.46568	-0.551567	1.46568	down	-0.580806	0.147996	-0.443113	0.108455	FBXO17	Homo sapiens F-box protein 17 (FBXO17), transcript variant 2, mRNA [NM_024907]	NM_024907	115290
0.0305033	0.00801017	-1.30287	-0.381698	1.30287	down	-1.21048	-0.275575	1.21048	down	-1.24946	-0.321304	1.24946	down	1.0322	0.0457286	1.0322	up	0.270634	-0.111065	-0.00494143	-0.05067	LRRC37A5P	Homo sapiens leucine rich repeat containing 37, member A5, pseudogene (LRRC37A5P), long non-coding RNA [NR_034087]	NR_034087	652972
0.00775626	0.00134126	1.23237	0.301437	1.23237	up	-1.0101	-0.0145001	1.0101	down	1.23975	0.310049	1.23975	up	-1.25227	-0.324549	1.25227	down	-0.219754	0.0816834	-0.234254	0.0902948	FAM133B	Homo sapiens family with sequence similarity 133, member B (FAM133B), transcript variant 2, mRNA [NM_001040057]	NM_001040057	257415
0.034724	0.00942531	2.56975	1.36163	2.56975	up	1.17737	0.235567	1.17737	up	2.86199	1.51702	2.86199	up	-2.43083	-1.28145	2.43083	down	-0.47339	0.88824	-0.237823	1.04363	SFRP1	Homo sapiens secreted frizzled-related protein 1 (SFRP1), mRNA [NM_003012]	NM_003012	6422
0.000235366	8.9129e-06	-3.35463	-1.74615	3.35463	down	1.351	0.434025	1.351	up	-3.34938	-1.74389	3.34938	down	4.52501	2.17792	4.52501	up	1.04723	-0.69892	1.48126	-0.696664	PRKCE	Homo sapiens protein kinase C, epsilon (PRKCE), mRNA [NM_005400]	NM_005400	5581
0.00501802	0.00075005	1.4508	0.536848	1.4508	up	-1.19624	-0.258506	1.19624	down	1.26408	0.338083	1.26408	up	-1.51214	-0.596589	1.51214	down	-0.129672	0.407176	-0.388178	0.208411	NDUFA6-AS1	Homo sapiens NDUFA6 antisense RNA 1 (head to head) (NDUFA6-AS1), long non-coding RNA [NR_034118]	NR_034118	100132273
0.0291274	0.00755777	-1.2085	-0.273222	1.2085	down	1.03318	0.0470915	1.03318	up	-1.12913	-0.175207	1.12913	down	1.16659	0.222298	1.16659	up	0.13797	-0.135251	0.185062	-0.0372365	TIPRL	Homo sapiens TOR signaling pathway regulator (TIPRL), transcript variant 1, mRNA [NM_152902]	NM_152902	261726
0.0493383	0.0148057	1.27482	0.350299	1.27482	up	1.76753	0.821735	1.76753	up	1.57775	0.657867	1.57775	up	1.12029	0.163868	1.12029	up	-0.505173	-0.154874	0.316563	0.152695	BTN2A1	Homo sapiens butyrophilin, subfamily 2, member A1 (BTN2A1), transcript variant 2, mRNA [NM_078476]	NM_078476	11120
0.0166884	0.00364343	-2.13474	-1.09406	2.13474	down	1.46499	0.550894	1.46499	up	-1.67994	-0.748407	1.67994	down	2.4611	1.2993	2.4611	up	0.682148	-0.411914	1.23304	-0.0662591	FAM101B	Homo sapiens family with sequence similarity 101, member B (FAM101B), mRNA [NM_182705]	NM_182705	359845
0.000163347	4.80298e-06	1.59725	0.675591	1.59725	up	-1.48589	-0.571323	1.48589	down	1.50574	0.590471	1.50574	up	-2.23735	-1.16179	2.23735	down	-0.235196	0.440395	-0.806519	0.355274	MRPS6	Homo sapiens mitochondrial ribosomal protein S6 (MRPS6), mRNA [NM_032476]	NM_032476	64968
0.00475871	0.00070042	-1.94511	-0.959852	1.94511	down	1.05756	0.0807402	1.05756	up	-1.71184	-0.775548	1.71184	down	1.81038	0.856289	1.81038	up	0.341176	-0.618676	0.421916	-0.434372	SAMD9	Homo sapiens sterile alpha motif domain containing 9 (SAMD9), transcript variant 1, mRNA [NM_017654]	NM_017654	54809
0.0111712	0.00215592	1.09812	0.135033	1.09812	up	-1.20069	-0.263869	1.20069	down	1.14769	0.198728	1.14769	up	-1.37802	-0.462597	1.37802	down	-0.0521138	0.0829189	-0.315983	0.146614	PMS1	Homo sapiens PMS1 postmeiotic segregation increased 1 (S. cerevisiae) (PMS1), transcript variant 1, mRNA [NM_000534]	NM_000534	5378
0.0317851	0.00843333	-1.12036	-0.163965	1.12036	down	1.01794	0.0256481	1.01794	up	-1.09751	-0.134233	1.09751	down	1.11719	0.159881	1.11719	up	0.145339	-0.0186269	0.170987	0.0111058	C19orf12	Homo sapiens chromosome 19 open reading frame 12 (C19orf12), transcript variant 2, mRNA [NM_031448]	NM_031448	83636
0.00161992	0.000159621	-2.18759	-1.12934	2.18759	down	1.4067	0.492317	1.4067	up	-2.16582	-1.11492	2.16582	down	3.04667	1.60723	3.04667	up	1.24447	0.115125	1.73679	0.129552	TPM2	Homo sapiens tropomyosin 2 (beta) (TPM2), transcript variant Tpm2.1, mRNA [NM_213674]	NM_213674	7169
0.0252023	0.00627566	-1.23226	-0.301308	1.23226	down	1.21658	0.282832	1.21658	up	-1.15926	-0.2132	1.15926	down	1.41033	0.496032	1.41033	up	-0.00325084	-0.304559	0.279581	-0.216451	ANKRD52	Homo sapiens ankyrin repeat domain 52 (ANKRD52), mRNA [NM_173595]	NM_173595	283373
0.00227826	0.000256735	-1.12407	-0.168735	1.12407	down	1.02939	0.0417874	1.02939	up	-1.15737	-0.210846	1.15737	down	1.19138	0.252634	1.19138	up	0.0758512	-0.0928841	0.117639	-0.134995	MSANTD4	Homo sapiens Myb/SANT-like DNA-binding domain containing 4 with coiled-coils (MSANTD4), mRNA [NM_032424]	NM_032424	84437
0.043277	0.0124977	1.13771	0.186128	1.13771	up	-1.04879	-0.0687327	1.04879	down	1.15382	0.206417	1.15382	up	-1.21012	-0.27515	1.21012	down	-0.0569468	0.129181	-0.125679	0.14947	FAM58A	Homo sapiens family with sequence similarity 58, member A (FAM58A), transcript variant 1, mRNA [NM_152274]	NM_152274	92002
0.000184233	5.80533e-06	-1.4411	-0.527166	1.4411	down	1.23942	0.309667	1.23942	up	-1.27706	-0.352822	1.27706	down	1.58281	0.662489	1.58281	up	0.155191	-0.371975	0.464859	-0.197631	MED10	Homo sapiens mediator complex subunit 10 (MED10), mRNA [NM_032286]	NM_032286	84246
0.0206653	0.00483242	-1.29078	-0.368245	1.29078	down	-1.21605	-0.282203	1.21605	down	-1.32148	-0.402151	1.32148	down	1.0867	0.119948	1.0867	up	0.301593	-0.066652	0.0193899	-0.100558	LINC00692	Homo sapiens long intergenic non-protein coding RNA 692 (LINC00692), long non-coding RNA [NR_034055]	NR_034055	285326
0.000466166	2.48915e-05	1.50202	0.586907	1.50202	up	-1.10194	-0.140042	1.10194	down	1.37099	0.455213	1.37099	up	-1.51074	-0.595255	1.51074	down	-0.195806	0.391101	-0.335848	0.259407	C2CD5	Homo sapiens C2 calcium-dependent domain containing 5 (C2CD5), transcript variant 6, mRNA [NM_014802]	NM_014802	9847
0.00872805	0.00156633	1.6639	0.734565	1.6639	up	-1.77409	-0.827083	1.77409	down	1.75892	0.81469	1.75892	up	-3.12049	-1.64177	3.12049	down	-0.234207	0.500358	-1.06129	0.580483	RBBP8NL	Homo sapiens RBBP8 N-terminal like (RBBP8NL), mRNA [NM_080833]	NM_080833	140893
0.0106447	0.00202065	1.56814	0.649054	1.56814	up	-1.401	-0.486455	1.401	down	1.53106	0.614533	1.53106	up	-2.14502	-1.10099	2.14502	down	-0.328295	0.320759	-0.81475	0.286238	KIFC2	Homo sapiens kinesin family member C2 (KIFC2), mRNA [NM_145754]	NM_145754	90990
0.0335262	0.00900525	1.4851	0.570562	1.4851	up	-1.16075	-0.215053	1.16075	down	1.562	0.643394	1.562	up	-1.81309	-0.858447	1.81309	down	-0.153357	0.417205	-0.36841	0.490037	POLA2	polymerase (DNA directed), alpha 2, accessory subunit [Source:HGNC Symbol;Acc:HGNC:30073] [ENST00000534785]		23649
0.00247212	0.000287849	-1.20792	-0.272519	1.20792	down	2.37274	1.24655	2.37274	up	-1.19238	-0.253841	1.19238	down	2.8292	1.50039	2.8292	up	0.170735	-0.101784	1.41729	-0.0831063	SORBS2	Homo sapiens sorbin and SH3 domain containing 2 (SORBS2), transcript variant 2, mRNA [NM_021069]	NM_021069	8470
0.00461655	0.000675576	1.10168	0.139704	1.10168	up	-1.10717	-0.146883	1.10717	down	1.11143	0.152412	1.11143	up	-1.23054	-0.299295	1.23054	down	-0.0462332	0.0934713	-0.193116	0.106179	PAF1	Homo sapiens Paf1, RNA polymerase II associated factor, homolog (S. cerevisiae) (PAF1), transcript variant 1, mRNA [NM_019088]	NM_019088	54623
0.000834815	6.12659e-05	2.1697	1.11749	2.1697	up	-1.25828	-0.331452	1.25828	down	1.91992	0.941046	1.91992	up	-2.41579	-1.2725	2.41579	down	-0.120798	0.996695	-0.45225	0.820248	LOC145837	Homo sapiens uncharacterized LOC145837 (LOC145837), long non-coding RNA [NR_026979]	NR_026979	145837
0.00733147	0.00123801	-1.27089	-0.345836	1.27089	down	-1.01397	-0.0200212	1.01397	down	-1.18966	-0.250553	1.18966	down	1.17327	0.230532	1.17327	up	0.152765	-0.193072	0.132743	-0.0977883	TSN	Homo sapiens translin (TSN), transcript variant 1, mRNA [NM_004622]	NM_004622	7247
0.0231606	0.00560344	2.81985	1.49562	2.81985	up	-1.57837	-0.658437	1.57837	down	2.79923	1.48503	2.79923	up	-4.41822	-2.14347	4.41822	down	-0.748332	0.747287	-1.40677	0.736696	KIAA0101	Homo sapiens KIAA0101 (KIAA0101), transcript variant 1, mRNA [NM_014736]	NM_014736	9768
0.0213051	0.00502633	1.63648	0.710593	1.63648	up	-1.47573	-0.561433	1.47573	down	1.54524	0.627834	1.54524	up	-2.28037	-1.18927	2.28037	down	0.035081	0.745674	-0.526352	0.662915	ASIC1	Homo sapiens acid sensing (proton gated) ion channel 1 (ASIC1), transcript variant 1, mRNA [NM_020039]	NM_020039	41
0.0274753	0.00701144	-1.17967	-0.238379	1.17967	down	1.21045	0.275549	1.21045	up	-1.27773	-0.353581	1.27773	down	1.54663	0.62913	1.54663	up	0.147532	-0.0908473	0.423081	-0.206049	HBS1L	Homo sapiens HBS1-like translational GTPase (HBS1L), transcript variant 3, mRNA [NM_001145207]	NM_001145207	10767
0.0266577	0.00675283	1.66397	0.73463	1.66397	up	-1.1057	-0.14496	1.1057	down	1.77338	0.826503	1.77338	up	-1.96083	-0.971464	1.96083	down	-0.15879	0.57584	-0.30375	0.667714	PCNA	Homo sapiens proliferating cell nuclear antigen (PCNA), transcript variant 1, mRNA [NM_002592]	NM_002592	5111
0.0045047	0.000654591	-1.75302	-0.809844	1.75302	down	1.7812	0.832848	1.7812	up	-1.55047	-0.632706	1.55047	down	2.7617	1.46555	2.7617	up	0.374632	-0.435211	1.20748	-0.258074	MMP9	Homo sapiens matrix metallopeptidase 9 (gelatinase B, 92kDa gelatinase, 92kDa type IV collagenase) (MMP9), mRNA [NM_004994]	NM_004994	4318
0.00393064	0.000544006	1.24904	0.320824	1.24904	up	-1.00543	-0.00781798	1.00543	down	1.21136	0.276624	1.21136	up	-1.21794	-0.284442	1.21794	down	-0.0984807	0.222344	-0.106299	0.178144	RAB28	Homo sapiens RAB28, member RAS oncogene family (RAB28), transcript variant 2, mRNA [NM_004249]	NM_004249	9364
0.0305453	0.00802298	-1.68386	-0.751775	1.68386	down	1.45435	0.540375	1.45435	up	-1.69742	-0.763348	1.69742	down	2.46865	1.30372	2.46865	up	0.259946	-0.491829	0.800321	-0.503402	CSMD2	CUB and Sushi multiple domains 2 [Source:HGNC Symbol;Acc:HGNC:19290] [ENST00000338325]		114784
0.0107709	0.00205058	-1.12922	-0.175324	1.12922	down	-2.14103	-1.09831	2.14103	down	-1.14804	-0.199176	1.14804	down	-1.86494	-0.89913	1.86494	down	0.441844	0.266521	-0.656461	0.242669	ZDHHC11	Homo sapiens zinc finger, DHHC-type containing 11 (ZDHHC11), mRNA [NM_024786]	NM_024786	79844
1.80502e-05	9.88579e-08	2.38838	1.25603	2.38838	up	-1.49644	-0.581539	1.49644	down	1.97416	0.98124	1.97416	up	-2.95422	-1.56278	2.95422	down	-0.44118	0.814855	-1.02272	0.54006	ACSS2	Homo sapiens acyl-CoA synthetase short-chain family member 2 (ACSS2), transcript variant 1, mRNA [NM_018677]	NM_018677	55902
0.00266347	0.000319246	-1.40564	-0.491229	1.40564	down	1.11011	0.150706	1.11011	up	-1.19941	-0.262328	1.19941	down	1.33148	0.413033	1.33148	up	0.155329	-0.335899	0.306035	-0.106998	RAB5C	Homo sapiens RAB5C, member RAS oncogene family (RAB5C), transcript variant 1, mRNA [NM_201434]	NM_201434	5878
0.000542178	3.15015e-05	1.70202	0.767247	1.70202	up	-1.86127	-0.896285	1.86127	down	1.9145	0.93697	1.9145	up	-3.5634	-1.83325	3.5634	down	-0.0386336	0.728614	-0.934918	0.898336	AQP3	Homo sapiens aquaporin 3 (Gill blood group) (AQP3), mRNA [NM_004925]	NM_004925	360
0.000632331	3.98135e-05	1.60554	0.683056	1.60554	up	-1.1506	-0.202388	1.1506	down	1.53365	0.616974	1.53365	up	-1.76462	-0.819361	1.76462	down	-0.347558	0.335498	-0.549946	0.269416	FAM195A	Homo sapiens family with sequence similarity 195, member A (FAM195A), mRNA [NM_138418]	NM_138418	84331
0.00741034	0.00125976	-1.11975	-0.163179	1.11975	down	1.13959	0.18852	1.13959	up	-1.08315	-0.115228	1.08315	down	1.23435	0.303748	1.23435	up	0.0160255	-0.147153	0.204546	-0.0992026	MED7	Homo sapiens mediator complex subunit 7 (MED7), transcript variant 2, mRNA [NM_004270]	NM_004270	9443
0.000230723	8.58784e-06	1.88855	0.917281	1.88855	up	-1.36758	-0.451627	1.36758	down	1.54115	0.624004	1.54115	up	-2.10764	-1.07563	2.10764	down	-0.308279	0.609001	-0.759907	0.315724	TMEM198B	Homo sapiens transmembrane protein 198B, pseudogene (TMEM198B), transcript variant 1, non-coding RNA [NR_036476]	NR_036476	440104
0.0420355	0.0120555	-1.3338	-0.415537	1.3338	down	-1.20343	-0.267155	1.20343	down	-1.13124	-0.177911	1.13124	down	-1.06381	-0.0892442	1.06381	down	0.204284	-0.211253	-0.0628707	0.0263735	SLC12A9	Homo sapiens solute carrier family 12, member 9 (SLC12A9), transcript variant 1, mRNA [NM_020246]	NM_020246	56996
0.00429294	0.000613385	-1.17298	-0.230182	1.17298	down	1.68493	0.752688	1.68493	up	-1.20779	-0.272367	1.20779	down	2.03504	1.02505	2.03504	up	0.152777	-0.0774057	0.905465	-0.11959	ASNS	Homo sapiens asparagine synthetase (glutamine-hydrolyzing) (ASNS), transcript variant 2, mRNA [NM_001673]	NM_001673	440
1.26227e-05	5.07003e-08	1.81077	0.856604	1.81077	up	-1.32947	-0.410849	1.32947	down	1.46033	0.54629	1.46033	up	-1.94145	-0.957138	1.94145	down	-0.376361	0.480243	-0.78721	0.169928	B3GNT8	Homo sapiens UDP-GlcNAc:betaGal beta-1,3-N-acetylglucosaminyltransferase 8 (B3GNT8), mRNA [NM_198540]	NM_198540	374907
0.00148626	0.000140935	-1.26075	-0.334286	1.26075	down	1.115	0.157048	1.115	up	-1.16707	-0.222893	1.16707	down	1.30129	0.379941	1.30129	up	0.116574	-0.217712	0.273622	-0.10632	MANBAL	Homo sapiens mannosidase, beta A, lysosomal-like (MANBAL), transcript variant 1, mRNA [NM_022077]	NM_022077	63905
0.0017239	0.000174793	1.89051	0.918776	1.89051	up	1.09463	0.130448	1.09463	up	1.44129	0.527358	1.44129	up	-1.31668	-0.39691	1.31668	down	-0.361363	0.557413	-0.230915	0.165995	GATA2-AS1	Homo sapiens cDNA: FLJ21000 fis, clone CAE03359. [AK024653]		101927167
0.00641933	0.00104222	1.23071	0.299487	1.23071	up	-1.19014	-0.251137	1.19014	down	1.1621	0.21673	1.1621	up	-1.38306	-0.467867	1.38306	down	0.0135369	0.313024	-0.2376	0.230267	SLC25A37	solute carrier family 25 (mitochondrial iron transporter), member 37 [Source:HGNC Symbol;Acc:HGNC:29786] [ENST00000519973]	XM_005273526	51312
0.00364481	0.000492386	-1.88611	-0.915411	1.88611	down	1.58621	0.665583	1.58621	up	-1.63845	-0.712333	1.63845	down	2.59893	1.37792	2.59893	up	0.43353	-0.481881	1.09911	-0.278803		keratin 18 pseudogene 26 [Source:HGNC Symbol;Acc:HGNC:33395] [ENST00000454475]
0.0166687	0.0036357	1.71343	0.776886	1.71343	up	1.30822	0.387602	1.30822	up	1.51137	0.595857	1.51137	up	-1.15529	-0.208255	1.15529	down	-0.498765	0.278122	-0.111162	0.0970924	DUOX1	Homo sapiens dual oxidase 1 (DUOX1), transcript variant 1, mRNA [NM_017434]	NM_017434	53905
0.0259377	0.00651347	1.09487	0.130763	1.09487	up	-1.12265	-0.166902	1.12265	down	1.08998	0.1243	1.08998	up	-1.22366	-0.291202	1.22366	down	-0.0524023	0.0783608	-0.219304	0.0718977	MITD1	Homo sapiens MIT, microtubule interacting and transport, domain containing 1 (MITD1), mRNA [NM_138798]	NM_138798	129531
0.0281007	0.00721465	-1.13502	-0.182722	1.13502	down	-1.01387	-0.0198703	1.01387	down	-1.10263	-0.14095	1.10263	down	1.08755	0.12108	1.08755	up	0.0930593	-0.0896623	0.073189	-0.0478909	STX4	Homo sapiens syntaxin 4 (STX4), transcript variant 3, mRNA [NM_004604]	NM_004604	6810
1.63729e-05	8.05533e-08	-1.08149	-0.113014	1.08149	down	1.38912	0.474175	1.38912	up	-1.09577	-0.131945	1.09577	down	1.52216	0.606119	1.52216	up	0.0766754	-0.0363386	0.55085	-0.0552692	UBQLN2	Homo sapiens ubiquilin 2 (UBQLN2), mRNA [NM_013444]	NM_013444	29978
0.000244036	9.39783e-06	1.09218	0.127213	1.09218	up	-1.40638	-0.491988	1.40638	down	1.1137	0.155356	1.1137	up	-1.56628	-0.647344	1.56628	down	-0.0537493	0.0734634	-0.545737	0.101606	PDIK1L	Homo sapiens PDLIM1 interacting kinase 1 like (PDIK1L), transcript variant 3, mRNA [NM_001243533]	NM_001243533	149420
0.00123482	0.000109534	-1.13681	-0.184992	1.13681	down	1.05325	0.0748487	1.05325	up	-1.18169	-0.240855	1.18169	down	1.24462	0.315704	1.24462	up	0.100142	-0.0848501	0.17499	-0.140714	OST4	Homo sapiens oligosaccharyltransferase 4 homolog (S. cerevisiae) (OST4), mRNA [NM_001134693]	NM_001134693	100128731
0.00504293	0.000755398	-1.30899	-0.388456	1.30899	down	1.43312	0.519161	1.43312	up	-1.3732	-0.457538	1.3732	down	1.96796	0.976699	1.96796	up	0.156104	-0.232352	0.675265	-0.301434	PTPRK	Homo sapiens protein tyrosine phosphatase, receptor type, K (PTPRK), transcript variant 4, mRNA [NM_001291982]	NM_001291982	5796
0.00190786	0.000200412	1.3006	0.379177	1.3006	up	-1.11741	-0.160158	1.11741	down	1.26523	0.339398	1.26523	up	-1.41378	-0.499556	1.41378	down	-0.222806	0.156371	-0.382964	0.116592	DENND4B	Homo sapiens DENN/MADD domain containing 4B (DENND4B), mRNA [NM_014856]	NM_014856	9909
0.00273792	0.000332749	-1.57357	-0.654037	1.57357	down	-1.0584	-0.0818868	1.0584	down	-1.31065	-0.390277	1.31065	down	1.23833	0.30839	1.23833	up	0.270422	-0.383615	0.188535	-0.119855	HNRNPLL	Homo sapiens heterogeneous nuclear ribonucleoprotein L-like (HNRNPLL), transcript variant 1, mRNA [NM_138394]	NM_138394	92906
0.000572098	3.42979e-05	-1.46518	-0.551083	1.46518	down	1.46668	0.552554	1.46668	up	-1.38621	-0.471147	1.38621	down	2.03313	1.0237	2.03313	up	0.306312	-0.244771	0.858867	-0.164835	CALU	Homo sapiens calumenin (CALU), transcript variant 1, mRNA [NM_001219]	NM_001219	813
0.000204136	7.02434e-06	1.19228	0.253721	1.19228	up	-1.0256	-0.0364671	1.0256	down	1.15906	0.212959	1.15906	up	-1.18873	-0.249426	1.18873	down	-0.0755211	0.1782	-0.111988	0.137438	ZNF354B	Homo sapiens zinc finger protein 354B (ZNF354B), mRNA [NM_058230]	NM_058230	117608
0.000485016	2.67883e-05	1.02203	0.0314341	1.02203	up	-2.70909	-1.43781	2.70909	down	1.07484	0.104116	1.07484	up	-2.91182	-1.54192	2.91182	down	0.511134	0.542568	-0.926673	0.61525	TDRD10	Homo sapiens tudor domain containing 10 (TDRD10), transcript variant 2, mRNA [NM_182499]	NM_182499	126668
0.00197113	0.000210464	-1.13082	-0.177375	1.13082	down	1.08015	0.11123	1.08015	up	-1.13373	-0.181077	1.13373	down	1.2246	0.292307	1.2246	up	0.0795984	-0.0977764	0.190828	-0.101479	NDEL1	Homo sapiens nudE neurodevelopment protein 1-like 1 (NDEL1), transcript variant 1, mRNA [NM_001025579]	NM_001025579	81565
0.00177763	0.000182464	1.16993	0.226418	1.16993	up	-1.16127	-0.215708	1.16127	down	1.20142	0.264745	1.20142	up	-1.39518	-0.480454	1.39518	down	-0.11746	0.108958	-0.333168	0.147286	EEF2KMT	Homo sapiens eukaryotic elongation factor 2 lysine methyltransferase (EEF2KMT), transcript variant 1, mRNA [NM_201400]	NM_201400	196483
0.00384721	0.000528404	-1.43217	-0.518207	1.43217	down	1.18767	0.248129	1.18767	up	-1.50234	-0.58721	1.50234	down	1.78428	0.835339	1.78428	up	0.182406	-0.335801	0.430535	-0.404804	ZNF300P1	Homo sapiens zinc finger protein 300 pseudogene 1 (functional) (ZNF300P1), non-coding RNA [NR_026867]	NR_026867	134466
0.0366264	0.0100907	-1.37563	-0.460095	1.37563	down	1.13221	0.179139	1.13221	up	-1.20159	-0.26495	1.20159	down	1.36045	0.444089	1.36045	up	0.107636	-0.352459	0.286775	-0.157314	ISG15	Homo sapiens ISG15 ubiquitin-like modifier (ISG15), mRNA [NM_005101]	NM_005101	9636
0.000326756	1.44685e-05	1.86965	0.902768	1.86965	up	-1.56489	-0.646063	1.56489	down	1.74124	0.800118	1.74124	up	-2.72486	-1.44618	2.72486	down	-0.321992	0.580776	-0.968055	0.478126	SLC27A5	Homo sapiens solute carrier family 27 (fatty acid transporter), member 5 (SLC27A5), mRNA [NM_012254]	NM_012254	10998
0.00698995	0.00116219	-1.21346	-0.279132	1.21346	down	1.28117	0.357462	1.28117	up	-1.27154	-0.34658	1.27154	down	1.62906	0.704043	1.62906	up	0.213275	-0.0658571	0.570738	-0.133305	ZNF419	Homo sapiens zinc finger protein 419 (ZNF419), transcript variant 2, mRNA [NM_024691]	NM_024691	79744
0.0023401	0.000265211	1.30089	0.379498	1.30089	up	-1.05479	-0.0769503	1.05479	down	1.24584	0.317114	1.24584	up	-1.31409	-0.394064	1.31409	down	-0.199912	0.179586	-0.276862	0.117202	RPL23	Homo sapiens ribosomal protein L23 (RPL23), mRNA [NM_000978]	NM_000978	9349
0.0286043	0.00738331	-2.03616	-1.02585	2.03616	down	-1.55981	-0.641368	1.55981	down	-1.64134	-0.714878	1.64134	down	1.05227	0.07351	1.05227	up	0.479747	-0.546106	-0.161621	-0.235131	SLC1A1	Homo sapiens solute carrier family 1 (neuronal/epithelial high affinity glutamate transporter, system Xag), member 1 (SLC1A1), mRNA [NM_004170]	NM_004170	6505
0.0237445	0.00580557	2.01494	1.01074	2.01494	up	1.53456	0.617825	1.53456	up	1.68546	0.753144	1.68546	up	-1.09834	-0.135319	1.09834	down	-0.404902	0.605836	0.212923	0.348243	CAMK1D	calcium/calmodulin-dependent protein kinase ID [Source:HGNC Symbol;Acc:HGNC:19341] [ENST00000615792]	XM_006717483	57118
0.00226384	0.000254706	2.4419	1.288	2.4419	up	-1.41736	-0.503205	1.41736	down	2.34527	1.22975	2.34527	up	-3.32409	-1.73296	3.32409	down	-0.366992	0.92101	-0.870197	0.862761	SFMBT2	Scm-like with four mbt domains 2 [Source:HGNC Symbol;Acc:HGNC:20256] [ENST00000379713]		57713
0.00240959	0.000277058	1.47612	0.56181	1.47612	up	-1.0065	-0.00934803	1.0065	down	1.30458	0.383585	1.30458	up	-1.31306	-0.392933	1.31306	down	-0.0566225	0.505188	-0.0659705	0.326962	LOC100996724	PREDICTED: Homo sapiens myomegalin-like (LOC100996724), transcript variant X8, mRNA [XM_006710081]	XM_006710081	100996724
0.00104775	8.54841e-05	1.24946	0.32131	1.24946	up	-1.54134	-0.624186	1.54134	down	1.30737	0.386665	1.30737	up	-2.0151	-1.01085	2.0151	down	-0.0877931	0.233517	-0.711979	0.298872	EPAS1	Homo sapiens endothelial PAS domain protein 1 (EPAS1), mRNA [NM_001430]	NM_001430	2034
0.0400758	0.0113431	1.15502	0.20792	1.15502	up	2.50536	1.32502	2.50536	up	1.34053	0.422799	1.34053	up	1.86894	0.902217	1.86894	up	-0.261101	-0.0531808	1.06391	0.161698	TTTY2	Homo sapiens testis-specific transcript, Y-linked 2 (non-protein coding) (TTTY2), long non-coding RNA [NR_001536]	NR_001536	60439
0.0218099	0.00518375	-1.50502	-0.589786	1.50502	down	-1.11555	-0.157756	1.11555	down	-1.56006	-0.6416	1.56006	down	1.39847	0.483844	1.39847	up	0.288437	-0.30135	0.130681	-0.353163	CDC42	Homo sapiens cell division cycle 42 (CDC42), transcript variant 2, mRNA [NM_044472]	NM_044472	998
0.00196449	0.000209181	1.45097	0.537018	1.45097	up	-1.15687	-0.210228	1.15687	down	1.26576	0.340001	1.26576	up	-1.46432	-0.55023	1.46432	down	-0.186086	0.350932	-0.396314	0.153916	MAP3K3	Homo sapiens mitogen-activated protein kinase kinase kinase 3 (MAP3K3), transcript variant 1, mRNA [NM_203351]	NM_203351	4215
5.3584e-05	7.51655e-07	-1.43897	-0.525039	1.43897	down	1.10832	0.148373	1.10832	up	-1.38175	-0.466496	1.38175	down	1.53142	0.614868	1.53142	up	0.21151	-0.313529	0.359883	-0.254986	PSEN1	Homo sapiens presenilin 1 (PSEN1), transcript variant 1, mRNA [NM_000021]	NM_000021	5663
0.00331695	0.000433461	-1.49177	-0.577029	1.49177	down	-1.40287	-0.488386	1.40287	down	-1.24276	-0.313546	1.24276	down	-1.12884	-0.17484	1.12884	down	0.433042	-0.143987	-0.0553439	0.119496	CLPTM1L	Homo sapiens CLPTM1-like (CLPTM1L), mRNA [NM_030782]	NM_030782	81037
0.0113444	0.00220459	-1.23844	-0.308518	1.23844	down	-1.01573	-0.0225134	1.01573	down	-1.23039	-0.299119	1.23039	down	1.21134	0.276606	1.21134	up	0.120263	-0.188256	0.0977492	-0.178857	ZSCAN29	Homo sapiens zinc finger and SCAN domain containing 29 (ZSCAN29), mRNA [NM_152455]	NM_152455	146050
1.7294e-05	9.12154e-08	-1.69224	-0.758933	1.69224	down	1.23757	0.307511	1.23757	up	-1.52678	-0.610493	1.52678	down	1.8895	0.918005	1.8895	up	0.375925	-0.383008	0.683436	-0.234569	ASXL1	Homo sapiens additional sex combs like transcriptional regulator 1 (ASXL1), transcript variant 2, mRNA [NM_001164603]	NM_001164603	171023
0.0466389	0.0137771	1.22446	0.292143	1.22446	up	1.00082	0.00117874	1.00082	up	1.17605	0.233948	1.17605	up	-1.17509	-0.23277	1.17509	down	-0.257419	0.0347238	-0.25624	-0.0234704	TMEM245	Homo sapiens transmembrane protein 245 (TMEM245), mRNA [NM_032012]	NM_032012	23731
0.0041504	0.000584997	1.35067	0.433676	1.35067	up	1.10611	0.145501	1.10611	up	1.19058	0.251665	1.19058	up	-1.07636	-0.106163	1.07636	down	-0.159025	0.274651	-0.0135241	0.0926394	CSNK2A2	Homo sapiens casein kinase 2, alpha prime polypeptide (CSNK2A2), mRNA [NM_001896]	NM_001896	1459
0.0159952	0.00344102	1.12564	0.170751	1.12564	up	-1.17627	-0.234214	1.17627	down	1.05829	0.0817311	1.05829	up	-1.24483	-0.315945	1.24483	down	-0.113064	0.0576878	-0.347277	-0.0313325	ARHGEF16	Homo sapiens Rho guanine nucleotide exchange factor (GEF) 16 (ARHGEF16), mRNA [NM_014448]	NM_014448	27237
0.00904105	0.00163971	1.78663	0.837243	1.78663	up	1.21868	0.285321	1.21868	up	1.83338	0.874504	1.83338	up	-1.50439	-0.589183	1.50439	down	-0.489364	0.347879	-0.204043	0.38514	FAM133B	Homo sapiens family with sequence similarity 133, member B (FAM133B), transcript variant 2, mRNA [NM_001040057]	NM_001040057	257415
0.0297749	0.00778053	1.84563	0.884112	1.84563	up	-1.08204	-0.113754	1.08204	down	1.83433	0.875255	1.83433	up	-1.98482	-0.989009	1.98482	down	-0.418524	0.465588	-0.532278	0.456731	ALDH7A1	Homo sapiens aldehyde dehydrogenase 7 family, member A1 (ALDH7A1), transcript variant 1, mRNA [NM_001182]	NM_001182	501
0.000860833	6.38056e-05	-1.01949	-0.027843	1.01949	down	-1.20052	-0.263661	1.20052	down	1.11865	0.161763	1.11865	up	-1.34297	-0.425424	1.34297	down	0.0878282	0.0599852	-0.175833	0.249591	ANP32D	Homo sapiens acidic (leucine-rich) nuclear phosphoprotein 32 family, member D (ANP32D), mRNA [NM_012404]	NM_012404	23519
0.0237891	0.00582366	1.28776	0.364863	1.28776	up	1.09347	0.128917	1.09347	up	1.29019	0.367585	1.29019	up	-1.1799	-0.238668	1.1799	down	-0.16692	0.197943	-0.0380023	0.200666	CRYBG3	Homo sapiens beta-gamma crystallin domain containing 3 (CRYBG3), mRNA [NM_153605]	NM_153605	131544
0.0128954	0.00260838	-1.30494	-0.383989	1.30494	down	1.14915	0.200569	1.14915	up	-1.2485	-0.320198	1.2485	down	1.43472	0.520767	1.43472	up	0.1872	-0.196789	0.387769	-0.132998	DSP	Homo sapiens desmoplakin (DSP), transcript variant 1, mRNA [NM_004415]	NM_004415	1832
0.00565432	0.000887219	1.11875	0.161883	1.11875	up	-1.13976	-0.188726	1.13976	down	1.12213	0.166237	1.12213	up	-1.27895	-0.354963	1.27895	down	-0.0384965	0.123387	-0.227222	0.12774	PHRF1	Homo sapiens PHD and ring finger domains 1 (PHRF1), transcript variant 2, mRNA [NM_020901]	NM_020901	57661
0.0410374	0.011697	-1.3439	-0.426429	1.3439	down	1.58228	0.66201	1.58228	up	-1.15037	-0.202095	1.15037	down	1.82021	0.864105	1.82021	up	0.0316002	-0.394828	0.69361	-0.170495	GSTM1	Homo sapiens glutathione S-transferase mu 1 (GSTM1), transcript variant 2, mRNA [NM_146421]	NM_146421	2944
0.00452301	0.000657914	-1.33975	-0.421966	1.33975	down	1.03828	0.0541886	1.03828	up	-1.26005	-0.333485	1.26005	down	1.30828	0.387674	1.30828	up	0.147913	-0.274053	0.202101	-0.185573	KLHL26	Homo sapiens kelch-like family member 26 (KLHL26), mRNA [NM_018316]	NM_018316	55295
0.00115513	9.90491e-05	2.07092	1.05027	2.07092	up	1.12399	0.168635	1.12399	up	1.66475	0.735303	1.66475	up	-1.4811	-0.566668	1.4811	down	-0.426674	0.623595	-0.258039	0.308629	RASEF	Homo sapiens RAS and EF-hand domain containing (RASEF), mRNA [NM_152573]	NM_152573	158158
0.00111865	9.42176e-05	1.3557	0.439035	1.3557	up	-1.06042	-0.0846293	1.06042	down	1.24759	0.319139	1.24759	up	-1.32296	-0.403769	1.32296	down	-0.1855	0.253536	-0.270129	0.13364	C1orf35	Homo sapiens chromosome 1 open reading frame 35 (C1orf35), mRNA [NM_024319]	NM_024319	79169
6.99146e-05	1.16091e-06	-3.17437	-1.66647	3.17437	down	1.17025	0.226822	1.17025	up	-2.42999	-1.28095	2.42999	down	2.84371	1.50777	2.84371	up	0.588343	-1.07813	0.815165	-0.692607	TNS1	Homo sapiens tensin 1 (TNS1), mRNA [NM_022648]	NM_022648	7145
0.00368708	0.000499824	1.24216	0.312845	1.24216	up	-1.14818	-0.199345	1.14818	down	1.22463	0.292348	1.22463	up	-1.40609	-0.491693	1.40609	down	-0.351573	-0.0387273	-0.550917	-0.0592241	UQCR10	Homo sapiens ubiquinol-cytochrome c reductase, complex III subunit X (UQCR10), transcript variant 2, mRNA [NM_001003684]	NM_001003684	29796
0.0235168	0.00572718	1.14249	0.192179	1.14249	up	-1.15636	-0.209593	1.15636	down	1.06337	0.0886502	1.06337	up	-1.22965	-0.298244	1.22965	down	-0.00912857	0.18305	-0.218722	0.0795217	RPL39	Homo sapiens ribosomal protein L39 (RPL39), mRNA [NM_001000]	NM_001000	6170
1.07425e-05	2.92574e-08	2.18013	1.12441	2.18013	up	-3.1029	-1.63362	3.1029	down	1.84095	0.880447	1.84095	up	-5.71227	-2.51406	5.71227	down	-0.372832	0.75158	-2.00645	0.507616	ACSS1	Homo sapiens acyl-CoA synthetase short-chain family member 1 (ACSS1), transcript variant 1, mRNA [NM_032501]	NM_032501	84532
0.0423435	0.0121635	-1.18427	-0.243997	1.18427	down	1.01151	0.0165174	1.01151	up	-1.12138	-0.165272	1.12138	down	1.13429	0.18179	1.13429	up	0.106255	-0.137742	0.122772	-0.0590172	EMC8	Homo sapiens ER membrane protein complex subunit 8 (EMC8), transcript variant 1, mRNA [NM_006067]	NM_006067	10328
0.0126153	0.00253548	-1.40644	-0.492047	1.40644	down	-1.01265	-0.0181351	1.01265	down	-1.35837	-0.441879	1.35837	down	1.3414	0.423744	1.3414	up	0.322821	-0.169225	0.304686	-0.119058	RNF19A	Homo sapiens ring finger protein 19A, RBR E3 ubiquitin protein ligase (RNF19A), transcript variant 1, mRNA [NM_183419]	NM_183419	25897
0.000166559	4.97525e-06	1.51275	0.597175	1.51275	up	-2.23313	-1.15907	2.23313	down	1.47463	0.560353	1.47463	up	-3.29305	-1.71942	3.29305	down	-0.155051	0.442123	-1.31412	0.405301	ALDH3B1	Homo sapiens aldehyde dehydrogenase 3 family, member B1 (ALDH3B1), transcript variant 4, mRNA [NM_001290058]	NM_001290058	221
0.0329039	0.00879377	1.05856	0.0820966	1.05856	up	-1.08939	-0.123523	1.08939	down	1.08208	0.113811	1.08208	up	-1.17881	-0.237334	1.17881	down	-0.022831	0.0592656	-0.146354	0.0909798	IMP4	Homo sapiens IMP4, U3 small nucleolar ribonucleoprotein (IMP4), mRNA [NM_033416]	NM_033416	92856
0.0469437	0.0138997	-1.00716	-0.0102925	1.00716	down	1.06479	0.0905623	1.06479	up	1.00183	0.00264359	1.00183	up	1.06284	0.0879188	1.06284	up	0.00384688	-0.00644565	0.0944092	0.00649047	MBTPS1	Homo sapiens membrane-bound transcription factor peptidase, site 1 (MBTPS1), mRNA [NM_003791]	NM_003791	8720
0.00252947	0.000297489	1.73268	0.793007	1.73268	up	-1.11023	-0.150858	1.11023	down	1.79673	0.845377	1.79673	up	-1.99479	-0.996236	1.99479	down	-0.299609	0.493398	-0.450467	0.545768	RNASEH2A	Homo sapiens ribonuclease H2, subunit A (RNASEH2A), mRNA [NM_006397]	NM_006397	10535
2.02918e-05	1.37272e-07	-1.61506	-0.691589	1.61506	down	1.17744	0.235649	1.17744	up	-1.46831	-0.554154	1.46831	down	1.72884	0.789803	1.72884	up	0.342385	-0.349205	0.578034	-0.21177	BTBD10	Homo sapiens BTB (POZ) domain containing 10 (BTBD10), transcript variant 2, mRNA [NM_032320]	NM_032320	84280
0.0158615	0.00340762	-1.26498	-0.339119	1.26498	down	1.12904	0.175101	1.12904	up	-1.21332	-0.278955	1.21332	down	1.36989	0.454056	1.36989	up	0.148394	-0.190725	0.323495	-0.130562	DYNLL1	Homo sapiens dynein, light chain, LC8-type 1 (DYNLL1), transcript variant 1, mRNA [NM_001037494]	NM_001037494	8655
0.0297845	0.0077839	1.0605	0.0847424	1.0605	up	-1.19314	-0.254764	1.19314	down	1.14062	0.189813	1.14062	up	-1.36092	-0.444578	1.36092	down	-0.0214921	0.0632503	-0.276256	0.168321	CNFN	Homo sapiens cornifelin (CNFN), mRNA [NM_032488]	NM_032488	84518
0.0023801	0.000271767	-1.39122	-0.476348	1.39122	down	1.30125	0.379898	1.30125	up	-1.17233	-0.229381	1.17233	down	1.5255	0.609279	1.5255	up	0.0744522	-0.401896	0.45435	-0.154929
6.43491e-05	1.01008e-06	3.92521	1.97277	3.92521	up	-5.82222	-2.54157	5.82222	down	3.4316	1.77888	3.4316	up	-19.9795	-4.32045	19.9795	down	-1.09337	0.8794	-3.63494	0.685511	RAB27B	Homo sapiens RAB27B, member RAS oncogene family (RAB27B), mRNA [NM_004163]	NM_004163	5874
0.00107821	8.90743e-05	1.23264	0.301753	1.23264	up	-1.16623	-0.221847	1.16623	down	1.17964	0.238341	1.17964	up	-1.37572	-0.460188	1.37572	down	-0.095752	0.206001	-0.317599	0.142589	CFAP36	Homo sapiens cilia and flagella associated protein 36 (CFAP36), transcript variant 1, mRNA [NM_001282761]	NM_001282761	112942
0.00240711	0.000276613	1.36491	0.448802	1.36491	up	-1.15425	-0.20695	1.15425	down	1.20687	0.27127	1.20687	up	-1.39302	-0.478219	1.39302	down	-0.211614	0.237188	-0.418564	0.0596557	C11orf52	Homo sapiens chromosome 11 open reading frame 52 (C11orf52), mRNA [NM_080659]	NM_080659	91894
4.79009e-05	6.21508e-07	-1.37861	-0.463213	1.37861	down	1.13844	0.187052	1.13844	up	-1.25447	-0.327078	1.25447	down	1.42813	0.51413	1.42813	up	0.165066	-0.298147	0.352118	-0.162012	LDOC1L	Homo sapiens leucine zipper, down-regulated in cancer 1-like (LDOC1L), mRNA [NM_032287]	NM_032287	84247
0.00192724	0.000203521	1.14074	0.189971	1.14074	up	-1.09532	-0.131346	1.09532	down	1.11364	0.155288	1.11364	up	-1.21979	-0.286634	1.21979	down	-0.00406349	0.185907	-0.13541	0.151224	GEMIN8	Homo sapiens gem (nuclear organelle) associated protein 8 (GEMIN8), transcript variant 3, mRNA [NM_017856]	NM_017856	54960
0.000692808	4.64021e-05	1.59218	0.671005	1.59218	up	-1.09214	-0.127155	1.09214	down	1.41258	0.498336	1.41258	up	-1.54274	-0.625491	1.54274	down	-0.220538	0.450466	-0.347693	0.277797	CREBL2	Homo sapiens cAMP responsive element binding protein-like 2 (CREBL2), mRNA [NM_001310]	NM_001310	1389
0.021307	0.0050274	2.67195	1.41789	2.67195	up	-1.01911	-0.0273093	1.01911	down	2.01253	1.00901	2.01253	up	-2.05099	-1.03632	2.05099	down	-0.27482	1.14307	-0.302129	0.734193	HOXD1	Homo sapiens homeobox D1 (HOXD1), mRNA [NM_024501]	NM_024501	3231
0.000464212	2.46501e-05	2.90779	1.53993	2.90779	up	-1.47953	-0.565139	1.47953	down	2.31436	1.21062	2.31436	up	-3.42417	-1.77575	3.42417	down	-0.51476	1.02517	-1.0799	0.695856	XK	Homo sapiens X-linked Kx blood group (XK), mRNA [NM_021083]	NM_021083	7504
0.00422096	0.000599144	-1.04358	-0.0615463	1.04358	down	-1.4316	-0.517627	1.4316	down	-1.08756	-0.121089	1.08756	down	-1.31635	-0.396538	1.31635	down	0.134977	0.073431	-0.382649	0.0138888	TRAFD1	Homo sapiens TRAF-type zinc finger domain containing 1 (TRAFD1), transcript variant 1, mRNA [NM_001143906]	NM_001143906	10906
0.0271745	0.00691478	1.10096	0.138762	1.10096	up	-1.07069	-0.0985384	1.07069	down	1.18488	0.244747	1.18488	up	-1.26864	-0.343285	1.26864	down	-0.0633081	0.0754534	-0.161847	0.181439	NSUN6	Homo sapiens NOP2/Sun domain family, member 6 (NSUN6), mRNA [NM_182543]	NM_182543	221078
0.0278065	0.00712201	-1.12926	-0.175378	1.12926	down	-1.04231	-0.0597856	1.04231	down	-1.0931	-0.128428	1.0931	down	1.04873	0.0686424	1.04873	up	0.0723011	-0.103077	0.0125155	-0.0561268	DPP8	Homo sapiens dipeptidyl-peptidase 8 (DPP8), transcript variant 1, mRNA [NM_130434]	NM_130434	54878
0.000348914	1.59707e-05	-3.03711	-1.6027	3.03711	down	2.01983	1.01423	2.01983	up	-2.82422	-1.49785	2.82422	down	5.70444	2.51208	5.70444	up	0.867344	-0.735354	1.88158	-0.630507	EDN1	Homo sapiens endothelin 1 (EDN1), transcript variant 1, mRNA [NM_001955]	NM_001955	1906
0.000265065	1.07588e-05	-1.41238	-0.498124	1.41238	down	-1.0749	-0.104203	1.0749	down	-1.39736	-0.482703	1.39736	down	1.29999	0.3785	1.29999	up	0.3955	-0.102624	0.291296	-0.0872035	MYL12B	Homo sapiens myosin, light chain 12B, regulatory (MYL12B), transcript variant 2, mRNA [NM_033546]	NM_033546	103910
0.00618714	0.000996372	-1.1254	-0.170432	1.1254	down	-1.2096	-0.274532	1.2096	down	-1.10564	-0.144887	1.10564	down	-1.09402	-0.129644	1.09402	down	0.11073	-0.0597017	-0.163801	-0.0341568	UBAP1	Homo sapiens ubiquitin associated protein 1 (UBAP1), transcript variant 1, mRNA [NM_016525]	NM_016525	51271
0.00382549	0.0005243	-1.27965	-0.355754	1.27965	down	-1.06588	-0.0920505	1.06588	down	-1.34947	-0.432389	1.34947	down	1.26605	0.340339	1.26605	up	0.0609057	-0.294849	-0.0311449	-0.371484	ANXA3	Homo sapiens annexin A3 (ANXA3), mRNA [NM_005139]	NM_005139	306
0.0020517	0.000222492	1.23867	0.308787	1.23867	up	-1.18088	-0.239859	1.18088	down	1.24532	0.316515	1.24532	up	-1.47057	-0.556374	1.47057	down	-0.0820286	0.226758	-0.321888	0.234486	DDX28	Homo sapiens DEAD (Asp-Glu-Ala-Asp) box polypeptide 28 (DDX28), mRNA [NM_018380]	NM_018380	55794
5.89528e-05	8.94297e-07	-3.19818	-1.67725	3.19818	down	2.09829	1.06921	2.09829	up	-2.47901	-1.30977	2.47901	down	5.20169	2.37898	5.20169	up	0.803831	-0.87342	1.87305	-0.505936	IGF2BP3	Homo sapiens insulin-like growth factor 2 mRNA binding protein 3 (IGF2BP3), mRNA [NM_006547]	NM_006547	10643
8.65437e-06	1.92618e-08	-4.77846	-2.25655	4.77846	down	1.90638	0.930836	1.90638	up	-4.00373	-2.00135	4.00373	down	7.63264	2.93218	7.63264	up	1.26816	-0.988386	2.199	-0.733186	PDGFA	Homo sapiens platelet-derived growth factor alpha polypeptide (PDGFA), transcript variant 1, mRNA [NM_002607]	NM_002607	5154
1.8925e-05	1.15943e-07	-1.72466	-0.786313	1.72466	down	1.20183	0.265233	1.20183	up	-1.60869	-0.685885	1.60869	down	1.93337	0.951118	1.93337	up	0.266217	-0.520096	0.531449	-0.419669	ACTR3	Homo sapiens ARP3 actin-related protein 3 homolog (yeast) (ACTR3), transcript variant 1, mRNA [NM_005721]	NM_005721	10096
0.0044626	0.000646304	1.12072	0.164432	1.12072	up	-1.4775	-0.563163	1.4775	down	1.2156	0.281667	1.2156	up	-1.79605	-0.84483	1.79605	down	-0.115673	0.0487592	-0.678836	0.165994	SLC35A1	Homo sapiens solute carrier family 35 (CMP-sialic acid transporter), member A1 (SLC35A1), transcript variant 2, mRNA [NM_001168398]	NM_001168398	10559
0.000663012	4.34733e-05	1.45942	0.545392	1.45942	up	-2.25438	-1.17273	2.25438	down	1.47377	0.559516	1.47377	up	-3.32244	-1.73224	3.32244	down	-0.314672	0.23072	-1.4874	0.244843	MALL	Homo sapiens mal, T-cell differentiation protein-like (MALL), mRNA [NM_005434]	NM_005434	7851
0.0498085	0.0149905	-1.24249	-0.313229	1.24249	down	-1.15751	-0.21103	1.15751	down	-1.24389	-0.314855	1.24389	down	1.07462	0.103825	1.07462	up	0.22465	-0.0885786	0.0136201	-0.090205	KIAA0087	Homo sapiens KIAA0087 (KIAA0087), long non-coding RNA [NR_022006]	NR_022006	9808
0.00258162	0.000305437	-1.01127	-0.0161703	1.01127	down	1.48542	0.57087	1.48542	up	-1.22255	-0.289893	1.22255	down	1.816	0.860763	1.816	up	-0.0814033	-0.0975735	0.489467	-0.371296	TBC1D1	Homo sapiens TBC1 (tre-2/USP6, BUB2, cdc16) domain family, member 1 (TBC1D1), transcript variant 1, mRNA [NM_015173]	NM_015173	23216
0.00679182	0.00112199	-9.32825	-3.22161	9.32825	down	1.26032	0.333786	1.26032	up	-6.33677	-2.66375	6.33677	down	7.98633	2.99753	7.98633	up	1.19711	-2.0245	1.5309	-1.46664	CCL2	Homo sapiens chemokine (C-C motif) ligand 2 (CCL2), mRNA [NM_002982]	NM_002982	6347
0.00557675	0.000872107	-1.1953	-0.257374	1.1953	down	-1.00143	-0.00206471	1.00143	down	-1.18076	-0.239719	1.18076	down	1.17907	0.237654	1.17907	up	0.126857	-0.130517	0.124792	-0.112862	FAM199X	Homo sapiens family with sequence similarity 199, X-linked (FAM199X), mRNA [NM_207318]	NM_207318	139231
0.00708082	0.00118114	-1.68161	-0.749843	1.68161	down	1.22737	0.295573	1.22737	up	-1.31947	-0.399959	1.31947	down	1.61948	0.695532	1.61948	up	0.113498	-0.636345	0.409071	-0.286461	MAGT1	Homo sapiens clone FLB3024 PRO0756 mRNA, complete cds. [AF130104]		84061
0.00732354	0.00123619	1.22755	0.295778	1.22755	up	-1.41276	-0.498516	1.41276	down	1.1664	0.222059	1.1664	up	-1.64784	-0.720575	1.64784	down	-0.0830259	0.212752	-0.581542	0.139033	C14orf159	Homo sapiens chromosome 14 open reading frame 159 (C14orf159), transcript variant 9, mRNA [NM_001286473]	NM_001286473	80017
0.0244946	0.00604831	1.31041	0.390022	1.31041	up	-1.26286	-0.3367	1.26286	down	1.16619	0.221805	1.16619	up	-1.47274	-0.558505	1.47274	down	-0.215096	0.174926	-0.551795	0.00670934	OCLN	Homo sapiens occludin (OCLN), transcript variant 1, mRNA [NM_002538]	NM_002538	100506658
0.022278	0.00533283	1.1058	0.145093	1.1058	up	-1.05628	-0.0789986	1.05628	down	1.05432	0.0763061	1.05432	up	-1.11366	-0.155305	1.11366	down	-0.0859482	0.059145	-0.164947	-0.00964212	GAB2	Homo sapiens GRB2-associated binding protein 2 (GAB2), transcript variant 2, mRNA [NM_012296]	NM_012296	9846
0.000152654	4.24682e-06	1.92269	0.943123	1.92269	up	-1.92811	-0.947186	1.92811	down	1.66968	0.739569	1.66968	up	-3.21932	-1.68676	3.21932	down	-0.462211	0.480912	-1.4094	0.277357	CEBPA-AS1	Homo sapiens CEBPA antisense RNA 1 (head to head) (CEBPA-AS1), long non-coding RNA [NR_026887]	NR_026887	80054
0.00368509	0.000499339	-1.02714	-0.0386357	1.02714	down	1.45384	0.539869	1.45384	up	1.02382	0.0339625	1.02382	up	1.42002	0.505907	1.42002	up	-0.104563	-0.143198	0.435307	-0.0706	TGFB1	Homo sapiens transforming growth factor, beta 1 (TGFB1), mRNA [NM_000660]	NM_000660	7040
1.26539e-05	5.29918e-08	2.36938	1.24451	2.36938	up	-2.01808	-1.01298	2.01808	down	1.88696	0.916067	1.88696	up	-3.80805	-1.92905	3.80805	down	-0.411345	0.833167	-1.42433	0.504722	S100A14	Homo sapiens S100 calcium binding protein A14 (S100A14), mRNA [NM_020672]	NM_020672	57402
0.000453199	2.37042e-05	3.4126	1.77087	3.4126	up	-2.54342	-1.34677	2.54342	down	2.95445	1.56289	2.95445	up	-7.51441	-2.90966	7.51441	down	-1.24622	0.524652	-2.59298	0.316674	LRP2	Homo sapiens low density lipoprotein receptor-related protein 2 (LRP2), mRNA [NM_004525]	NM_004525	4036
0.0227528	0.00547182	1.11383	0.155532	1.11383	up	-1.13709	-0.185341	1.13709	down	1.1415	0.190931	1.1415	up	-1.29798	-0.376271	1.29798	down	-0.113587	0.0419447	-0.298928	0.0773439	NCL	Homo sapiens nucleolin (NCL), mRNA [NM_005381]	NM_005381	4691
0.00408915	0.000574327	1.12003	0.16354	1.12003	up	-1.06185	-0.0865788	1.06185	down	1.11136	0.152321	1.11136	up	-1.18009	-0.2389	1.18009	down	-0.136345	0.027195	-0.222924	0.015976	TOLLIP	Homo sapiens toll interacting protein (TOLLIP), mRNA [NM_019009]	NM_019009	54472
0.0442301	0.0128673	-1.11503	-0.157079	1.11503	down	1.18887	0.249596	1.18887	up	1.08312	0.115197	1.08312	up	1.09764	0.134399	1.09764	up	-0.0950933	-0.252172	0.154503	0.0201037	KRTAP20-2	Homo sapiens keratin associated protein 20-2 (KRTAP20-2), mRNA [NM_181616]	NM_181616	337976
3.23636e-05	3.21295e-07	1.68293	0.750976	1.68293	up	-1.25868	-0.331915	1.25868	down	1.51471	0.599044	1.51471	up	-1.90654	-0.930959	1.90654	down	-0.139252	0.611724	-0.471167	0.459792	AUH	Homo sapiens AU RNA binding protein/enoyl-CoA hydratase (AUH), mRNA [NM_001698]	NM_001698	549
0.00101492	8.19138e-05	-1.43353	-0.519568	1.43353	down	1.026	0.0370302	1.026	up	-1.33144	-0.412992	1.33144	down	1.36606	0.450022	1.36606	up	0.285626	-0.233942	0.322656	-0.127365	NDUFS5	Homo sapiens NADH dehydrogenase (ubiquinone) Fe-S protein 5, 15kDa (NADH-coenzyme Q reductase) (NDUFS5), transcript variant 1, mRNA [NM_004552]	NM_004552	4725
0.000826952	6.02529e-05	-1.36836	-0.452449	1.36836	down	2.33178	1.22143	2.33178	up	-1.39801	-0.483374	1.39801	down	3.25985	1.70481	3.25985	up	-0.0437893	-0.496238	1.17764	-0.527164	GPR87	Homo sapiens G protein-coupled receptor 87 (GPR87), mRNA [NM_023915]	NM_023915	53836
0.00249479	0.000291949	-1.35949	-0.443069	1.35949	down	-1.26048	-0.333968	1.26048	down	-1.33756	-0.419605	1.33756	down	1.06116	0.0856365	1.06116	up	0.331233	-0.111836	-0.00273493	-0.0883715
0.00408579	0.000573736	1.05176	0.072803	1.05176	up	-1.16848	-0.224627	1.16848	down	1.02321	0.0331078	1.02321	up	-1.1956	-0.257735	1.1956	down	0.00868702	0.08149	-0.21594	0.0417948	RPLP0	Homo sapiens ribosomal protein, large, P0 (RPLP0), transcript variant 2, mRNA [NM_053275]	NM_053275	6175
0.00153086	0.000147092	-1.0215	-0.0306849	1.0215	down	1.15512	0.20804	1.15512	up	-1.05194	-0.0730457	1.05194	down	1.21511	0.281086	1.21511	up	-0.137834	-0.168519	0.0702066	-0.21088	SPOPL	Homo sapiens speckle-type POZ protein-like (SPOPL), mRNA [NM_001001664]	NM_001001664	339745
0.0138358	0.00285532	1.05526	0.0775931	1.05526	up	-1.96772	-0.976527	1.96772	down	1.3524	0.435524	1.3524	up	-2.66115	-1.41205	2.66115	down	0.102218	0.179811	-0.874309	0.537743	GCNT3	Homo sapiens glucosaminyl (N-acetyl) transferase 3, mucin type (GCNT3), mRNA [NM_004751]	NM_004751	9245
0.000131306	3.33495e-06	1.94184	0.957422	1.94184	up	-2.8193	-1.49534	2.8193	down	2.04865	1.03467	2.04865	up	-5.77575	-2.53001	5.77575	down	-0.172872	0.78455	-1.66821	0.861801	ASB9	Homo sapiens ankyrin repeat and SOCS box containing 9 (ASB9), transcript variant 1, mRNA [NM_001031739]	NM_001031739	140462
0.0103872	0.00196172	-1.14817	-0.199333	1.14817	down	1.13047	0.176924	1.13047	up	-1.06072	-0.0850468	1.06072	down	1.19912	0.261971	1.19912	up	0.0566764	-0.142657	0.2336	-0.0283704	PI4K2A	Homo sapiens phosphatidylinositol 4-kinase type 2 alpha (PI4K2A), mRNA [NM_018425]	NM_018425	55361
0.00582809	0.00092353	1.35949	0.443061	1.35949	up	-1.13161	-0.178379	1.13161	down	1.32445	0.405391	1.32445	up	-1.49876	-0.58377	1.49876	down	-0.199141	0.24392	-0.37752	0.20625	LRPPRC	Homo sapiens leucine-rich pentatricopeptide repeat containing (LRPPRC), mRNA [NM_133259]	NM_133259	10128
0.000477684	2.59497e-05	1.37315	0.457488	1.37315	up	-1.1213	-0.165172	1.1213	down	1.30064	0.379223	1.30064	up	-1.45841	-0.544395	1.45841	down	-0.246554	0.210935	-0.411726	0.132669	HPS1	Homo sapiens Hermansky-Pudlak syndrome 1 (HPS1), transcript variant 1, mRNA [NM_000195]	NM_000195	3257
0.00113112	9.58635e-05	-5.34477	-2.41813	5.34477	down	1.68799	0.755303	1.68799	up	-3.13043	-1.64636	3.13043	down	5.28413	2.40166	5.28413	up	0.346091	-2.07204	1.10139	-1.30027	ADTRP	Homo sapiens androgen-dependent TFPI-regulating protein (ADTRP), transcript variant 2, mRNA [NM_032744]	NM_032744	84830
0.016794	0.00366993	1.75185	0.808882	1.75185	up	-1.13047	-0.176923	1.13047	down	1.60554	0.683055	1.60554	up	-1.81501	-0.859979	1.81501	down	-0.477513	0.331369	-0.654436	0.205543	ANKMY1	Homo sapiens ankyrin repeat and MYND domain containing 1 (ANKMY1), transcript variant 3, mRNA [NM_001282771]	NM_001282771	51281
0.000419731	2.11232e-05	2.93355	1.55265	2.93355	up	-1.46346	-0.549382	1.46346	down	2.96145	1.5663	2.96145	up	-4.33396	-2.11569	4.33396	down	-0.626019	0.926628	-1.1754	0.940285	FOXQ1	Homo sapiens forkhead box Q1 (FOXQ1), mRNA [NM_033260]	NM_033260	94234
0.000399595	1.95661e-05	-1.22834	-0.296713	1.22834	down	1.03981	0.0563266	1.03981	up	-1.17542	-0.233182	1.17542	down	1.22222	0.289509	1.22222	up	0.127513	-0.1692	0.18384	-0.105669	GLT8D1	Homo sapiens glycosyltransferase 8 domain containing 1 (GLT8D1), transcript variant 3, mRNA [NM_001010983]	NM_001010983	55830
0.00352861	0.000469662	-1.10969	-0.150156	1.10969	down	1.07872	0.109315	1.07872	up	-1.1003	-0.137901	1.1003	down	1.18691	0.247216	1.18691	up	0.0909524	-0.0592041	0.200268	-0.0469482	SENP5	Homo sapiens SUMO1/sentrin specific peptidase 5 (SENP5), mRNA [NM_152699]	NM_152699	205564
1.58274e-05	7.4161e-08	1.70557	0.770254	1.70557	up	-1.49165	-0.576913	1.49165	down	1.60154	0.679457	1.60154	up	-2.38894	-1.25637	2.38894	down	-0.185836	0.584418	-0.762748	0.493621	CRACR2B	Homo sapiens calcium release activated channel regulator 2B (CRACR2B), transcript variant 2, mRNA [NM_173584]	NM_173584	283229
0.000696302	4.68116e-05	-1.45205	-0.538093	1.45205	down	1.08909	0.123125	1.08909	up	-1.39145	-0.476594	1.39145	down	1.51542	0.599719	1.51542	up	0.350292	-0.187801	0.473418	-0.126302	ACTN4	Homo sapiens actinin, alpha 4 (ACTN4), mRNA [NM_004924]	NM_004924	81
0.0155189	0.00331538	-1.10369	-0.142341	1.10369	down	1.14582	0.196375	1.14582	up	-1.04402	-0.0621481	1.04402	down	1.19625	0.258523	1.19625	up	-0.045594	-0.187935	0.150781	-0.107742	SEL1L3	Homo sapiens sel-1 suppressor of lin-12-like 3 (C. elegans) (SEL1L3), transcript variant 1, mRNA [NM_015187]	NM_015187	23231
0.0306828	0.00806448	-1.43335	-0.519388	1.43335	down	1.10062	0.138322	1.10062	up	-1.16207	-0.216692	1.16207	down	1.279	0.355014	1.279	up	0.105817	-0.413571	0.244139	-0.110875	ABHD17B	Homo sapiens abhydrolase domain containing 17B (ABHD17B), transcript variant 1, mRNA [NM_016014]	NM_016014	51104
0.00360589	0.000484218	-1.33629	-0.418232	1.33629	down	1.06652	0.0929158	1.06652	up	-1.18163	-0.240783	1.18163	down	1.26024	0.333699	1.26024	up	0.131534	-0.286698	0.22445	-0.109249	CTNNB1	Homo sapiens catenin (cadherin-associated protein), beta 1, 88kDa (CTNNB1), transcript variant 1, mRNA [NM_001904]	NM_001904	1499
0.000490154	2.71151e-05	-1.245	-0.316151	1.245	down	1.57901	0.659017	1.57901	up	-1.35309	-0.43626	1.35309	down	2.13654	1.09528	2.13654	up	0.105891	-0.21026	0.764908	-0.330369	GADD45G	Homo sapiens growth arrest and DNA-damage-inducible, gamma (GADD45G), mRNA [NM_006705]	NM_006705	10912
0.0285782	0.00737157	-1.20535	-0.269454	1.20535	down	2.21011	1.14412	2.21011	up	-1.01469	-0.0210442	1.01469	down	2.24258	1.16516	2.24258	up	-0.407591	-0.677045	0.736525	-0.428635	LOC100130417	Homo sapiens cDNA FLJ39609 fis, clone SKNSH2008043. [AK096928]		100130417
0.000169763	5.12068e-06	-1.66987	-0.739737	1.66987	down	1.13503	0.182725	1.13503	up	-1.52188	-0.605854	1.52188	down	1.72737	0.788579	1.72737	up	0.267619	-0.472118	0.450344	-0.338235	SGK223	Homo sapiens homolog of rat pragma of Rnd2 (SGK223), mRNA [NM_001080826]	NM_001080826	157285
0.00166099	0.000165238	1.03961	0.0560393	1.03961	up	-1.20271	-0.266286	1.20271	down	1.01545	0.0221169	1.01545	up	-1.22129	-0.288403	1.22129	down	-0.0161593	0.03988	-0.282445	0.0059576	TBC1D14	Homo sapiens TBC1 domain family, member 14 (TBC1D14), transcript variant 1, mRNA [NM_020773]	NM_020773	57533
0.0109962	0.00211089	-1.43565	-0.521701	1.43565	down	1.02425	0.0345697	1.02425	up	-1.35403	-0.437263	1.35403	down	1.38687	0.471833	1.38687	up	0.237978	-0.283723	0.272548	-0.199285	MPRIP	myosin phosphatase Rho interacting protein [Source:HGNC Symbol;Acc:HGNC:30321] [ENST00000395807]		23164
0.0175463	0.00389683	1.26289	0.336726	1.26289	up	-1.46423	-0.550141	1.46423	down	1.17896	0.237512	1.17896	up	-1.72626	-0.787654	1.72626	down	-0.232893	0.103833	-0.783034	0.0046196		Q8WW30_HUMAN (Q8WW30) MORN1 protein, partial (44%) [THC2519762]
0.00225316	0.000252654	1.19656	0.25889	1.19656	up	-1.32347	-0.404321	1.32347	down	1.20335	0.267056	1.20335	up	-1.59259	-0.671377	1.59259	down	-0.0982809	0.160609	-0.502602	0.168775	GUSB	Homo sapiens glucuronidase, beta (GUSB), transcript variant 1, mRNA [NM_000181]	NM_000181	2990
0.00046388	2.45749e-05	-7.43072	-2.8935	7.43072	down	3.00649	1.58808	3.00649	up	-4.6766	-2.22546	4.6766	down	14.0602	3.81354	14.0602	up	0.95482	-1.93868	2.5429	-1.27064		MGC5.5.1.1.1.G05.R.1 NIH_MGC_331 Homo sapiens cDNA clone MGC5.5.1.1.1.G05, mRNA sequence [DR007930]
0.00342251	0.00045133	-1.3594	-0.442973	1.3594	down	-1.21915	-0.285876	1.21915	down	-1.20257	-0.266116	1.20257	down	-1.01379	-0.0197606	1.01379	down	0.165781	-0.277192	-0.120095	-0.100335	TMEM62	Homo sapiens transmembrane protein 62 (TMEM62), mRNA [NM_024956]	NM_024956	80021
0.00226337	0.000254527	-1.32872	-0.410036	1.32872	down	-1.0469	-0.0661181	1.0469	down	-1.20311	-0.266767	1.20311	down	1.14922	0.200649	1.14922	up	0.179354	-0.230682	0.113236	-0.0874128	ZKSCAN7	Homo sapiens zinc finger with KRAB and SCAN domains 7 (ZKSCAN7), transcript variant 1, mRNA [NM_018651]	NM_018651	55888
0.00135239	0.00012333	-1.41083	-0.496542	1.41083	down	1.07233	0.100752	1.07233	up	-1.31587	-0.396015	1.31587	down	1.41105	0.496768	1.41105	up	0.231838	-0.264703	0.332591	-0.164177	SZRD1	Homo sapiens SUZ RNA binding domain containing 1 (SZRD1), transcript variant 1, mRNA [NM_001114600]	NM_001114600	26099
0.000106556	2.29671e-06	-4.12714	-2.04514	4.12714	down	-1.02198	-0.0313635	1.02198	down	-3.67956	-1.87953	3.67956	down	3.60043	1.84817	3.60043	up	1.10016	-0.944978	1.0688	-0.779369	KCNH8	Homo sapiens potassium channel, voltage gated eag related subfamily H, member 8 (KCNH8), mRNA [NM_144633]	NM_144633	131096
0.00247995	0.000289776	1.14867	0.199961	1.14867	up	-1.2099	-0.274885	1.2099	down	1.19398	0.255783	1.19398	up	-1.4446	-0.530668	1.4446	down	-0.102847	0.0971146	-0.377732	0.152936	BCKDHB	Homo sapiens branched chain keto acid dehydrogenase E1, beta polypeptide (BCKDHB), transcript variant 2, mRNA [NM_000056]	NM_000056	594
0.00774617	0.00133886	1.41781	0.503664	1.41781	up	-1.20149	-0.264825	1.20149	down	1.31553	0.395647	1.31553	up	-1.5806	-0.660472	1.5806	down	-0.18147	0.322194	-0.446294	0.214177	HS2ST1	Homo sapiens heparan sulfate 2-O-sulfotransferase 1 (HS2ST1), transcript variant 2, mRNA [NM_001134492]	NM_001134492	9653
0.0126671	0.00254981	-1.1402	-0.189285	1.1402	down	1.58535	0.664806	1.58535	up	-1.17272	-0.229855	1.17272	down	1.85917	0.894661	1.85917	up	0.0708713	-0.118413	0.735677	-0.158984	FUT1	Homo sapiens fucosyltransferase 1 (galactoside 2-alpha-L-fucosyltransferase, H blood group) (FUT1), mRNA [NM_000148]	NM_000148	2523
0.00260938	0.000310478	1.19221	0.253639	1.19221	up	-1.14466	-0.194917	1.14466	down	1.23356	0.302824	1.23356	up	-1.412	-0.497742	1.412	down	-0.1438	0.109838	-0.338718	0.159024	TRAP1	Homo sapiens TNF receptor-associated protein 1 (TRAP1), transcript variant 1, mRNA [NM_016292]	NM_016292	10131
0.0284437	0.00732438	-1.41443	-0.500223	1.41443	down	-1.16776	-0.223745	1.16776	down	-1.37739	-0.461939	1.37739	down	1.17952	0.238194	1.17952	up	0.261294	-0.238928	0.037549	-0.200645	INCA1	Homo sapiens inhibitor of CDK, cyclin A1 interacting protein 1 (INCA1), transcript variant 1, mRNA [NM_001167986]	NM_001167986	388324
0.0329432	0.00880716	1.23618	0.305892	1.23618	up	-1.3173	-0.397582	1.3173	down	1.14973	0.201301	1.14973	up	-1.51454	-0.598884	1.51454	down	0.100431	0.406323	-0.297151	0.301732	KLF9	Homo sapiens Kruppel-like factor 9 (KLF9), mRNA [NM_001206]	NM_001206	687
0.00239342	0.000274128	-1.43029	-0.516306	1.43029	down	1.09911	0.136329	1.09911	up	-1.24081	-0.311278	1.24081	down	1.36378	0.447607	1.36378	up	0.201168	-0.315138	0.337497	-0.11011	SURF4	Homo sapiens surfeit 4 (SURF4), transcript variant 4, mRNA [NM_001280790]	NM_001280790	6836
0.00648678	0.00105697	1.37619	0.460682	1.37619	up	-1.09626	-0.132591	1.09626	down	1.34708	0.429832	1.34708	up	-1.47675	-0.562423	1.47675	down	-0.235585	0.225097	-0.368176	0.194247	MYC	Homo sapiens v-myc avian myelocytomatosis viral oncogene homolog (MYC), mRNA [NM_002467]	NM_002467	4609
0.00965131	0.00178431	-1.22995	-0.298597	1.22995	down	-1.01442	-0.0206587	1.01442	down	-1.13089	-0.177457	1.13089	down	1.11481	0.156798	1.11481	up	0.119697	-0.1789	0.0990384	-0.0577598	ZW10	Homo sapiens zw10 kinetochore protein (ZW10), mRNA [NM_004724]	NM_004724	9183
0.0206337	0.00482321	-1.38652	-0.471469	1.38652	down	1.3925	0.477674	1.3925	up	-1.3571	-0.440524	1.3571	down	1.88975	0.918198	1.88975	up	0.0151389	-0.45633	0.492812	-0.425385	LINC00964	Homo sapiens long intergenic non-protein coding RNA 964 (LINC00964), long non-coding RNA [NR_027321]	NR_027321	157381
0.00169732	0.000170393	-1.3636	-0.447421	1.3636	down	1.46512	0.551022	1.46512	up	-1.21701	-0.283338	1.21701	down	1.78307	0.83436	1.78307	up	0.378917	-0.0685036	0.92994	0.0955796	CDR2	Homo sapiens cerebellar degeneration-related protein 2, 62kDa (CDR2), mRNA [NM_001802]	NM_001802	1039
0.000886004	6.67507e-05	1.10268	0.141016	1.10268	up	-1.20245	-0.265981	1.20245	down	1.1489	0.200254	1.1489	up	-1.3815	-0.466235	1.3815	down	-0.061187	0.0798287	-0.327168	0.139067	POLR1C	Homo sapiens polymerase (RNA) I polypeptide C, 30kDa (POLR1C), mRNA [NM_203290]	NM_203290	9533
0.00504605	0.000756456	-1.63263	-0.707202	1.63263	down	1.40046	0.485903	1.40046	up	-1.47207	-0.557845	1.47207	down	2.06158	1.04375	2.06158	up	0.279157	-0.428045	0.765061	-0.278687	GABARAPL1	Homo sapiens GABA(A) receptor-associated protein like 1 (GABARAPL1), mRNA [NM_031412]	NM_031412	23710
0.00210026	0.000229603	-1.20254	-0.266085	1.20254	down	1.13798	0.18648	1.13798	up	-1.11155	-0.152573	1.11155	down	1.26493	0.339054	1.26493	up	0.0368044	-0.229281	0.223285	-0.115769	TMEM185B	Homo sapiens transmembrane protein 185B (TMEM185B), mRNA [NM_024121]	NM_024121	79134
0.000112357	2.59283e-06	-1.54406	-0.626732	1.54406	down	1.2245	0.29219	1.2245	up	-1.40742	-0.493048	1.40742	down	1.72338	0.785239	1.72338	up	0.344378	-0.282354	0.636569	-0.14867	GMIP	Homo sapiens GEM interacting protein (GMIP), transcript variant 1, mRNA [NM_016573]	NM_016573	51291
0.0277984	0.00711914	1.65299	0.72508	1.65299	up	1.02905	0.041311	1.02905	up	1.4332	0.519235	1.4332	up	-1.39274	-0.477924	1.39274	down	0.256208	0.981288	0.297519	0.775443	ACVRL1	Homo sapiens activin A receptor type II-like 1 (ACVRL1), transcript variant 1, mRNA [NM_000020]	NM_000020	94
0.00517936	0.000782897	-1.11711	-0.159772	1.11711	down	2.19778	1.13605	2.19778	up	-1.62788	-0.702994	1.62788	down	3.57773	1.83904	3.57773	up	0.340019	0.180247	1.47607	-0.362976	VNN1	Homo sapiens vanin 1 (VNN1), mRNA [NM_004666]	NM_004666	8876
0.00168438	0.000168798	1.6993	0.76494	1.6993	up	-1.21161	-0.276925	1.21161	down	1.5067	0.591393	1.5067	up	-1.82553	-0.868318	1.82553	down	-0.19633	0.568609	-0.473255	0.395063	C16orf93	Homo sapiens chromosome 16 open reading frame 93 (C16orf93), transcript variant 1, mRNA [NM_001014979]	NM_001014979	90835
0.00223734	0.000250154	-1.52151	-0.605504	1.52151	down	1.16238	0.217087	1.16238	up	-1.34642	-0.429124	1.34642	down	1.56505	0.646211	1.56505	up	0.256887	-0.348616	0.473974	-0.172237	MAGT1	Homo sapiens magnesium transporter 1 (MAGT1), mRNA [NM_032121]	NM_032121	84061
0.00684573	0.0011327	1.25857	0.331784	1.25857	up	-1.12208	-0.166176	1.12208	down	1.19544	0.257539	1.19544	up	-1.34138	-0.423715	1.34138	down	-0.158456	0.173328	-0.324632	0.099083	ZBED3	Homo sapiens zinc finger, BED-type containing 3 (ZBED3), mRNA [NM_032367]	NM_032367	84327
0.0199234	0.00461378	-1.191	-0.252178	1.191	down	1.03469	0.0491929	1.03469	up	-1.11344	-0.155027	1.11344	down	1.15206	0.20422	1.15206	up	0.0574462	-0.194732	0.106639	-0.0975812	ZNF146	Homo sapiens zinc finger protein 146 (ZNF146), transcript variant 1, mRNA [NM_007145]	NM_007145	7705
0.00345673	0.000457766	2.07877	1.05573	2.07877	up	-1.02859	-0.0406672	1.02859	down	1.71953	0.782011	1.71953	up	-1.76869	-0.822678	1.76869	down	-0.137755	0.917973	-0.178422	0.644255	LINC00957	Homo sapiens long intergenic non-protein coding RNA 957 (LINC00957), transcript variant 2, long non-coding RNA [NR_015401]	NR_015401	255031
0.0170331	0.00374162	1.06342	0.0887072	1.06342	up	1.32116	0.401803	1.32116	up	1.05785	0.0811338	1.05785	up	1.24891	0.32067	1.24891	up	-0.113694	-0.024987	0.288109	-0.0325604
0.00342557	0.000451834	-1.22461	-0.292328	1.22461	down	1.00428	0.00616598	1.00428	up	-1.22487	-0.292626	1.22487	down	1.23011	0.298792	1.23011	up	0.191166	-0.101161	0.197332	-0.101459	KPNA3	Homo sapiens karyopherin alpha 3 (importin alpha 4) (KPNA3), mRNA [NM_002267]	NM_002267	3839
0.012795	0.00258096	-2.10397	-1.07311	2.10397	down	1.00589	0.00847554	1.00589	up	-1.74163	-0.800434	1.74163	down	1.75189	0.80891	1.75189	up	0.739976	-0.333139	0.748451	-0.0604585	ME3	Homo sapiens malic enzyme 3, NADP(+)-dependent, mitochondrial (ME3), transcript variant 2, mRNA [NM_001014811]	NM_001014811	10873
0.0340592	0.00920129	1.22976	0.298379	1.22976	up	1.06152	0.0861367	1.06152	up	1.20755	0.272078	1.20755	up	-1.13756	-0.185941	1.13756	down	-0.193554	0.104825	-0.107418	0.0785233	HCN3	Homo sapiens hyperpolarization activated cyclic nucleotide gated potassium channel 3 (HCN3), transcript variant 1, mRNA [NM_020897]	NM_020897	57657
0.0464239	0.0136945	1.35848	0.441991	1.35848	up	1.30902	0.388483	1.30902	up	1.37411	0.458493	1.37411	up	-1.04972	-0.0700101	1.04972	down	-0.398237	0.0437534	-0.00975418	0.0602559	KCNC4	Homo sapiens potassium channel, voltage gated Shaw related subfamily C, member 4 (KCNC4), transcript variant 3, mRNA [NM_001039574]	NM_001039574	3749
1.67759e-05	8.43063e-08	-4.2093	-2.07358	4.2093	down	-1.06181	-0.0865312	1.06181	down	-3.10833	-1.63614	3.10833	down	2.92738	1.54961	2.92738	up	0.952293	-1.12129	0.865762	-0.683846	PTGS2	Homo sapiens prostaglandin-endoperoxide synthase 2 (prostaglandin G/H synthase and cyclooxygenase) (PTGS2), mRNA [NM_000963]	NM_000963	5743
0.00110165	9.19787e-05	-2.05107	-1.03637	2.05107	down	1.74198	0.80073	1.74198	up	-2.02452	-1.01758	2.02452	down	3.52667	1.81831	3.52667	up	0.458568	-0.577806	1.2593	-0.55901	AKAP5	Homo sapiens A kinase (PRKA) anchor protein 5 (AKAP5), mRNA [NM_004857]	NM_004857	9495
0.000667268	4.38697e-05	-2.64743	-1.40459	2.64743	down	1.37967	0.464319	1.37967	up	-2.407	-1.26724	2.407	down	3.32086	1.73155	3.32086	up	0.295707	-1.10889	0.760026	-0.971529	MYL9	Homo sapiens myosin, light chain 9, regulatory (MYL9), transcript variant 2, mRNA [NM_181526]	NM_181526	10398
0.0293474	0.00762927	-1.14453	-0.194758	1.14453	down	-1.05361	-0.0753386	1.05361	down	-1.15271	-0.205024	1.15271	down	1.09405	0.129685	1.09405	up	0.17932	-0.0154378	0.103982	-0.0257037	FLAD1	Homo sapiens flavin adenine dinucleotide synthetase 1 (FLAD1), transcript variant 1, mRNA [NM_025207]	NM_025207	80308
0.014593	0.00306502	1.51982	0.603899	1.51982	up	-1.23914	-0.309334	1.23914	down	1.32271	0.403496	1.32271	up	-1.63902	-0.71283	1.63902	down	-0.0583041	0.545595	-0.367638	0.345192	HNMT	Homo sapiens histamine N-methyltransferase (HNMT), transcript variant 2, mRNA [NM_001024074]	NM_001024074	3176
0.000645023	4.09202e-05	1.81108	0.856848	1.81108	up	-1.38861	-0.47364	1.38861	down	1.7099	0.773911	1.7099	up	-2.37438	-1.24755	2.37438	down	-0.292581	0.564267	-0.766221	0.48133	NDRG2	Homo sapiens NDRG family member 2 (NDRG2), transcript variant 11, mRNA [NM_001282213]	NM_001282213	57447
5.72399e-06	5.19647e-09	1.61685	0.693184	1.61685	up	-1.88359	-0.913486	1.88359	down	1.30434	0.383324	1.30434	up	-2.45685	-1.29681	2.45685	down	-0.21321	0.479974	-1.1267	0.170113	PHACTR1	Homo sapiens phosphatase and actin regulator 1 (PHACTR1), transcript variant 1, mRNA [NM_030948]	NM_030948	221692
0.00112551	9.50586e-05	1.16207	0.216697	1.16207	up	-1.2479	-0.319505	1.2479	down	1.14383	0.193868	1.14383	up	-1.42738	-0.513372	1.42738	down	0.0109018	0.227599	-0.308603	0.204769	ANGEL1	Homo sapiens angel homolog 1 (Drosophila) (ANGEL1), mRNA [NM_015305]	NM_015305	23357
0.0113733	0.00221091	-1.68393	-0.751832	1.68393	down	1.45562	0.541629	1.45562	up	-1.79152	-0.84118	1.79152	down	2.60776	1.38281	2.60776	up	0.444139	-0.307693	0.985768	-0.397042	COL15A1	Homo sapiens collagen, type XV, alpha 1 (COL15A1), mRNA [NM_001855]	NM_001855	1306
0.00160923	0.000158063	1.42847	0.514475	1.42847	up	1.27305	0.348284	1.27305	up	1.30168	0.380377	1.30168	up	-1.02249	-0.0320935	1.02249	down	-0.243583	0.270892	0.104701	0.136794	TBC1D2B	Homo sapiens TBC1 domain family, member 2B (TBC1D2B), transcript variant 2, mRNA [NM_015079]	NM_015079	23102
0.0490847	0.0147181	1.88695	0.916058	1.88695	up	-1.47538	-0.561091	1.47538	down	1.52687	0.610576	1.52687	up	-2.25272	-1.17167	2.25272	down	-0.244696	0.671363	-0.805786	0.365881		Homo sapiens FP15331 mRNA, complete cds. [AF461897]
0.034778	0.00945149	-1.19695	-0.259363	1.19695	down	1.25014	0.322094	1.25014	up	-1.20051	-0.263642	1.20051	down	1.5008	0.585736	1.5008	up	0.167371	-0.0919919	0.489465	-0.0962713	JOSD2	Homo sapiens Josephin domain containing 2 (JOSD2), transcript variant 3, mRNA [NM_001270641]	NM_001270641	126119
0.00208733	0.0002277	-1.15421	-0.2069	1.15421	down	1.42155	0.507468	1.42155	up	-1.16604	-0.221611	1.16604	down	1.65758	0.729079	1.65758	up	0.201427	-0.00547361	0.708895	-0.0201848	C9orf91	Homo sapiens chromosome 9 open reading frame 91 (C9orf91), mRNA [NM_153045]	NM_153045	203197
0.00155044	0.000149557	1.31546	0.39557	1.31546	up	-1.12505	-0.169984	1.12505	down	1.25085	0.322908	1.25085	up	-1.40726	-0.492892	1.40726	down	-0.092225	0.303345	-0.262209	0.230683	CTU1	Homo sapiens cytosolic thiouridylase subunit 1 (CTU1), mRNA [NM_145232]	NM_145232	90353
1.61506e-05	7.85134e-08	1.39469	0.479949	1.39469	up	-1.21143	-0.276711	1.21143	down	1.27352	0.34882	1.27352	up	-1.54278	-0.625531	1.54278	down	-0.176338	0.303612	-0.453049	0.172482	C21orf33	Homo sapiens chromosome 21 open reading frame 33 (C21orf33), transcript variant 1, mRNA [NM_004649]	NM_004649	8209
9.68052e-05	1.92564e-06	1.34349	0.425989	1.34349	up	-1.10904	-0.149312	1.10904	down	1.34449	0.427057	1.34449	up	-1.49109	-0.576369	1.49109	down	-0.142684	0.283305	-0.291996	0.284373	H1FX	Homo sapiens H1 histone family, member X (H1FX), mRNA [NM_006026]	NM_006026	8971
0.0194999	0.00447366	-1.08247	-0.114322	1.08247	down	1.36974	0.453899	1.36974	up	-1.1262	-0.171469	1.1262	down	1.5426	0.625368	1.5426	up	0.0138054	-0.100517	0.467704	-0.157664	ZASP	Homo sapiens ZO-2 associated speckle protein (ZASP), mRNA [NM_001289933]	NM_001289933	101927655
0.0147717	0.00311206	1.94038	0.956342	1.94038	up	1.40505	0.490625	1.40505	up	1.65181	0.724046	1.65181	up	-1.17562	-0.233422	1.17562	down	-0.713373	0.242969	-0.222748	0.0106738	PLCG2	Homo sapiens phospholipase C, gamma 2 (phosphatidylinositol-specific) (PLCG2), mRNA [NM_002661]	NM_002661	5336
0.0442025	0.0128558	1.50917	0.593759	1.50917	up	-1.00325	-0.00468349	1.00325	down	1.58716	0.666452	1.58716	up	-1.59233	-0.671135	1.59233	down	-0.483228	0.110531	-0.487912	0.183224		Homo sapiens zinc finger protein 587, mRNA (cDNA clone IMAGE:4153939), with apparent retained intron. [BC011243]
0.00709504	0.00118517	-2.2721	-1.18403	2.2721	down	1.1351	0.182821	1.1351	up	-1.75511	-0.811562	1.75511	down	1.99223	0.994383	1.99223	up	0.399061	-0.784965	0.581882	-0.412501	ATP10D	Homo sapiens ATPase, class V, type 10D (ATP10D), mRNA [NM_020453]	NM_020453	57205
0.00423772	0.000602332	-1.2494	-0.321239	1.2494	down	1.18662	0.246853	1.18662	up	-1.20907	-0.273894	1.20907	down	1.4347	0.520748	1.4347	up	0.0941019	-0.227137	0.340955	-0.179793	ZNF267	Homo sapiens zinc finger protein 267 (ZNF267), transcript variant 1, mRNA [NM_003414]	NM_003414	10308
0.0461302	0.0135876	1.07579	0.105399	1.07579	up	-1.05962	-0.0835452	1.05962	down	1.13965	0.188595	1.13965	up	-1.2076	-0.27214	1.2076	down	-0.0711699	0.034229	-0.154715	0.117425	NUP85	Homo sapiens nucleoporin 85kDa (NUP85), transcript variant 1, mRNA [NM_024844]	NM_024844	79902
0.017702	0.00395025	1.16243	0.217146	1.16243	up	-1.19202	-0.253408	1.19202	down	1.0905	0.124988	1.0905	up	-1.2999	-0.378395	1.2999	down	-0.31417	-0.0970247	-0.567578	-0.189183	IDNK	Homo sapiens idnK, gluconokinase homolog (E. coli) (IDNK), transcript variant 1, mRNA [NM_001001551]	NM_001001551	414328
0.0251265	0.0062509	-1.31776	-0.398086	1.31776	down	1.04446	0.0627547	1.04446	up	-1.32534	-0.406363	1.32534	down	1.38426	0.469118	1.38426	up	0.184713	-0.213373	0.247468	-0.221651	TMEM64	Homo sapiens transmembrane protein 64 (TMEM64), transcript variant 1, mRNA [NM_001008495]	NM_001008495	169200
0.00185352	0.000192587	-1.6745	-0.743726	1.6745	down	-1.85002	-0.88754	1.85002	down	-1.40078	-0.486228	1.40078	down	-1.32071	-0.401311	1.32071	down	0.644626	-0.0990999	-0.242913	0.158398	FAS	Homo sapiens Fas cell surface death receptor (FAS), transcript variant 1, mRNA [NM_000043]	NM_000043	355
0.000969636	7.64987e-05	1.81357	0.858829	1.81357	up	-1.00088	-0.00126767	1.00088	down	1.74018	0.79924	1.74018	up	-1.74171	-0.800508	1.74171	down	-0.525926	0.332903	-0.527193	0.273314		ribosomal protein L7 pseudogene 59 [Source:HGNC Symbol;Acc:HGNC:49215] [ENST00000447700]
0.00027783	1.15238e-05	-1.74614	-0.80417	1.74614	down	1.23799	0.308005	1.23799	up	-1.55796	-0.639659	1.55796	down	1.92875	0.947665	1.92875	up	0.230641	-0.573529	0.538646	-0.409019	MAP7D1	Homo sapiens MAP7 domain containing 1 (MAP7D1), transcript variant 1, mRNA [NM_018067]	NM_018067	55700
0.0308491	0.00812766	1.70518	0.769928	1.70518	up	1.06674	0.0932053	1.06674	up	1.64747	0.720256	1.64747	up	-1.5444	-0.627051	1.5444	down	-0.450983	0.318945	-0.357778	0.269273	KNDC1	Homo sapiens kinase non-catalytic C-lobe domain (KIND) containing 1 (KNDC1), mRNA [NM_152643]	NM_152643	85442
0.0255787	0.0064016	1.12548	0.170541	1.12548	up	1.54001	0.62294	1.54001	up	1.07584	0.105461	1.07584	up	1.43145	0.517479	1.43145	up	-0.274135	-0.103594	0.348805	-0.168674	PLAU	Homo sapiens plasminogen activator, urokinase (PLAU), transcript variant 1, mRNA [NM_002658]	NM_002658	5328
0.00946408	0.00174126	1.12981	0.176077	1.12981	up	-1.97149	-0.979288	1.97149	down	-1.01243	-0.0178288	1.01243	down	-1.94728	-0.961459	1.94728	down	-0.0152832	0.160794	-0.994571	-0.033112	LIN7A	Homo sapiens lin-7 homolog A (C. elegans) (LIN7A), mRNA [NM_004664]	NM_004664	8825
0.00274648	0.000334191	-1.06235	-0.0872576	1.06235	down	1.23312	0.302313	1.23312	up	-1.03849	-0.0544906	1.03849	down	1.28059	0.356803	1.28059	up	0.00392699	-0.0833306	0.30624	-0.0505636	AMFR	Homo sapiens autocrine motility factor receptor, E3 ubiquitin protein ligase (AMFR), mRNA [NM_001144]	NM_001144	267
0.00217007	0.000240229	-1.95525	-0.967353	1.95525	down	1.01245	0.0178496	1.01245	up	-1.68152	-0.749768	1.68152	down	1.70246	0.767618	1.70246	up	0.435246	-0.532106	0.453096	-0.314522	TGFA	Homo sapiens transforming growth factor, alpha (TGFA), transcript variant 1, mRNA [NM_003236]	NM_003236	7039
0.00193689	0.000204824	1.06772	0.0945288	1.06772	up	-1.2777	-0.353554	1.2777	down	1.26797	0.342524	1.26797	up	-1.62009	-0.696078	1.62009	down	-0.0751481	0.0193807	-0.428703	0.267375	ADCK4	Homo sapiens aarF domain containing kinase 4 (ADCK4), transcript variant 1, mRNA [NM_024876]	NM_024876	79934
0.00649026	0.00105773	-1.05717	-0.0802059	1.05717	down	1.11438	0.156242	1.11438	up	-1.04778	-0.0673389	1.04778	down	1.16763	0.223581	1.16763	up	0.0266056	-0.0536003	0.182847	-0.0407333	C17orf49	Homo sapiens chromosome 17 open reading frame 49 (C17orf49), transcript variant 2, mRNA [NM_174893]	NM_174893	124944
1.06843e-05	2.65958e-08	-2.97966	-1.57515	2.97966	down	1.15233	0.204553	1.15233	up	-2.26934	-1.18227	2.26934	down	2.61502	1.38682	2.61502	up	0.607172	-0.967978	0.811725	-0.575099	ANKLE2	Homo sapiens ankyrin repeat and LEM domain containing 2 (ANKLE2), mRNA [NM_015114]	NM_015114	23141
7.25389e-06	1.3695e-08	-1.95074	-0.964024	1.95074	down	1.07311	0.101797	1.07311	up	-1.82207	-0.865577	1.82207	down	1.95528	0.967375	1.95528	up	0.450418	-0.513605	0.552216	-0.415159	PLEKHA1	Homo sapiens pleckstrin homology domain containing, family A (phosphoinositide binding specific) member 1 (PLEKHA1), transcript variant 2, mRNA [NM_001001974]	NM_001001974	59338
0.00062953	3.95818e-05	1.34458	0.42716	1.34458	up	-1.2556	-0.328375	1.2556	down	1.1898	0.250718	1.1898	up	-1.49391	-0.579093	1.49391	down	-0.124369	0.30279	-0.452744	0.126349	GIN1	Homo sapiens gypsy retrotransposon integrase 1 (GIN1), mRNA [NM_017676]	NM_017676	54826
0.00124157	0.000110395	-1.37744	-0.461986	1.37744	down	-1.01782	-0.0254784	1.01782	down	-1.32645	-0.407574	1.32645	down	1.30323	0.382096	1.30323	up	0.259418	-0.202568	0.23394	-0.148156	VEZT	Homo sapiens vezatin, adherens junctions transmembrane protein (VEZT), transcript variant 1, mRNA [NM_017599]	NM_017599	55591
0.00337886	0.000443793	-1.18214	-0.241395	1.18214	down	1.11656	0.159063	1.11656	up	-1.1211	-0.16491	1.1211	down	1.25177	0.323973	1.25177	up	0.0418651	-0.19953	0.200928	-0.123045	ZCCHC6	Homo sapiens zinc finger, CCHC domain containing 6 (ZCCHC6), transcript variant 1, mRNA [NM_024617]	NM_024617	79670
0.018531	0.00419494	1.64184	0.715311	1.64184	up	-1.07589	-0.10553	1.07589	down	1.43712	0.52318	1.43712	up	-1.54618	-0.628711	1.54618	down	-0.385515	0.329796	-0.491045	0.137665	TRABD2A	Homo sapiens TraB domain containing 2A (TRABD2A), transcript variant 1, mRNA [NM_001277053]	NM_001277053	129293
0.0237657	0.00581283	-1.43289	-0.518931	1.43289	down	-1.32906	-0.41041	1.32906	down	-1.37687	-0.461395	1.37687	down	1.03597	0.0509851	1.03597	up	0.406892	-0.112038	-0.00351793	-0.054503		serologically defined colon cancer antigen 3 pseudogene 2 [Source:HGNC Symbol;Acc:HGNC:39164] [ENST00000326105]
0.00245088	0.000284371	1.46633	0.552214	1.46633	up	-1.34362	-0.426125	1.34362	down	1.39048	0.475587	1.39048	up	-1.86828	-0.901712	1.86828	down	-0.178931	0.373283	-0.605056	0.296656	GLIDR	Homo sapiens glioblastoma down-regulated RNA (GLIDR), transcript variant 4, long non-coding RNA [NR_126046]	NR_126046	389741
0.00225426	0.000253005	-1.67192	-0.741507	1.67192	down	-1.05573	-0.0782416	1.05573	down	-1.40515	-0.490727	1.40515	down	1.33098	0.412485	1.33098	up	0.400072	-0.341435	0.32183	-0.0906551	MORC2-AS1	Homo sapiens MORC2 antisense RNA 1 (MORC2-AS1), long non-coding RNA [NR_026920]	NR_026920	150291
0.0117018	0.00229704	-2.14682	-1.1022	2.14682	down	2.08824	1.06228	2.08824	up	-2.13242	-1.09249	2.13242	down	4.45299	2.15477	4.45299	up	0.349453	-0.752747	1.41174	-0.743036	TMEM255B	transmembrane protein 255B [Source:HGNC Symbol;Acc:HGNC:28297] [ENST00000375353]	XM_006719983	348013
0.000149695	4.09013e-06	-1.3108	-0.390448	1.3108	down	-1.08228	-0.114078	1.08228	down	-1.18575	-0.245798	1.18575	down	1.0956	0.13172	1.0956	up	0.20734	-0.183108	0.0932615	-0.0384583	SCO1	Homo sapiens SCO1 cytochrome c oxidase assembly protein (SCO1), mRNA [NM_004589]	NM_004589	6341
0.0010439	8.50185e-05	-1.74379	-0.802224	1.74379	down	2.31493	1.21097	2.31493	up	-1.6704	-0.740194	1.6704	down	3.86685	1.95116	3.86685	up	0.532532	-0.269692	1.7435	-0.207662	NLRP3	Homo sapiens NLR family, pyrin domain containing 3 (NLRP3), transcript variant 3, mRNA [NM_001079821]	NM_001079821	114548
0.000166559	4.97247e-06	1.9334	0.951138	1.9334	up	-1.87169	-0.904345	1.87169	down	1.6344	0.708759	1.6344	up	-3.05909	-1.6131	3.05909	down	-0.313272	0.637867	-1.21762	0.395487	PTK6	Homo sapiens protein tyrosine kinase 6 (PTK6), transcript variant 1, mRNA [NM_005975]	NM_005975	5753
0.00415238	0.000585519	-2.84378	-1.50781	2.84378	down	-1.07949	-0.110353	1.07949	down	-2.2242	-1.15329	2.2242	down	2.06041	1.04293	2.06041	up	0.866274	-0.641536	0.755921	-0.287013	HBEGF	Homo sapiens heparin-binding EGF-like growth factor (HBEGF), mRNA [NM_001945]	NM_001945	1839
0.00370266	0.000502587	1.14836	0.199573	1.14836	up	-1.21711	-0.283463	1.21711	down	1.48066	0.566238	1.48066	up	-1.80213	-0.849702	1.80213	down	-0.0280431	0.17153	-0.311507	0.538195	RAB40AL	Homo sapiens RAB40A, member RAS oncogene family-like (RAB40AL), mRNA [NM_001031834]	NM_001031834	282808
0.0454355	0.0133131	1.0136	0.0194831	1.0136	up	1.31378	0.393718	1.31378	up	1.15614	0.209317	1.15614	up	1.13635	0.184401	1.13635	up	-0.185828	-0.166345	0.207891	0.0234892	TMSB4X	Homo sapiens thymosin beta 4, X-linked (TMSB4X), mRNA [NM_021109]	NM_021109	7114
0.000335522	1.51219e-05	1.51513	0.599438	1.51513	up	-1.10035	-0.137962	1.10035	down	1.29982	0.378314	1.29982	up	-1.43026	-0.516276	1.43026	down	-0.280976	0.318462	-0.418938	0.0973384	AGAP1	Homo sapiens ArfGAP with GTPase domain, ankyrin repeat and PH domain 1 (AGAP1), transcript variant 1, mRNA [NM_001037131]	NM_001037131	116987
0.0460983	0.0135728	-1.07288	-0.101489	1.07288	down	-1.07291	-0.101524	1.07291	down	-1.10612	-0.145505	1.10612	down	1.03096	0.0439813	1.03096	up	0.0950173	-0.00647131	-0.00650632	-0.0504876	NLRC4	Homo sapiens NLR family, CARD domain containing 4 (NLRC4), transcript variant 1, mRNA [NM_021209]	NM_021209	58484
0.000843052	6.2142e-05	-1.04849	-0.0683123	1.04849	down	-3.31184	-1.72763	3.31184	down	-1.36016	-0.443775	1.36016	down	-2.43489	-1.28386	2.43489	down	0.304592	0.23628	-1.42304	-0.139182		AF204231 88-kDa Golgi protein {Homo sapiens} (exp=-1; wgp=0; cg=0), partial (4%) [THC2600547]
0.0410939	0.0117203	1.10714	0.146833	1.10714	up	-1.26371	-0.337664	1.26371	down	1.00472	0.00679183	1.00472	up	-1.26967	-0.344455	1.26967	down	0.0523396	0.199173	-0.285324	0.0591314	HINT3	Homo sapiens histidine triad nucleotide binding protein 3 (HINT3), mRNA [NM_138571]	NM_138571	135114
0.00329831	0.000430122	-1.07796	-0.108299	1.07796	down	-1.20141	-0.264733	1.20141	down	-1.11706	-0.159713	1.11706	down	-1.07551	-0.10502	1.07551	down	0.104765	-0.00353384	-0.159968	-0.0549483	NMI	Homo sapiens N-myc (and STAT) interactor (NMI), mRNA [NM_004688]	NM_004688	9111
0.0171749	0.00378886	1.19676	0.259138	1.19676	up	-1.17912	-0.237716	1.17912	down	1.16228	0.216956	1.16228	up	-1.37047	-0.454672	1.37047	down	-0.038105	0.221033	-0.275821	0.178851	RPL39	Homo sapiens ribosomal protein L39 (RPL39), mRNA [NM_001000]	NM_001000	6170
0.00957552	0.00176665	2.44845	1.29187	2.44845	up	-1.51805	-0.602218	1.51805	down	2.78606	1.47823	2.78606	up	-4.22938	-2.08045	4.22938	down	-0.996865	0.295004	-1.59908	0.481363	ORC1	Homo sapiens origin recognition complex, subunit 1 (ORC1), transcript variant 1, mRNA [NM_004153]	NM_004153	4998
0.00259291	0.00030768	-1.10099	-0.138804	1.10099	down	1.16144	0.21592	1.16144	up	-1.10801	-0.147968	1.10801	down	1.28689	0.363888	1.28689	up	0.124748	-0.0140567	0.340668	-0.0232203	TMEM263	Homo sapiens transmembrane protein 263 (TMEM263), mRNA [NM_152261]	NM_152261	90488
0.0458882	0.0134868	1.56482	0.645992	1.56482	up	-2.0299	-1.02141	2.0299	down	1.5446	0.627238	1.5446	up	-3.13539	-1.64864	3.13539	down	0.0857106	0.731703	-0.935697	0.712948	CXorf30	Homo sapiens chromosome X open reading frame 30 (CXorf30), mRNA [NM_001098843]	NM_001098843	645090
0.0438341	0.0127148	-1.22994	-0.298593	1.22994	down	-1.085	-0.117695	1.085	down	-1.17048	-0.227102	1.17048	down	1.07879	0.109407	1.07879	up	0.182337	-0.116257	0.064642	-0.0447655	FAM204A	Homo sapiens family with sequence similarity 204, member A (FAM204A), transcript variant 1, mRNA [NM_022063]	NM_022063	63877
1.09901e-05	3.25064e-08	-4.82315	-2.26998	4.82315	down	2.06652	1.04721	2.06652	up	-4.62197	-2.20851	4.62197	down	9.55141	3.25571	9.55141	up	1.24986	-1.02012	2.29707	-0.958647	WNT7B	Homo sapiens wingless-type MMTV integration site family, member 7B (WNT7B), mRNA [NM_058238]	NM_058238	7477
0.000889137	6.70231e-05	-1.3091	-0.388575	1.3091	down	1.00074	0.00107431	1.00074	up	-1.20415	-0.268018	1.20415	down	1.20505	0.269092	1.20505	up	0.163628	-0.224946	0.164703	-0.104389	PSMD6	Homo sapiens proteasome (prosome, macropain) 26S subunit, non-ATPase, 6 (PSMD6), transcript variant 2, mRNA [NM_014814]	NM_014814	9861
0.00203904	0.000219984	-2.76721	-1.46843	2.76721	down	1.33668	0.418654	1.33668	up	-2.23118	-1.1578	2.23118	down	2.98237	1.57646	2.98237	up	0.210233	-1.2582	0.628887	-0.947571	ETS1	Homo sapiens v-ets avian erythroblastosis virus E26 oncogene homolog 1 (ETS1), transcript variant 2, mRNA [NM_005238]	NM_005238	2113
0.016926	0.00370968	1.40504	0.490609	1.40504	up	1.01829	0.0261418	1.01829	up	1.4488	0.534861	1.4488	up	-1.42279	-0.50872	1.42279	down	-0.200053	0.290555	-0.173912	0.334808		AGENCOURT_10185273 NIH_MGC_126 Homo sapiens cDNA clone IMAGE:6562423 5', mRNA sequence [BU535024]
0.0242411	0.00596675	1.30079	0.379392	1.30079	up	-1.06192	-0.0866699	1.06192	down	1.17022	0.22678	1.17022	up	-1.24268	-0.31345	1.24268	down	-0.130526	0.248866	-0.217196	0.0962544	GNL1	Homo sapiens guanine nucleotide binding protein-like 1 (GNL1), mRNA [NM_005275]	NM_005275	2794
0.000112164	2.57673e-06	-1.42878	-0.514781	1.42878	down	41.457	5.37354	41.457	up	-1.66591	-0.73631	1.66591	down	69.0635	6.10985	69.0635	up	0.218976	-0.295805	5.59252	-0.517334	HS3ST2	Homo sapiens heparan sulfate (glucosamine) 3-O-sulfotransferase 2 (HS3ST2), mRNA [NM_006043]	NM_006043	9956
0.0103247	0.00194569	-1.50813	-0.592761	1.50813	down	1.03373	0.0478537	1.03373	up	-1.31036	-0.389966	1.31036	down	1.35456	0.43782	1.35456	up	0.298337	-0.294423	0.346191	-0.0916288	PSME4	Homo sapiens proteasome (prosome, macropain) activator subunit 4 (PSME4), mRNA [NM_014614]	NM_014614	23198
0.00312562	0.00039854	1.26814	0.342716	1.26814	up	-2.13319	-1.09301	2.13319	down	1.12961	0.175823	1.12961	up	-2.40967	-1.26884	2.40967	down	-0.306492	0.0362239	-1.3995	-0.130669	ARHGAP44	Homo sapiens Rho GTPase activating protein 44 (ARHGAP44), mRNA [NM_014859]	NM_014859	9912
0.0199134	0.00460643	-1.64693	-0.71978	1.64693	down	1.49037	0.575666	1.49037	up	-1.7266	-0.787933	1.7266	down	2.57326	1.3636	2.57326	up	0.62159	-0.0981896	1.19726	-0.166343	EDAR	Homo sapiens ectodysplasin A receptor (EDAR), mRNA [NM_022336]	NM_022336	10913
2.42283e-05	1.89242e-07	2.01384	1.00995	2.01384	up	-1.98119	-0.986366	1.98119	down	1.75441	0.810989	1.75441	up	-3.47582	-1.79736	3.47582	down	-0.428542	0.581405	-1.41491	0.382447	C2	Homo sapiens complement component 2 (C2), transcript variant 5, mRNA [NM_001282458]	NM_001282458	717
0.0168376	0.00368389	-2.69855	-1.43218	2.69855	down	1.33696	0.418953	1.33696	up	-2.22954	-1.15674	2.22954	down	2.98079	1.5757	2.98079	up	0.537457	-0.894728	0.95641	-0.619287	HSPB7	Homo sapiens heat shock 27kDa protein family, member 7 (cardiovascular) (HSPB7), mRNA [NM_014424]	NM_014424	27129
0.0469616	0.0139082	-2.21442	-1.14693	2.21442	down	1.06078	0.0851228	1.06078	up	-1.89731	-0.923957	1.89731	down	2.01263	1.00908	2.01263	up	0.566658	-0.580272	0.651781	-0.357299	MFAP5	Homo sapiens microfibrillar associated protein 5 (MFAP5), transcript variant 1, mRNA [NM_003480]	NM_003480	8076
0.033869	0.00912411	1.1902	0.251208	1.1902	up	-1.23835	-0.308418	1.23835	down	1.12165	0.165626	1.12165	up	-1.389	-0.474045	1.389	down	-0.228175	0.0230336	-0.536593	-0.0625484	SYK	Homo sapiens spleen tyrosine kinase (SYK), transcript variant 1, mRNA [NM_003177]	NM_003177	6850
0.0316422	0.00838336	-1.13562	-0.183479	1.13562	down	-1.19939	-0.262299	1.19939	down	-1.03745	-0.0530419	1.03745	down	-1.15609	-0.209257	1.15609	down	0.175584	-0.00789452	-0.0867145	0.122542	PHF14	Homo sapiens PHD finger protein 14 (PHF14), transcript variant 2, mRNA [NM_014660]	NM_014660	9678
0.00994674	0.00185517	1.39701	0.482342	1.39701	up	-1.5173	-0.601502	1.5173	down	2.53919	1.34437	2.53919	up	-3.8527	-1.94587	3.8527	down	-0.155028	0.327314	-0.75653	1.18934
0.0329777	0.00882016	1.1047	0.14365	1.1047	up	-1.18451	-0.244293	1.18451	down	1.04689	0.0661087	1.04689	up	-1.24005	-0.310402	1.24005	down	-0.235524	-0.0918735	-0.479817	-0.169415	ARHGAP8	Homo sapiens Rho GTPase activating protein 8 (ARHGAP8), transcript variant 3, mRNA [NM_001198726]	NM_001198726	23779
0.000595155	3.63225e-05	1.82798	0.870247	1.82798	up	-1.45261	-0.538649	1.45261	down	1.63494	0.709233	1.63494	up	-2.37493	-1.24788	2.37493	down	-0.241931	0.628315	-0.78058	0.467302	CHPT1	Homo sapiens choline phosphotransferase 1 (CHPT1), mRNA [NM_020244]	NM_020244	56994
0.0218431	0.00519632	1.15735	0.210828	1.15735	up	-1.06768	-0.0944843	1.06768	down	1.06897	0.0962253	1.06897	up	-1.14132	-0.19071	1.14132	down	-0.111708	0.0991194	-0.206193	-0.0154831	USE1	Homo sapiens unconventional SNARE in the ER 1 homolog (S. cerevisiae) (USE1), mRNA [NM_018467]	NM_018467	55850
0.00178878	0.000184079	-1.61997	-0.695971	1.61997	down	1.44184	0.527915	1.44184	up	-1.56958	-0.650378	1.56958	down	2.26309	1.17829	2.26309	up	0.281036	-0.414935	0.808951	-0.369343	TSPAN14	Homo sapiens tetraspanin 14 (TSPAN14), transcript variant 1, mRNA [NM_030927]	NM_030927	81619
0.01949	0.00447046	-1.37143	-0.455683	1.37143	down	-1.1767	-0.234746	1.1767	down	-1.25524	-0.327961	1.25524	down	1.06674	0.0932145	1.06674	up	0.0886917	-0.366991	-0.146055	-0.239269	CTSZ	cathepsin Z [Source:HGNC Symbol;Acc:HGNC:2547] [ENST00000503833]		1522
0.00247146	0.000287677	-1.81625	-0.860967	1.81625	down	-1.34382	-0.426343	1.34382	down	-1.50742	-0.592084	1.50742	down	1.12174	0.16574	1.12174	up	0.39587	-0.465097	-0.0304735	-0.196214	CAV2	Homo sapiens caveolin 2 (CAV2), transcript variant 1, mRNA [NM_001233]	NM_001233	858
0.000399595	1.95493e-05	1.29687	0.37503	1.29687	up	-1.08055	-0.111764	1.08055	down	1.2514	0.323539	1.2514	up	-1.3522	-0.435303	1.3522	down	-0.173343	0.201687	-0.285107	0.150196	MGST3	Homo sapiens microsomal glutathione S-transferase 3 (MGST3), mRNA [NM_004528]	NM_004528	4259
0.0001878	6.04407e-06	-7.44105	-2.89551	7.44105	down	1.04413	0.0623028	1.04413	up	-4.845	-2.2765	4.845	down	5.05882	2.3388	5.05882	up	1.69445	-1.20106	1.75675	-0.582047	PROC	Homo sapiens protein C (inactivator of coagulation factors Va and VIIIa) (PROC), mRNA [NM_000312]	NM_000312	5624
0.0402876	0.0114184	1.25479	0.327448	1.25479	up	-1.2199	-0.286766	1.2199	down	1.1751	0.232787	1.1751	up	-1.43351	-0.519553	1.43351	down	-0.0819223	0.245525	-0.368688	0.150865	COA5	Homo sapiens cytochrome c oxidase assembly factor 5 (COA5), mRNA [NM_001008215]	NM_001008215	493753
0.00204156	0.000220665	-1.23486	-0.30435	1.23486	down	-1.01352	-0.0193744	1.01352	down	-1.14212	-0.191711	1.14212	down	1.12688	0.172337	1.12688	up	0.104796	-0.199554	0.0854216	-0.086915	PGK1	Homo sapiens phosphoglycerate kinase 1 (PGK1), mRNA [NM_000291]	NM_000291	5230
0.0464927	0.0137257	1.12533	0.170345	1.12533	up	-1.15437	-0.20711	1.15437	down	1.24165	0.312253	1.24165	up	-1.43332	-0.519364	1.43332	down	-0.0810559	0.0892891	-0.288166	0.231198	TUBGCP5	Homo sapiens tubulin, gamma complex associated protein 5 (TUBGCP5), transcript variant 1, mRNA [NM_052903]	NM_052903	114791
1.83083e-05	1.02943e-07	-1.43794	-0.524005	1.43794	down	1.32705	0.408219	1.32705	up	-1.37888	-0.463496	1.37888	down	1.82984	0.871716	1.82984	up	0.251288	-0.272717	0.659507	-0.212209	CHIC2	Homo sapiens cysteine-rich hydrophobic domain 2 (CHIC2), mRNA [NM_012110]	NM_012110	26511
0.00036277	1.69941e-05	-1.32964	-0.41104	1.32964	down	1.15671	0.210031	1.15671	up	-1.2477	-0.319268	1.2477	down	1.44323	0.529298	1.44323	up	0.142632	-0.268408	0.352662	-0.176636	JKAMP	Homo sapiens JNK1/MAPK8-associated membrane protein (JKAMP), transcript variant 1, mRNA [NM_016475]	NM_016475	51528
0.0193884	0.00444183	-1.20123	-0.264511	1.20123	down	1.11417	0.155973	1.11417	up	-1.13419	-0.181666	1.13419	down	1.26369	0.337639	1.26369	up	-0.0690126	-0.333524	0.0869603	-0.250679	C1orf56	Homo sapiens chromosome 1 open reading frame 56 (C1orf56), mRNA [NM_017860]	NM_017860	54964
0.0444666	0.0129492	-1.13037	-0.176791	1.13037	down	-1.05499	-0.0772355	1.05499	down	-1.18446	-0.244235	1.18446	down	1.12272	0.166999	1.12272	up	0.123455	-0.0533361	0.0462198	-0.120779	RAP1GDS1	Homo sapiens RAP1, GTP-GDP dissociation stimulator 1 (RAP1GDS1), transcript variant 1, mRNA [NM_001100426]	NM_001100426	5910
0.0199167	0.00460788	1.46241	0.548345	1.46241	up	-1.27169	-0.346747	1.27169	down	1.36315	0.446943	1.36315	up	-1.7335	-0.79369	1.7335	down	-0.0438497	0.504496	-0.390597	0.403093	KIAA0513	Homo sapiens KIAA0513 (KIAA0513), transcript variant 2, mRNA [NM_014732]	NM_014732	9764
0.0195024	0.0044748	-1.35946	-0.443031	1.35946	down	1.05432	0.0763066	1.05432	up	-1.18252	-0.241867	1.18252	down	1.24675	0.318173	1.24675	up	0.170211	-0.27282	0.246517	-0.0716562	ZNF407	Homo sapiens zinc finger protein 407 (ZNF407), transcript variant 1, mRNA [NM_017757]	NM_017757	55628
0.00323252	0.000416715	-1.13929	-0.188135	1.13929	down	1.24344	0.314338	1.24344	up	-1.12521	-0.170194	1.12521	down	1.39913	0.484532	1.39913	up	0.0250845	-0.163051	0.339423	-0.145109	DLG5	Homo sapiens discs, large homolog 5 (Drosophila) (DLG5), mRNA [NM_004747]	NM_004747	9231
0.0365509	0.0100628	1.21493	0.28087	1.21493	up	1.0419	0.0592206	1.0419	up	1.21609	0.282251	1.21609	up	-1.16718	-0.223031	1.16718	down	-0.102829	0.178042	-0.0436079	0.179423	TTBK2	Homo sapiens tau tubulin kinase 2 (TTBK2), mRNA [NM_173500]	NM_173500	146057
0.0191515	0.00437127	1.34569	0.428349	1.34569	up	-1.02697	-0.0383897	1.02697	down	1.19175	0.253083	1.19175	up	-1.22389	-0.291473	1.22389	down	-0.204141	0.224208	-0.242531	0.0489423	SPATA6	Homo sapiens spermatogenesis associated 6 (SPATA6), transcript variant 1, mRNA [NM_019073]	NM_019073	54558
0.00266285	0.000319025	1.37033	0.454521	1.37033	up	-1.22479	-0.292538	1.22479	down	1.36277	0.446542	1.36277	up	-1.66911	-0.73908	1.66911	down	-0.167833	0.286689	-0.460371	0.278709	PNKD	Homo sapiens paroxysmal nonkinesigenic dyskinesia (PNKD), transcript variant 1, mRNA [NM_015488]	NM_015488	25953
0.0160784	0.00346694	-1.18703	-0.247362	1.18703	down	-1.56565	-0.646761	1.56565	down	-1.10601	-0.14536	1.10601	down	-1.41559	-0.501401	1.41559	down	0.250441	0.00307906	-0.39632	0.105081	MITF	Homo sapiens microphthalmia-associated transcription factor (MITF), transcript variant 1, mRNA [NM_198159]	NM_198159	4286
0.00454753	0.000663345	1.58214	0.661876	1.58214	up	-1.23161	-0.300551	1.23161	down	1.53477	0.618026	1.53477	up	-1.89025	-0.918577	1.89025	down	0.0656851	0.727561	-0.234866	0.683711	TET1	Homo sapiens tet methylcytosine dioxygenase 1 (TET1), mRNA [NM_030625]	NM_030625	80312
0.00919249	0.00167606	4.88191	2.28745	4.88191	up	-2.01786	-1.01283	2.01786	down	4.71904	2.23849	4.71904	up	-9.52237	-3.25132	9.52237	down	-1.83714	0.450308	-2.84997	0.401354	CDCA7	Homo sapiens cell division cycle associated 7 (CDCA7), transcript variant 1, mRNA [NM_031942]	NM_031942	83879
0.0253712	0.00633184	-1.28455	-0.36126	1.28455	down	-1.20694	-0.27135	1.20694	down	-1.30892	-0.388378	1.30892	down	1.0845	0.117027	1.0845	up	0.289184	-0.0720761	0.0178332	-0.0991939		long intergenic non-protein coding RNA 841 [Source:HGNC Symbol;Acc:HGNC:27430] [ENST00000451929]
0.0176207	0.00392131	1.2904	0.367818	1.2904	up	1.16166	0.216186	1.16166	up	1.39227	0.477439	1.39227	up	-1.19852	-0.261253	1.19852	down	-0.127614	0.240204	0.0885719	0.349825	LOC101929998	PREDICTED: Homo sapiens uncharacterized LOC101929998 (LOC101929998), transcript variant X1, ncRNA [XR_252344]	XR_252344	101929998
0.00879267	0.00158231	-1.20259	-0.266148	1.20259	down	1.02257	0.0321929	1.02257	up	-1.186	-0.246098	1.186	down	1.21276	0.278291	1.21276	up	0.166377	-0.099771	0.19857	-0.0797212	DMAP1	Homo sapiens DNA methyltransferase 1 associated protein 1 (DMAP1), transcript variant 1, mRNA [NM_019100]	NM_019100	55929
0.00918688	0.00167477	1.86152	0.896478	1.86152	up	1.06591	0.0920826	1.06591	up	1.71903	0.781592	1.71903	up	-1.61273	-0.689509	1.61273	down	-0.43792	0.458557	-0.345838	0.343672	TMEM53	Homo sapiens transmembrane protein 53 (TMEM53), transcript variant 1, mRNA [NM_024587]	NM_024587	79639
0.0497904	0.0149807	2.38757	1.25554	2.38757	up	-1.1962	-0.258464	1.1962	down	2.41419	1.27154	2.41419	up	-2.88786	-1.53	2.88786	down	-0.536017	0.719526	-0.794481	0.735522	CDC25C	Homo sapiens cell division cycle 25C (CDC25C), transcript variant 1, mRNA [NM_001790]	NM_001790	995
0.0257875	0.00646444	-1.29561	-0.373632	1.29561	down	1.22638	0.294409	1.22638	up	-1.2119	-0.277269	1.2119	down	1.48625	0.571678	1.48625	up	0.14371	-0.229922	0.438119	-0.133559	MAPK8	Homo sapiens mitogen-activated protein kinase 8 (MAPK8), transcript variant JNK1-b2, mRNA [NM_001278547]	NM_001278547	5599
0.00345417	0.000457123	1.35972	0.443305	1.35972	up	-1.11746	-0.16022	1.11746	down	1.20155	0.264903	1.20155	up	-1.34269	-0.425123	1.34269	down	-0.1506	0.292705	-0.31082	0.114302	CPQ	Homo sapiens carboxypeptidase Q (CPQ), mRNA [NM_016134]	NM_016134	10404
4.93067e-05	6.61332e-07	1.26065	0.334162	1.26065	up	-2.79216	-1.48138	2.79216	down	1.1037	0.142349	1.1037	up	-3.0817	-1.62373	3.0817	down	-0.142949	0.191213	-1.62433	-0.000600576	SULT1A2	Homo sapiens sulfotransferase family, cytosolic, 1A, phenol-preferring, member 2 (SULT1A2), transcript variant 2, mRNA [NM_177528]	NM_177528	6799
0.0287646	0.00743397	1.06575	0.0918636	1.06575	up	-1.15404	-0.206698	1.15404	down	1.18904	0.249801	1.18904	up	-1.37221	-0.456498	1.37221	down	-0.105184	-0.0133203	-0.311882	0.144617	CIART	Homo sapiens circadian associated repressor of transcription (CIART), transcript variant 1, mRNA [NM_144697]	NM_144697	148523
0.0122705	0.00244084	1.41029	0.495993	1.41029	up	-1.09808	-0.134979	1.09808	down	1.34298	0.42544	1.34298	up	-1.4747	-0.560419	1.4747	down	0.208355	0.704348	0.0733755	0.633795	JAK3	Homo sapiens Janus kinase 3 (JAK3), mRNA [NM_000215]	NM_000215	3718
0.0018252	0.000188789	1.19813	0.260784	1.19813	up	-1.37078	-0.454993	1.37078	down	1.1883	0.248895	1.1883	up	-1.62889	-0.703888	1.62889	down	-0.128118	0.132666	-0.58311	0.120778	MAP2K3	Homo sapiens mitogen-activated protein kinase kinase 3 (MAP2K3), transcript variant B, mRNA [NM_145109]	NM_145109	5606
8.61704e-05	1.60457e-06	-3.1735	-1.66608	3.1735	down	1.72592	0.787366	1.72592	up	-2.37498	-1.24791	2.37498	down	4.09902	2.03528	4.09902	up	0.781616	-0.884461	1.56898	-0.466298	CSRP2	Homo sapiens cysteine and glycine-rich protein 2 (CSRP2), transcript variant 1, mRNA [NM_001321]	NM_001321	1466
0.0457672	0.0134365	1.3862	0.471138	1.3862	up	1.07479	0.104048	1.07479	up	1.23587	0.305526	1.23587	up	-1.14988	-0.201478	1.14988	down	-0.243005	0.228133	-0.138956	0.0625212	KRTAP10-12	Homo sapiens keratin associated protein 10-12 (KRTAP10-12), mRNA [NM_198699]	NM_198699	386685
0.00389654	0.000537575	1.4303	0.516317	1.4303	up	-1.14864	-0.199924	1.14864	down	1.25548	0.328239	1.25548	up	-1.44209	-0.528163	1.44209	down	-0.06274	0.453577	-0.262664	0.265499	MDM4	Homo sapiens MDM4, p53 regulator (MDM4), transcript variant 6, mRNA [NM_001278518]	NM_001278518	4194
0.00121767	0.000107478	2.53374	1.34127	2.53374	up	-1.28984	-0.367192	1.28984	down	2.59857	1.37772	2.59857	up	-3.35174	-1.74491	3.35174	down	-0.611696	0.729574	-0.978889	0.766021	HELLS	Homo sapiens helicase, lymphoid-specific (HELLS), transcript variant 1, mRNA [NM_018063]	NM_018063	3070
0.00338994	0.000445446	-2.39145	-1.25789	2.39145	down	-1.31602	-0.396184	1.31602	down	-1.93774	-0.954373	1.93774	down	1.47242	0.55819	1.47242	up	0.752097	-0.505789	0.355914	-0.202276	ICAM1	Homo sapiens intercellular adhesion molecule 1 (ICAM1), mRNA [NM_000201]	NM_000201	3383
0.000250739	9.86157e-06	-1.15822	-0.211914	1.15822	down	1.76107	0.816455	1.76107	up	-1.19281	-0.254359	1.19281	down	2.10062	1.07081	2.10062	up	-0.0545728	-0.266487	0.761883	-0.308932	CREB3L2	Homo sapiens cAMP responsive element binding protein 3-like 2 (CREB3L2), transcript variant 1, mRNA [NM_194071]	NM_194071	64764
0.00061501	3.82366e-05	1.88288	0.91294	1.88288	up	-1.00342	-0.00492501	1.00342	down	1.89755	0.924136	1.89755	up	-1.90404	-0.929061	1.90404	down	-0.520517	0.392423	-0.525442	0.40362		ribosomal protein L5 pseudogene 30 [Source:HGNC Symbol;Acc:HGNC:35837] [ENST00000465511]
1.8925e-05	1.15803e-07	1.36264	0.446408	1.36264	up	-1.9285	-0.947478	1.9285	down	1.49291	0.578123	1.49291	up	-2.87907	-1.5256	2.87907	down	-0.0161631	0.430245	-0.963641	0.56196	CAND2	Homo sapiens cullin-associated and neddylation-dissociated 2 (putative) (CAND2), transcript variant 2, mRNA [NM_012298]	NM_012298	23066
0.00746142	0.0012715	-1.1965	-0.258822	1.1965	down	1.016	0.0228994	1.016	up	-1.17817	-0.236548	1.17817	down	1.19702	0.259447	1.19702	up	0.180111	-0.078711	0.20301	-0.056437	SKP1	Homo sapiens S-phase kinase-associated protein 1 (SKP1), transcript variant 1, mRNA [NM_006930]	NM_006930	6500
1.18212e-05	4.05038e-08	-5.62276	-2.49128	5.62276	down	1.56724	0.648225	1.56724	up	-4.44712	-2.15287	4.44712	down	6.9697	2.8011	6.9697	up	1.27354	-1.21774	1.92177	-0.879328	LBH	Homo sapiens limb bud and heart development (LBH), mRNA [NM_030915]	NM_030915	81606
0.00239573	0.000274533	1.23769	0.307648	1.23769	up	-1.3416	-0.423956	1.3416	down	1.15623	0.209428	1.15623	up	-1.5512	-0.633385	1.5512	down	0.00899076	0.316638	-0.414966	0.218419	RPS6KA3	Homo sapiens ribosomal protein S6 kinase, 90kDa, polypeptide 3 (RPS6KA3), mRNA [NM_004586]	NM_004586	6197
0.0399207	0.0112863	1.24938	0.321217	1.24938	up	-1.19687	-0.259264	1.19687	down	1.30198	0.380707	1.30198	up	-1.5583	-0.639971	1.5583	down	-0.284771	0.0364461	-0.544036	0.0959356	RAB29	Homo sapiens RAB29, member RAS oncogene family (RAB29), transcript variant 1, mRNA [NM_003929]	NM_003929	8934
0.000636843	4.0168e-05	2.59012	1.37302	2.59012	up	-1.26245	-0.336227	1.26245	down	1.80853	0.854816	1.80853	up	-2.28318	-1.19104	2.28318	down	-0.712543	0.660477	-1.04877	0.142273	C10orf10	Homo sapiens chromosome 10 open reading frame 10 (C10orf10), mRNA [NM_007021]	NM_007021	11067
0.008839	0.00159194	1.19091	0.252063	1.19091	up	-1.04707	-0.066355	1.04707	down	1.11049	0.151192	1.11049	up	-1.16275	-0.217547	1.16275	down	-0.0767014	0.175362	-0.143056	0.0744906	SERBP1	Homo sapiens SERPINE1 mRNA binding protein 1 (SERBP1), transcript variant 1, mRNA [NM_001018067]	NM_001018067	26135
0.0227798	0.00548003	-1.56131	-0.642753	1.56131	down	-1.38168	-0.466421	1.38168	down	-1.26034	-0.333815	1.26034	down	-1.09627	-0.132606	1.09627	down	0.413256	-0.229497	-0.0531656	0.0794406	NOD1	Homo sapiens nucleotide-binding oligomerization domain containing 1 (NOD1), mRNA [NM_006092]	NM_006092	10392
0.0059518	0.000948189	-1.22069	-0.287698	1.22069	down	1.053	0.0745034	1.053	up	-1.20931	-0.274184	1.20931	down	1.2734	0.348688	1.2734	up	0.223121	-0.0645766	0.297625	-0.0510631	ARPC1A	Homo sapiens actin related protein 2/3 complex, subunit 1A, 41kDa (ARPC1A), transcript variant 1, mRNA [NM_006409]	NM_006409	10552
0.000115758	2.72555e-06	5.53147	2.46766	5.53147	up	-1.43023	-0.516245	1.43023	down	4.45276	2.1547	4.45276	up	-6.36846	-2.67094	6.36846	down	-1.12835	1.33932	-1.64459	1.02635	RAB26	Homo sapiens RAB26, member RAS oncogene family (RAB26), mRNA [NM_014353]	NM_014353	25837
0.0276724	0.00707796	-1.36776	-0.451816	1.36776	down	1.07522	0.104638	1.07522	up	-1.20026	-0.263349	1.20026	down	1.29055	0.367987	1.29055	up	0.15722	-0.294596	0.261858	-0.106129	JDP2	Homo sapiens Jun dimerization protein 2 (JDP2), transcript variant 1, mRNA [NM_130469]	NM_130469	122953
0.0172974	0.00382349	-2.22689	-1.15503	2.22689	down	2.04346	1.03101	2.04346	up	-1.82454	-0.867533	1.82454	down	3.72837	1.89854	3.72837	up	0.634258	-0.520773	1.66527	-0.233275	CLDN9	Homo sapiens claudin 9 (CLDN9), mRNA [NM_020982]	NM_020982	9080
0.00439105	0.000631776	-1.16249	-0.21722	1.16249	down	1.81004	0.856023	1.81004	up	-1.05295	-0.0744431	1.05295	down	1.90589	0.930466	1.90589	up	0.0160658	-0.201154	0.872089	-0.0583773	CTPS1	Homo sapiens CTP synthase 1 (CTPS1), transcript variant 1, mRNA [NM_001905]	NM_001905	1503
0.0362944	0.00996647	1.20463	0.268585	1.20463	up	-1.12109	-0.164897	1.12109	down	1.24919	0.320996	1.24919	up	-1.40045	-0.485893	1.40045	down	-0.0652075	0.203377	-0.230105	0.255788	CCDC14	Homo sapiens coiled-coil domain containing 14 (CCDC14), mRNA [NM_022757]	NM_022757	64770
0.00839025	0.00148581	1.61895	0.695056	1.61895	up	-1.08781	-0.121423	1.08781	down	1.55514	0.637042	1.55514	up	-1.69169	-0.758465	1.69169	down	-0.414238	0.280817	-0.535661	0.222803	IP6K2	Homo sapiens inositol hexakisphosphate kinase 2 (IP6K2), transcript variant 3, mRNA [NM_001005910]	NM_001005910	51447
0.0439981	0.0127818	-1.22866	-0.297086	1.22866	down	1.42962	0.51563	1.42962	up	-1.19795	-0.260564	1.19795	down	1.71261	0.776194	1.71261	up	0.613411	0.316324	1.12904	0.352847	ARHGEF4	Homo sapiens Rho guanine nucleotide exchange factor (GEF) 4 (ARHGEF4), transcript variant 2, mRNA [NM_032995]	NM_032995	50649
1.07425e-05	2.79701e-08	1.43954	0.525609	1.43954	up	-1.36222	-0.445965	1.36222	down	1.42083	0.506732	1.42083	up	-1.93549	-0.952697	1.93549	down	-0.212663	0.312946	-0.658628	0.29407	MRM1	Homo sapiens mitochondrial rRNA methyltransferase 1 homolog (S. cerevisiae) (MRM1), mRNA [NM_024864]	NM_024864	79922
0.0432934	0.0125086	1.34703	0.42978	1.34703	up	1.00618	0.00888824	1.00618	up	1.33245	0.414085	1.33245	up	-1.32427	-0.405196	1.32427	down	-0.245384	0.184396	-0.236496	0.168701	GNAI1	Homo sapiens guanine nucleotide binding protein (G protein), alpha inhibiting activity polypeptide 1 (GNAI1), transcript variant 1, mRNA [NM_002069]	NM_002069	2770
0.00640516	0.00103917	-1.43346	-0.519505	1.43346	down	1.44991	0.535965	1.44991	up	-1.1274	-0.173005	1.1274	down	1.63464	0.70897	1.63464	up	0.18239	-0.337115	0.718355	0.00938487	SLC17A9	Homo sapiens solute carrier family 17 (vesicular nucleotide transporter), member 9 (SLC17A9), transcript variant 2, mRNA [NM_001302643]	NM_001302643	63910
0.00367252	0.000497444	-1.15952	-0.213534	1.15952	down	1.35931	0.442873	1.35931	up	-1.03222	-0.0457441	1.03222	down	1.4031	0.488617	1.4031	up	-0.00710797	-0.220642	0.435765	-0.052852	TCAF1	Homo sapiens family with sequence similarity 115, member A (FAM115A), transcript variant 1, mRNA [NM_014719]	NM_014719	9747
0.0068888	0.00114124	3.97434	1.99072	3.97434	up	-1.28103	-0.357303	1.28103	down	3.11482	1.63915	3.11482	up	-3.99017	-1.99645	3.99017	down	-0.470114	1.5206	-0.827418	1.16903	TNXB	Homo sapiens tenascin XB (TNXB), transcript variant XB, mRNA [NM_019105]	NM_019105	7148
0.00020346	6.99512e-06	-1.57111	-0.651781	1.57111	down	1.08154	0.113081	1.08154	up	-1.46558	-0.551467	1.46558	down	1.58507	0.664548	1.58507	up	0.277052	-0.374729	0.390133	-0.274415	ATL3	Homo sapiens atlastin GTPase 3 (ATL3), transcript variant 1, mRNA [NM_015459]	NM_015459	25923
0.00750711	0.00128171	-2.31135	-1.20874	2.31135	down	3.43905	1.78201	3.43905	up	-2.17971	-1.12413	2.17971	down	7.49613	2.90615	7.49613	up	0.529217	-0.67952	2.31123	-0.594917	HCN4	Homo sapiens hyperpolarization activated cyclic nucleotide gated potassium channel 4 (HCN4), mRNA [NM_005477]	NM_005477	10021
0.0241077	0.00592218	-1.09377	-0.129313	1.09377	down	1.15918	0.2131	1.15918	up	-1.01113	-0.0159633	1.01113	down	1.17207	0.229064	1.17207	up	-0.0546093	-0.183922	0.158491	-0.0705726	TMEM9	Homo sapiens transmembrane protein 9 (TMEM9), transcript variant 1, mRNA [NM_016456]	NM_016456	252839
0.00789814	0.00137322	-1.41205	-0.497789	1.41205	down	1.20333	0.267028	1.20333	up	-1.36803	-0.452105	1.36803	down	1.64619	0.719133	1.64619	up	0.321081	-0.176709	0.588108	-0.131024	PORCN	Homo sapiens porcupine homolog (Drosophila) (PORCN), transcript variant F, mRNA [NM_001282167]	NM_001282167	64840
0.0381316	0.0106253	1.71157	0.775317	1.71157	up	-1.03845	-0.0544329	1.03845	down	1.39808	0.483442	1.39808	up	-1.45183	-0.537875	1.45183	down	-0.0776675	0.697649	-0.1321	0.405775	CLU	Homo sapiens clusterin (CLU), transcript variant 1, mRNA [NM_001831]	NM_001831	1191
8.61861e-06	1.88178e-08	-14.6457	-3.87241	14.6457	down	1.3228	0.40359	1.3228	up	-9.90897	-3.30874	9.90897	down	13.1075	3.71233	13.1075	up	1.69733	-2.17507	2.10092	-1.6114
0.00733282	0.00123995	1.79518	0.84413	1.79518	up	-1.22402	-0.291624	1.22402	down	1.55112	0.633312	1.55112	up	-1.8986	-0.924936	1.8986	down	-0.503778	0.340352	-0.795402	0.129534	ROM1	Homo sapiens retinal outer segment membrane protein 1 (ROM1), mRNA [NM_000327]	NM_000327	6094
0.0203457	0.004741	-2.4734	-1.30649	2.4734	down	1.52248	0.606424	1.52248	up	-2.01446	-1.01039	2.01446	down	3.06698	1.61682	3.06698	up	0.252065	-1.05443	0.858489	-0.758328	MMP19	Homo sapiens matrix metallopeptidase 19 (MMP19), transcript variant 1, mRNA [NM_002429]	NM_002429	4327
0.000483413	2.66478e-05	1.54617	0.628697	1.54617	up	-1.23487	-0.30436	1.23487	down	1.46106	0.547017	1.46106	up	-1.80422	-0.851378	1.80422	down	-0.270951	0.357746	-0.575311	0.276066	WDR90	Homo sapiens WD repeat domain 90 (WDR90), mRNA [NM_145294]	NM_145294	197335
0.0401162	0.0113581	1.31281	0.392663	1.31281	up	-1.26129	-0.334898	1.26129	down	1.08606	0.119109	1.08606	up	-1.36984	-0.454007	1.36984	down	-0.0252892	0.367374	-0.360187	0.0938197	SOBP	Homo sapiens sine oculis binding protein homolog (Drosophila) (SOBP), mRNA [NM_018013]	NM_018013	55084
0.00168564	0.000169072	1.90848	0.932422	1.90848	up	-1.1186	-0.1617	1.1186	down	1.98875	0.991861	1.98875	up	-2.22462	-1.15356	2.22462	down	-0.290627	0.641795	-0.452326	0.701235	CDC7	Homo sapiens cell division cycle 7 (CDC7), transcript variant 1, mRNA [NM_003503]	NM_003503	8317
0.0170981	0.00376242	-1.32243	-0.403195	1.32243	down	-1.22766	-0.295914	1.22766	down	-1.28084	-0.35709	1.28084	down	1.04332	0.061176	1.04332	up	0.280771	-0.122424	-0.0151435	-0.0763196	FAM9C	family with sequence similarity 9, member C [Source:HGNC Symbol;Acc:HGNC:18405] [ENST00000333995]	XM_005274463	171484
0.00141659	0.000131755	1.22919	0.297714	1.22919	up	-1.15452	-0.207295	1.15452	down	1.21569	0.281773	1.21569	up	-1.40354	-0.489067	1.40354	down	-0.202242	0.0954716	-0.409537	0.0795307	ARL2	Homo sapiens ADP-ribosylation factor-like 2 (ARL2), transcript variant 1, mRNA [NM_001667]	NM_001667	402
0.0144843	0.00303624	-2.38742	-1.25545	2.38742	down	1.10723	0.14695	1.10723	up	-2.22499	-1.1538	2.22499	down	2.46356	1.30075	2.46356	up	0.440665	-0.814788	0.587615	-0.71313	PCDHB16	Homo sapiens protocadherin beta 16 (PCDHB16), mRNA [NM_020957]	NM_020957	57717
0.00646862	0.00105231	-1.38363	-0.468455	1.38363	down	-1.0125	-0.0179267	1.0125	down	-1.23824	-0.308287	1.23824	down	1.22295	0.290361	1.22295	up	0.155262	-0.313194	0.137335	-0.153026	PSMD14	Homo sapiens proteasome (prosome, macropain) 26S subunit, non-ATPase, 14 (PSMD14), mRNA [NM_005805]	NM_005805	10213
0.0261602	0.00658927	1.37152	0.455771	1.37152	up	1.18456	0.244351	1.18456	up	1.25433	0.326916	1.25433	up	-1.0589	-0.0825646	1.0589	down	-0.198936	0.256835	0.0454149	0.12798	MIB2	Homo sapiens mindbomb E3 ubiquitin protein ligase 2 (MIB2), transcript variant 1, mRNA [NM_080875]	NM_080875	142678
6.58838e-06	1.01748e-08	3.07579	1.62096	3.07579	up	-1.86423	-0.898582	1.86423	down	2.64209	1.40168	2.64209	up	-4.92546	-2.30026	4.92546	down	-0.472028	1.14893	-1.37061	0.929649	FCHO1	Homo sapiens FCH domain only 1 (FCHO1), transcript variant 1, mRNA [NM_001161357]	NM_001161357	23149
0.0438926	0.0127358	1.00919	0.0131938	1.00919	up	-1.13156	-0.178311	1.13156	down	1.01301	0.0186524	1.01301	up	-1.14628	-0.196963	1.14628	down	0.0244138	0.0376077	-0.153897	0.0430663	KANSL2	Homo sapiens KAT8 regulatory NSL complex subunit 2 (KANSL2), mRNA [NM_017822]	NM_017822	54934
0.000392542	1.91632e-05	1.14177	0.191272	1.14177	up	-1.11414	-0.155928	1.11414	down	1.1171	0.159757	1.1171	up	-1.2446	-0.315685	1.2446	down	-0.0876145	0.103657	-0.243543	0.0721424	NDUFA2	Homo sapiens NADH dehydrogenase (ubiquinone) 1 alpha subcomplex, 2, 8kDa (NDUFA2), transcript variant 1, mRNA [NM_002488]	NM_002488	4695
0.000108502	2.40989e-06	1.80314	0.85051	1.80314	up	1.01179	0.0169165	1.01179	up	1.72814	0.789219	1.72814	up	-1.70799	-0.772302	1.70799	down	-0.444622	0.405889	-0.427705	0.344597
0.000112832	2.60977e-06	1.66078	0.731865	1.66078	up	-1.05009	-0.0705175	1.05009	down	1.6339	0.708322	1.6339	up	-1.71575	-0.77884	1.71575	down	-0.354895	0.376969	-0.425413	0.353427		ribosomal protein S4X pseudogene 8 [Source:HGNC Symbol;Acc:HGNC:36683] [ENST00000402039]
0.0268284	0.00680551	1.10101	0.138826	1.10101	up	-1.0829	-0.114898	1.0829	down	1.09832	0.135303	1.09832	up	-1.18937	-0.2502	1.18937	down	-0.0747392	0.0640864	-0.189637	0.0605633	HNRNPH3	Homo sapiens heterogeneous nuclear ribonucleoprotein H3 (2H9) (HNRNPH3), transcript variant 2H9, mRNA [NM_012207]	NM_012207	3189
0.000832648	6.10825e-05	4.59526	2.20015	4.59526	up	-1.79519	-0.844136	1.79519	down	3.98581	1.99487	3.98581	up	-7.15529	-2.83901	7.15529	down	-1.0689	1.13125	-1.91303	0.925977	CA12	Homo sapiens carbonic anhydrase XII (CA12), transcript variant 1, mRNA [NM_001218]	NM_001218	771
0.0205643	0.00480218	-1.78632	-0.836989	1.78632	down	1.05463	0.07674	1.05463	up	-1.21023	-0.275275	1.21023	down	1.27634	0.352015	1.27634	up	0.198495	-0.638494	0.275235	-0.07678	VPS53	Homo sapiens vacuolar protein sorting 53 homolog (S. cerevisiae) (VPS53), transcript variant 2, mRNA [NM_018289]	NM_018289	55275
0.0271741	0.00691389	-1.40505	-0.490618	1.40505	down	1.0583	0.081745	1.0583	up	-1.31472	-0.394755	1.31472	down	1.39136	0.4765	1.39136	up	0.139064	-0.351554	0.220809	-0.255691	ANKRD13B	Homo sapiens ankyrin repeat domain 13B (ANKRD13B), mRNA [NM_152345]	NM_152345	124930
0.0312409	0.00825508	1.65275	0.724865	1.65275	up	2.2671	1.18085	2.2671	up	1.86892	0.902207	1.86892	up	1.21305	0.278641	1.21305	up	-0.82579	-0.100924	0.355058	0.0764168	TEX13A	Homo sapiens testis expressed 13A (TEX13A), transcript variant 1, mRNA [NM_031274]	NM_031274	56157
0.00403233	0.000562687	1.45711	0.543113	1.45711	up	1.00089	0.00127697	1.00089	up	1.42443	0.51038	1.42443	up	-1.42317	-0.509103	1.42317	down	-0.229376	0.313737	-0.228099	0.281004	POLD3	Homo sapiens polymerase (DNA-directed), delta 3, accessory subunit (POLD3), transcript variant 1, mRNA [NM_006591]	NM_006591	10714
0.00120719	0.000106111	-1.31924	-0.39971	1.31924	down	1.08325	0.115366	1.08325	up	-1.29783	-0.376098	1.29783	down	1.40587	0.491464	1.40587	up	0.100813	-0.298897	0.216179	-0.275285	FEZ2	Homo sapiens fasciculation and elongation protein zeta 2 (zygin II) (FEZ2), transcript variant 2, mRNA [NM_001042548]	NM_001042548	9637
0.047162	0.013991	1.32437	0.405309	1.32437	up	-1.35796	-0.441443	1.35796	down	1.07268	0.101219	1.07268	up	-1.45666	-0.542662	1.45666	down	-0.3309	0.074409	-0.772343	-0.229681	C10orf11	Homo sapiens chromosome 10 open reading frame 11 (C10orf11), mRNA [NM_032024]	NM_032024	83938
0.0215771	0.00511262	-1.31872	-0.399133	1.31872	down	1.2976	0.375844	1.2976	up	-1.22309	-0.290528	1.22309	down	1.58708	0.666371	1.58708	up	0.368915	-0.0302184	0.744759	0.0783873	EFEMP2	Homo sapiens EGF containing fibulin-like extracellular matrix protein 2 (EFEMP2), transcript variant 1, mRNA [NM_016938]	NM_016938	30008
1.19243e-05	4.21847e-08	4.02807	2.01009	4.02807	up	-1.79683	-0.84545	1.79683	down	3.16082	1.6603	3.16082	up	-5.67944	-2.50575	5.67944	down	-0.873524	1.13657	-1.71897	0.786776	MCTP1	Homo sapiens multiple C2 domains, transmembrane 1 (MCTP1), transcript variant L, mRNA [NM_024717]	NM_024717	79772
0.00612826	0.000983658	1.09147	0.12627	1.09147	up	-1.05269	-0.0740848	1.05269	down	1.08163	0.113206	1.08163	up	-1.13862	-0.187291	1.13862	down	-0.0609241	0.0653462	-0.135009	0.0522823	RPL37A	Homo sapiens ribosomal protein L37a (RPL37A), mRNA [NM_000998]	NM_000998	6168
0.00508031	0.00076308	1.34811	0.430942	1.34811	up	-1.04075	-0.0576186	1.04075	down	1.31701	0.39727	1.31701	up	-1.37068	-0.454889	1.37068	down	-0.316433	0.114509	-0.374051	0.0808372	RPL23AP7	Homo sapiens ribosomal protein L23a pseudogene 7 (RPL23AP7), transcript variant 3, non-coding RNA [NR_000029]	NR_000029	118433
0.00048336	2.6626e-05	1.35367	0.436877	1.35367	up	-1.16892	-0.225178	1.16892	down	1.25603	0.328871	1.25603	up	-1.4682	-0.554048	1.4682	down	-0.186366	0.250511	-0.411544	0.142505	EML4	echinoderm microtubule associated protein like 4 [Source:HGNC Symbol;Acc:HGNC:1316] [ENST00000409040]	XM_005264268	27436
1.94612e-05	1.25667e-07	1.45334	0.539371	1.45334	up	-1.45885	-0.544831	1.45885	down	1.40621	0.491808	1.40621	up	-2.05144	-1.03664	2.05144	down	-0.212402	0.326969	-0.757232	0.279406	ECH1	Homo sapiens enoyl CoA hydratase 1, peroxisomal (ECH1), mRNA [NM_001398]	NM_001398	1891
0.00936961	0.00171741	1.32744	0.408644	1.32744	up	-1.35518	-0.438485	1.35518	down	1.2761	0.351744	1.2761	up	-1.72935	-0.790228	1.72935	down	0.0450513	0.453696	-0.393433	0.396795	SUOX	Homo sapiens sulfite oxidase (SUOX), transcript variant 1, mRNA [NM_000456]	NM_000456	6821
0.00156474	0.000151493	-1.15318	-0.205615	1.15318	down	1.95415	0.966541	1.95415	up	-1.12558	-0.170671	1.12558	down	2.19956	1.13721	2.19956	up	0.0285767	-0.177039	0.995118	-0.142094	CLN8	Homo sapiens ceroid-lipofuscinosis, neuronal 8 (epilepsy, progressive with mental retardation) (CLN8), mRNA [NM_018941]	NM_018941	2055
0.00171249	0.000173352	1.44208	0.528153	1.44208	up	-1.23077	-0.299556	1.23077	down	1.41678	0.502612	1.41678	up	-1.74372	-0.802168	1.74372	down	-0.214237	0.313916	-0.513793	0.288375	PDE6B	Homo sapiens phosphodiesterase 6B, cGMP-specific, rod, beta (PDE6B), transcript variant 1, mRNA [NM_000283]	NM_000283	5158
0.00157963	0.000153536	1.66636	0.736702	1.66636	up	-2.03363	-1.02405	2.03363	down	1.45534	0.541358	1.45534	up	-2.95962	-1.56541	2.95962	down	-0.56339	0.173312	-1.58744	-0.0220315	ABCC6	Homo sapiens ATP-binding cassette, sub-family C (CFTR/MRP), member 6 (ABCC6), transcript variant 2, mRNA [NM_001079528]	NM_001079528	368
0.000195497	6.59537e-06	-1.59327	-0.671987	1.59327	down	1.11172	0.152793	1.11172	up	-1.53083	-0.61431	1.53083	down	1.70185	0.767103	1.70185	up	0.354291	-0.317696	0.507084	-0.260019	TSPYL4	Homo sapiens TSPY-like 4 (TSPYL4), mRNA [NM_021648]	NM_021648	23270
0.00659842	0.00108154	3.94117	1.97862	3.94117	up	-2.33167	-1.22137	2.33167	down	3.64616	1.86638	3.64616	up	-8.50165	-3.08774	8.50165	down	-0.602972	1.37565	-1.82434	1.2634	CDK1	Homo sapiens cyclin-dependent kinase 1 (CDK1), transcript variant 1, mRNA [NM_001786]	NM_001786	983
0.000576456	3.47617e-05	-1.42374	-0.50969	1.42374	down	1.22105	0.28812	1.22105	up	-1.23975	-0.310054	1.23975	down	1.5138	0.598174	1.5138	up	0.185107	-0.324583	0.473228	-0.124947	AMIGO3	Homo sapiens adhesion molecule with Ig-like domain 3 (AMIGO3), mRNA [NM_198722]	NM_198722	386724
0.00315918	0.000404947	1.06485	0.0906506	1.06485	up	-1.35459	-0.437859	1.35459	down	1.14055	0.189728	1.14055	up	-1.54498	-0.627587	1.54498	down	-0.00737715	0.0832734	-0.445236	0.182351	ZNF485	Homo sapiens zinc finger protein 485 (ZNF485), mRNA [NM_145312]	NM_145312	220992
0.00033383	1.49772e-05	1.26923	0.343952	1.26923	up	-1.41415	-0.499933	1.41415	down	1.15421	0.206904	1.15421	up	-1.63222	-0.706837	1.63222	down	-0.116934	0.227018	-0.616867	0.0899701	GAB1	Homo sapiens GRB2-associated binding protein 1 (GAB1), transcript variant 1, mRNA [NM_207123]	NM_207123	2549
0.00627896	0.00101447	-1.25021	-0.322172	1.25021	down	1.18771	0.248181	1.18771	up	-1.20888	-0.273672	1.20888	down	1.4358	0.521853	1.4358	up	0.0530932	-0.269079	0.301275	-0.220579	ZC3H12A	Homo sapiens zinc finger CCCH-type containing 12A (ZC3H12A), mRNA [NM_025079]	NM_025079	80149
0.0058793	0.000933689	-1.24088	-0.31136	1.24088	down	1.02244	0.0320132	1.02244	up	-1.18007	-0.238873	1.18007	down	1.20655	0.270886	1.20655	up	0.159322	-0.152038	0.191335	-0.079551	ACTR1A	Homo sapiens ARP1 actin-related protein 1 homolog A, centractin alpha (yeast) (ACTR1A), mRNA [NM_005736]	NM_005736	10121
0.0193601	0.00443422	-1.17296	-0.230155	1.17296	down	1.02424	0.0345566	1.02424	up	-1.20996	-0.274965	1.20996	down	1.2393	0.309522	1.2393	up	0.0668631	-0.163292	0.10142	-0.208102	NCK2	Homo sapiens NCK adaptor protein 2 (NCK2), transcript variant 1, mRNA [NM_003581]	NM_003581	8440
0.000112137	2.54449e-06	-1.67722	-0.746072	1.67722	down	1.08627	0.119382	1.08627	up	-1.55622	-0.638045	1.55622	down	1.69047	0.757427	1.69047	up	0.302027	-0.444045	0.421409	-0.336018	IL18	Homo sapiens interleukin 18 (IL18), transcript variant 1, mRNA [NM_001562]	NM_001562	3606
0.0277077	0.00708942	-1.17235	-0.229399	1.17235	down	1.24298	0.313798	1.24298	up	-1.27025	-0.345114	1.27025	down	1.57889	0.658912	1.57889	up	0.114268	-0.115131	0.428066	-0.230846	TRIM62	Homo sapiens tripartite motif containing 62 (TRIM62), mRNA [NM_018207]	NM_018207	55223
0.000924463	7.07419e-05	1.9107	0.934103	1.9107	up	-1.28522	-0.362019	1.28522	down	1.65215	0.724348	1.65215	up	-2.12339	-1.08637	2.12339	down	-0.264245	0.669857	-0.626264	0.460103	LETMD1	Homo sapiens LETM1 domain containing 1 (LETMD1), transcript variant 1, mRNA [NM_015416]	NM_015416	25875
0.00217107	0.000240587	1.39851	0.483888	1.39851	up	-1.11875	-0.161888	1.11875	down	1.38032	0.465002	1.38032	up	-1.54423	-0.626889	1.54423	down	-0.0858612	0.398027	-0.247749	0.379141	TCEAL8	Homo sapiens transcription elongation factor A (SII)-like 8 (TCEAL8), transcript variant 1, mRNA [NM_153333]	NM_153333	90843
0.0111102	0.00214098	-1.2117	-0.277029	1.2117	down	1.02412	0.0343885	1.02412	up	-1.05531	-0.0776615	1.05531	down	1.08076	0.11205	1.08076	up	0.0194035	-0.257625	0.053792	-0.0582581	CLP1	Homo sapiens cleavage and polyadenylation factor I subunit 1 (CLP1), transcript variant 1, mRNA [NM_006831]	NM_006831	10978
0.0237891	0.00582226	1.2015	0.264835	1.2015	up	1.04061	0.0574248	1.04061	up	1.90365	0.928765	1.90365	up	-1.82936	-0.87134	1.82936	down	-0.108831	0.156003	-0.0514063	0.819934			XM_006726815
0.000545573	3.18618e-05	1.13076	0.177295	1.13076	up	-1.36024	-0.44386	1.36024	down	1.13226	0.17921	1.13226	up	-1.54015	-0.62307	1.54015	down	-0.0123875	0.164908	-0.456248	0.166823	DOK4	Homo sapiens docking protein 4 (DOK4), mRNA [NM_018110]	NM_018110	55715
0.011384	0.00221333	1.22172	0.288914	1.22172	up	-1.07671	-0.106624	1.07671	down	1.12449	0.169275	1.12449	up	-1.21075	-0.275899	1.21075	down	-0.0326378	0.256276	-0.139262	0.136637	BTF3P11	Homo sapiens basic transcription factor 3 pseudogene 11 (BTF3P11), non-coding RNA [NR_026983]	NR_026983	690
0.00147178	0.0001387	1.15104	0.202942	1.15104	up	-1.87966	-0.910474	1.87966	down	1.17308	0.230307	1.17308	up	-2.205	-1.14078	2.205	down	-0.170375	0.032568	-1.08085	0.0599322	CYP2J2	Homo sapiens cytochrome P450, family 2, subfamily J, polypeptide 2 (CYP2J2), mRNA [NM_000775]	NM_000775	1573
0.000239383	9.1345e-06	1.41875	0.504622	1.41875	up	-1.34477	-0.427364	1.34477	down	1.2363	0.306026	1.2363	up	-1.66254	-0.73339	1.66254	down	-0.092461	0.412161	-0.519825	0.213565	ING5	Homo sapiens inhibitor of growth family, member 5 (ING5), mRNA [NM_032329]	NM_032329	84289
0.00119741	0.000104848	1.23983	0.310145	1.23983	up	-1.03691	-0.0522881	1.03691	down	1.15418	0.206867	1.15418	up	-1.19678	-0.259155	1.19678	down	-0.0861449	0.224	-0.138433	0.120722	ANKRD40	Homo sapiens ankyrin repeat domain 40 (ANKRD40), mRNA [NM_052855]	NM_052855	91369
0.0351623	0.00958166	-1.08365	-0.115905	1.08365	down	-1.0915	-0.12631	1.0915	down	1.0417	0.0589335	1.0417	up	-1.13701	-0.185244	1.13701	down	0.0794055	-0.0364997	-0.0469048	0.138339	FUS	Homo sapiens FUS RNA binding protein (FUS), transcript variant 1, mRNA [NM_004960]	NM_004960	2521
0.00852143	0.00151752	1.80345	0.850756	1.80345	up	-1.16974	-0.226194	1.16974	down	2.20664	1.14185	2.20664	up	-2.58121	-1.36805	2.58121	down	-0.620244	0.230512	-0.846438	0.521609	UHRF1	Homo sapiens ubiquitin-like with PHD and ring finger domains 1 (UHRF1), transcript variant 2, mRNA [NM_013282]	NM_013282	29128
0.00109403	9.1022e-05	-1.42103	-0.506938	1.42103	down	-1.01358	-0.0194631	1.01358	down	-1.18122	-0.240281	1.18122	down	1.16539	0.220818	1.16539	up	0.160717	-0.346221	0.141254	-0.0795636	USP5	Homo sapiens ubiquitin specific peptidase 5 (isopeptidase T) (USP5), transcript variant 2, mRNA [NM_003481]	NM_003481	8078
0.00964625	0.00178309	-1.89505	-0.922234	1.89505	down	4.14569	2.05161	4.14569	up	-2.02417	-1.01733	2.02417	down	8.39156	3.06894	8.39156	up	0.390819	-0.531415	2.44243	-0.626509	IGFBP7	Homo sapiens insulin-like growth factor binding protein 7 (IGFBP7), transcript variant 1, mRNA [NM_001553]	NM_001553	3490
0.0195427	0.00448772	-1.31149	-0.391206	1.31149	down	-1.21712	-0.283476	1.21712	down	-1.27908	-0.35511	1.27908	down	1.05091	0.0716338	1.05091	up	0.260049	-0.131157	-0.0234273	-0.0950611	KIR3DX1	Homo sapiens killer cell immunoglobulin-like receptor, three domains, X1 (KIR3DX1), transcript variant 1, non-coding RNA [NR_026716]	NR_026716	90011
0.0245796	0.00607957	-1.29642	-0.374531	1.29642	down	-1.20251	-0.266052	1.20251	down	-1.27364	-0.348956	1.27364	down	1.05915	0.082904	1.05915	up	0.249969	-0.124562	-0.0160832	-0.0989872	RPF1	ribosome production factor 1 homolog (S. cerevisiae) [Source:HGNC Symbol;Acc:HGNC:30350] [ENST00000370656]		80135
0.0329777	0.00881871	-1.27628	-0.351943	1.27628	down	1.2662	0.340508	1.2662	up	-1.17736	-0.235551	1.17736	down	1.49077	0.57606	1.49077	up	0.35505	0.00310743	0.695559	0.119499	CSGALNACT2	Homo sapiens chondroitin sulfate N-acetylgalactosaminyltransferase 2 (CSGALNACT2), mRNA [NM_018590]	NM_018590	55454
0.0189142	0.00430329	-1.10686	-0.146476	1.10686	down	1.09254	0.127688	1.09254	up	-1.05129	-0.0721583	1.05129	down	1.14858	0.199847	1.14858	up	0.064651	-0.0818253	0.192339	-0.00750732	DOCK7	Homo sapiens dedicator of cytokinesis 7 (DOCK7), transcript variant 2, mRNA [NM_033407]	NM_033407	85440
0.000179993	5.61781e-06	-1.63861	-0.712475	1.63861	down	1.18082	0.23979	1.18082	up	-1.55038	-0.632626	1.55038	down	1.83073	0.872416	1.83073	up	0.421998	-0.290477	0.661788	-0.210627	MYL6	Homo sapiens myosin, light chain 6, alkali, smooth muscle and non-muscle (MYL6), transcript variant 2, mRNA [NM_079423]	NM_079423	4637
1.21459e-05	4.47532e-08	-9.30871	-3.21858	9.30871	down	2.11092	1.07787	2.11092	up	-6.25006	-2.64387	6.25006	down	13.1933	3.72174	13.1933	up	1.62995	-1.58863	2.70782	-1.01392	PMEPA1	Homo sapiens prostate transmembrane protein, androgen induced 1 (PMEPA1), transcript variant 1, mRNA [NM_020182]	NM_020182	56937
0.0471753	0.0139964	-1.16735	-0.223233	1.16735	down	1.00278	0.00400519	1.00278	up	-1.05251	-0.0738296	1.05251	down	1.05543	0.0778348	1.05543	up	0.0345011	-0.188732	0.0385063	-0.0393286	ERCC3	Homo sapiens excision repair cross-complementation group 3 (ERCC3), transcript variant 1, mRNA [NM_000122]	NM_000122	2071
7.43708e-05	1.27628e-06	1.40604	0.491641	1.40604	up	-1.64303	-0.716357	1.64303	down	1.30326	0.382125	1.30326	up	-2.14129	-1.09848	2.14129	down	-0.0768567	0.414784	-0.793214	0.305268	RSPH1	Homo sapiens radial spoke head 1 homolog (Chlamydomonas) (RSPH1), transcript variant 1, mRNA [NM_080860]	NM_080860	89765
0.00538512	0.000828134	-1.01733	-0.0247943	1.01733	down	-2.11521	-1.0808	2.11521	down	-1.00982	-0.0140922	1.00982	down	-2.09465	-1.06671	2.09465	down	0.128693	0.103899	-0.952107	0.114601	LMO7	Homo sapiens LIM domain 7 (LMO7), transcript variant 1, mRNA [NM_005358]	NM_005358	4008
0.0495606	0.0148898	-1.98879	-0.991887	1.98879	down	1.06607	0.0923047	1.06607	up	-1.53706	-0.620176	1.53706	down	1.63862	0.712481	1.63862	up	0.273043	-0.718844	0.365348	-0.347133	IFI44L	Homo sapiens interferon-induced protein 44-like (IFI44L), mRNA [NM_006820]	NM_006820	10964
3.8241e-05	4.19623e-07	1.27659	0.3523	1.27659	up	-1.14148	-0.190907	1.14148	down	1.18615	0.246289	1.18615	up	-1.35397	-0.437196	1.35397	down	-0.132723	0.219578	-0.32363	0.113566	DUSP23	Homo sapiens dual specificity phosphatase 23 (DUSP23), mRNA [NM_017823]	NM_017823	54935
0.0446902	0.0130496	1.4304	0.516419	1.4304	up	1.91793	0.93955	1.91793	up	1.70528	0.770011	1.70528	up	1.1247	0.169539	1.1247	up	-0.630278	-0.113859	0.309272	0.139733	OR5F1	Homo sapiens olfactory receptor, family 5, subfamily F, member 1 (OR5F1), mRNA [NM_003697]	NM_003697	338674
5.61546e-05	8.25536e-07	2.07738	1.05476	2.07738	up	-1.49097	-0.57625	1.49097	down	1.84796	0.885934	1.84796	up	-2.75525	-1.46218	2.75525	down	-0.334626	0.720138	-0.910875	0.551308	TMEM180	Homo sapiens transmembrane protein 180 (TMEM180), mRNA [NM_024789]	NM_024789	79847
0.00108985	9.03235e-05	1.21283	0.278381	1.21283	up	-1.30861	-0.388036	1.30861	down	1.27169	0.346749	1.27169	up	-1.66415	-0.734785	1.66415	down	-0.0636013	0.21478	-0.451638	0.283147	RAB40B	Homo sapiens RAB40B, member RAS oncogene family (RAB40B), mRNA [NM_006822]	NM_006822	10966
0.0339941	0.00917672	-1.26754	-0.34203	1.26754	down	-1.29626	-0.37436	1.29626	down	-1.31246	-0.39227	1.31246	down	1.01249	0.01791	1.01249	up	0.16076	-0.18127	-0.2136	-0.23151	SSFA2	Homo sapiens sperm specific antigen 2 (SSFA2), transcript variant 2, mRNA [NM_006751]	NM_006751	6744
0.00354484	0.000473279	1.00195	0.00280547	1.00195	up	-1.13031	-0.176714	1.13031	down	-1.01433	-0.0205238	1.01433	down	-1.11434	-0.15619	1.11434	down	0.0235796	0.0263851	-0.153134	0.00305581	FUNDC1	Homo sapiens FUN14 domain containing 1 (FUNDC1), mRNA [NM_173794]	NM_173794	139341
0.00646597	0.00105168	-1.12427	-0.16899	1.12427	down	1.25174	0.323933	1.25174	up	-1.1185	-0.161568	1.1185	down	1.40007	0.485501	1.40007	up	0.050736	-0.118254	0.374669	-0.110832	FBXL18	Homo sapiens F-box and leucine-rich repeat protein 18 (FBXL18), mRNA [NM_024963]	NM_024963	80028
0.000410206	2.0386e-05	-1.54013	-0.623051	1.54013	down	2.65455	1.40847	2.65455	up	-1.58884	-0.667969	1.58884	down	4.21765	2.07644	4.21765	up	0.236591	-0.38646	1.64506	-0.431379	PKP1	Homo sapiens plakophilin 1 (PKP1), transcript variant 1b, mRNA [NM_000299]	NM_000299	5317
0.00529766	0.000809535	-1.00451	-0.00649452	1.00451	down	1.15827	0.211969	1.15827	up	-1.0195	-0.0278637	1.0195	down	1.18086	0.239832	1.18086	up	-0.0662348	-0.0727293	0.145734	-0.0940986	UBE2Z	Homo sapiens ubiquitin-conjugating enzyme E2Z (UBE2Z), mRNA [NM_023079]	NM_023079	65264
0.0103098	0.00194167	1.07629	0.106073	1.07629	up	1.39793	0.483295	1.39793	up	1.01341	0.0192142	1.01341	up	1.37944	0.464081	1.37944	up	-0.204829	-0.0987563	0.278466	-0.185615	DUOXA1	Homo sapiens dual oxidase maturation factor 1 (DUOXA1), transcript variant 4, mRNA [NM_001276266]	NM_001276266	90527
0.00428907	0.00061258	1.01687	0.0241423	1.01687	up	-1.28606	-0.362963	1.28606	down	1.05072	0.0713773	1.05072	up	-1.35129	-0.43434	1.35129	down	-0.0127721	0.0113702	-0.375735	0.0586052	TMEM205	Homo sapiens transmembrane protein 205 (TMEM205), transcript variant 1, mRNA [NM_198536]	NM_198536	374882
0.0418782	0.0120016	-1.26321	-0.337092	1.26321	down	1.0472	0.0665333	1.0472	up	-1.18351	-0.243073	1.18351	down	1.23937	0.309606	1.23937	up	0.208669	-0.128423	0.275202	-0.0344038	AP1B1	Homo sapiens adaptor-related protein complex 1, beta 1 subunit (AP1B1), transcript variant 1, mRNA [NM_001127]	NM_001127	162
0.00149587	0.000142196	-1.39588	-0.481177	1.39588	down	1.09557	0.131684	1.09557	up	-1.38117	-0.46589	1.38117	down	1.51317	0.597574	1.51317	up	0.20517	-0.276006	0.336854	-0.26072	C16orf87	Homo sapiens chromosome 16 open reading frame 87 (C16orf87), mRNA [NM_001001436]	NM_001001436	388272
0.0340911	0.00921343	2.25269	1.17165	2.25269	up	-1.66388	-0.734551	1.66388	down	2.41517	1.27212	2.41517	up	-4.01855	-2.00668	4.01855	down	-0.62434	0.547307	-1.35889	0.647785	KIF20A	Homo sapiens kinesin family member 20A (KIF20A), mRNA [NM_005733]	NM_005733	10112
0.000657205	4.26884e-05	-5.09098	-2.34794	5.09098	down	1.78352	0.83473	1.78352	up	-4.05826	-2.02086	4.05826	down	7.238	2.85559	7.238	up	0.821294	-1.52665	1.65602	-1.19957	MSC	Homo sapiens musculin (MSC), mRNA [NM_005098]	NM_005098	9242
0.0267679	0.00678702	-1.29147	-0.369019	1.29147	down	-1.19887	-0.26167	1.19887	down	-1.27257	-0.347742	1.27257	down	1.06148	0.0860715	1.06148	up	0.247236	-0.121782	-0.0144341	-0.100506	OR8B2	Homo sapiens olfactory receptor, family 8, subfamily B, member 2 (OR8B2), mRNA [NM_001005468]	NM_001005468	26595
0.000313371	1.36739e-05	-1.8919	-0.919839	1.8919	down	-1.03166	-0.0449607	1.03166	down	-1.5766	-0.656812	1.5766	down	1.52822	0.611851	1.52822	up	0.440205	-0.479634	0.395244	-0.216607	SMG9	Homo sapiens SMG9 nonsense mediated mRNA decay factor (SMG9), mRNA [NM_019108]	NM_019108	56006
0.0180879	0.00406816	-1.31002	-0.389591	1.31002	down	1.00856	0.0122998	1.00856	up	-1.28922	-0.366494	1.28922	down	1.30025	0.378794	1.30025	up	0.246336	-0.143256	0.258635	-0.120158
0.000967451	7.62696e-05	1.40395	0.489488	1.40395	up	-1.11471	-0.156665	1.11471	down	1.27649	0.352182	1.27649	up	-1.42291	-0.508847	1.42291	down	-0.24667	0.242818	-0.403335	0.105512	BIVM	Homo sapiens basic, immunoglobulin-like variable motif containing (BIVM), transcript variant 1, mRNA [NM_017693]	NM_017693	54841
0.00422293	0.000599548	-1.16766	-0.223624	1.16766	down	1.11102	0.151891	1.11102	up	-1.21599	-0.28213	1.21599	down	1.35099	0.434021	1.35099	up	0.087044	-0.13658	0.238935	-0.195086	RAB2A	Homo sapiens RAB2A, member RAS oncogene family (RAB2A), transcript variant 1, mRNA [NM_002865]	NM_002865	5862
0.025884	0.00649394	2.20733	1.1423	2.20733	up	-1.40782	-0.493466	1.40782	down	2.3987	1.26225	2.3987	up	-3.37694	-1.75572	3.37694	down	-0.408817	0.733487	-0.902283	0.853435	PTTG2	Homo sapiens pituitary tumor-transforming 2 (PTTG2), mRNA [NM_006607]	NM_006607	10744
0.00518883	0.00078546	-1.3453	-0.427926	1.3453	down	1.23647	0.306222	1.23647	up	-1.2502	-0.322157	1.2502	down	1.54583	0.628379	1.54583	up	0.176753	-0.251173	0.482975	-0.145404	MOSPD1	Homo sapiens motile sperm domain containing 1 (MOSPD1), mRNA [NM_019556]	NM_019556	56180
0.00485689	0.000719282	1.04442	0.0627039	1.04442	up	2.74193	1.45519	2.74193	up	1.04249	0.0600376	1.04249	up	2.63016	1.39515	2.63016	up	-0.197999	-0.135295	1.25719	-0.137961	SIRPB1	Homo sapiens signal-regulatory protein beta 1 (SIRPB1), transcript variant 1, mRNA [NM_006065]	NM_006065	10326
0.000227097	8.43291e-06	-2.09324	-1.06574	2.09324	down	1.48804	0.573418	1.48804	up	-1.93119	-0.949493	1.93119	down	2.8737	1.52291	2.8737	up	0.792278	-0.273462	1.3657	-0.157215	GPX8	Homo sapiens glutathione peroxidase 8 (putative) (GPX8), mRNA [NM_001008397]	NM_001008397	493869
0.000257102	1.0285e-05	-1.41352	-0.49929	1.41352	down	1.56321	0.644512	1.56321	up	-1.48128	-0.566846	1.48128	down	2.31556	1.21136	2.31556	up	0.248117	-0.251173	0.892629	-0.318729	SLC25A23	Homo sapiens solute carrier family 25 (mitochondrial carrier; phosphate carrier), member 23 (SLC25A23), mRNA [NM_024103]	NM_024103	79085
0.008672	0.00155348	1.11586	0.158157	1.11586	up	-1.05407	-0.0759766	1.05407	down	1.0644	0.0900352	1.0644	up	-1.12195	-0.166012	1.12195	down	-0.0480812	0.110076	-0.124058	0.041954	TMED4	Homo sapiens transmembrane emp24 protein transport domain containing 4 (TMED4), transcript variant 1, mRNA [NM_182547]	NM_182547	222068
0.00359621	0.000482256	-1.59243	-0.671229	1.59243	down	1.11393	0.155659	1.11393	up	-1.39318	-0.478377	1.39318	down	1.5519	0.634036	1.5519	up	0.28324	-0.387989	0.438899	-0.195137	TLDC1	Homo sapiens TBC/LysM-associated domain containing 1 (TLDC1), mRNA [NM_020947]	NM_020947	57707
0.0210827	0.00496212	1.22852	0.296921	1.22852	up	-1.11882	-0.161978	1.11882	down	1.10556	0.14478	1.10556	up	-1.23693	-0.306758	1.23693	down	-0.0336065	0.263315	-0.195585	0.111173	COG4	Homo sapiens component of oligomeric golgi complex 4 (COG4), transcript variant 2, mRNA [NM_001195139]	NM_001195139	25839
0.00341627	0.000449707	-1.37745	-0.462	1.37745	down	1.03757	0.0532148	1.03757	up	-1.3025	-0.381281	1.3025	down	1.35144	0.434496	1.35144	up	0.326503	-0.135497	0.379718	-0.0547779	TMEM184C	Homo sapiens transmembrane protein 184C (TMEM184C), mRNA [NM_018241]	NM_018241	55751
0.000608813	3.76141e-05	1.20666	0.271022	1.20666	up	-1.40569	-0.491281	1.40569	down	1.16198	0.216589	1.16198	up	-1.63339	-0.70787	1.63339	down	-0.10289	0.168132	-0.594171	0.1137	ARRB1	Homo sapiens arrestin, beta 1 (ARRB1), transcript variant 1, mRNA [NM_004041]	NM_004041	408
0.0480887	0.0143377	1.2062	0.270471	1.2062	up	-1.0271	-0.0385795	1.0271	down	1.23681	0.306626	1.23681	up	-1.27033	-0.345206	1.27033	down	-0.169457	0.101014	-0.208036	0.137169	GUF1	Homo sapiens GUF1 GTPase homolog (S. cerevisiae) (GUF1), mRNA [NM_021927]	NM_021927	60558
0.00102472	8.28551e-05	-2.79791	-1.48435	2.79791	down	-1.8086	-0.854874	1.8086	down	-1.78803	-0.83837	1.78803	down	-1.01151	-0.016504	1.01151	down	0.436611	-1.04774	-0.418264	-0.40176	ACSM1	Homo sapiens acyl-CoA synthetase medium-chain family member 1 (ACSM1), mRNA [NM_052956]	NM_052956	116285
0.0208214	0.00488252	-1.71609	-0.779127	1.71609	down	-1.131	-0.177594	1.131	down	-1.60514	-0.682702	1.60514	down	1.41923	0.505107	1.41923	up	0.646394	-0.132733	0.4688	-0.0363071	IFNGR2	Homo sapiens interferon gamma receptor 2 (interferon gamma transducer 1) (IFNGR2), mRNA [NM_005534]	NM_005534	3460
0.000933124	7.19511e-05	1.96169	0.972093	1.96169	up	1.06707	0.0936551	1.06707	up	2.19668	1.13533	2.19668	up	-2.05861	-1.04167	2.05861	down	-0.474992	0.497101	-0.381337	0.660333		heterogeneous nuclear ribonucleoprotein A1 pseudogene 60 [Source:HGNC Symbol;Acc:HGNC:48790] [ENST00000526810]
0.00486606	0.000721637	1.20497	0.268996	1.20497	up	-1.20513	-0.269191	1.20513	down	1.10968	0.150139	1.10968	up	-1.33731	-0.41933	1.33731	down	-0.104839	0.164157	-0.37403	0.0453005
0.00831059	0.00146878	1.53798	0.621033	1.53798	up	-1.20196	-0.265388	1.20196	down	1.32529	0.406303	1.32529	up	-1.59294	-0.671691	1.59294	down	-0.247895	0.373137	-0.513283	0.158408	TMEM133	Homo sapiens transmembrane protein 133 (TMEM133), mRNA [NM_032021]	NM_032021	83935
0.00741918	0.00126213	1.73238	0.792755	1.73238	up	1.34167	0.424025	1.34167	up	1.69545	0.761667	1.69545	up	-1.26369	-0.337643	1.26369	down	-0.593936	0.198818	-0.169912	0.167731	ZNF467	Homo sapiens zinc finger protein 467 (ZNF467), mRNA [NM_207336]	NM_207336	168544
0.0225093	0.00540072	1.16836	0.224489	1.16836	up	-1.05947	-0.0833461	1.05947	down	1.20317	0.26684	1.20317	up	-1.27472	-0.350186	1.27472	down	-0.107768	0.116721	-0.191114	0.159071	NBPF11	Homo sapiens neuroblastoma breakpoint family, member 11 (NBPF11), transcript variant 3, mRNA [NM_183372]	NM_183372	200030
0.000190155	6.15345e-06	-5.82847	-2.54312	5.82847	down	1.50746	0.592122	1.50746	up	-5.4786	-2.45381	5.4786	down	8.25878	3.04593	8.25878	up	0.873431	-1.66968	1.46555	-1.58038	RBP1	Homo sapiens retinol binding protein 1, cellular (RBP1), transcript variant 1, mRNA [NM_002899]	NM_002899	5947
0.0138729	0.00286495	-1.04275	-0.0603919	1.04275	down	1.06395	0.0894332	1.06395	up	-1.20629	-0.270576	1.20629	down	1.28343	0.360009	1.28343	up	-0.0285201	-0.088912	0.0609131	-0.299096	NKX2-5	Homo sapiens NK2 homeobox 5 (NKX2-5), transcript variant 2, mRNA [NM_001166175]	NM_001166175	1482
0.00435235	0.000624822	-1.3304	-0.411857	1.3304	down	1.08385	0.116169	1.08385	up	-1.31019	-0.389776	1.31019	down	1.42005	0.505945	1.42005	up	0.192783	-0.219073	0.308952	-0.196993	NUTM2A-AS1	Homo sapiens NUTM2A antisense RNA 1 (NUTM2A-AS1), long non-coding RNA [NR_024397]	NR_024397	728190
0.0389602	0.0109326	1.88033	0.910989	1.88033	up	1.21554	0.281601	1.21554	up	2.05533	1.03937	2.05533	up	-1.69088	-0.757771	1.69088	down	-0.678884	0.232105	-0.397283	0.360488	NCAPG2	Homo sapiens non-SMC condensin II complex, subunit G2 (NCAPG2), transcript variant 2, mRNA [NM_001281932]	NM_001281932	54892
0.0181181	0.00407548	-1.12352	-0.168031	1.12352	down	1.15003	0.20167	1.15003	up	-1.13313	-0.180313	1.13313	down	1.30313	0.381984	1.30313	up	0.113632	-0.0543991	0.315302	-0.0666813	BTBD7	Homo sapiens BTB (POZ) domain containing 7 (BTBD7), transcript variant 2, mRNA [NM_018167]	NM_018167	55727
0.00138001	0.000127171	1.36779	0.451842	1.36779	up	-1.0024	-0.00345731	1.0024	down	1.30235	0.381116	1.30235	up	-1.30547	-0.384573	1.30547	down	-0.2314	0.220442	-0.234857	0.149716	MNT	Homo sapiens MAX network transcriptional repressor (MNT), mRNA [NM_020310]	NM_020310	4335
0.00301957	0.000380862	-3.55478	-1.82976	3.55478	down	-1.00229	-0.0033046	1.00229	down	-3.31901	-1.73075	3.31901	down	3.31142	1.72745	3.31142	up	0.819332	-1.01043	0.816028	-0.911422	OTUD7A	Homo sapiens OTU deubiquitinase 7A (OTUD7A), mRNA [NM_130901]	NM_130901	161725
0.0220964	0.0052788	-1.03381	-0.0479682	1.03381	down	1.13827	0.186848	1.13827	up	-1.07108	-0.0990667	1.07108	down	1.21918	0.285914	1.21918	up	0.00771523	-0.0402529	0.194563	-0.0913515	SND1	Homo sapiens staphylococcal nuclease and tudor domain containing 1 (SND1), mRNA [NM_014390]	NM_014390	27044
0.001053	8.63134e-05	1.3684	0.452494	1.3684	up	-1.15495	-0.207831	1.15495	down	1.24773	0.319306	1.24773	up	-1.44107	-0.527137	1.44107	down	-0.16209	0.290404	-0.369921	0.157216	LDLR	Homo sapiens low density lipoprotein receptor (LDLR), transcript variant 1, mRNA [NM_000527]	NM_000527	3949
0.00110308	9.22009e-05	5.23957	2.38945	5.23957	up	-1.52109	-0.605101	1.52109	down	4.27163	2.09479	4.27163	up	-6.49752	-2.69989	6.49752	down	-0.574243	1.81521	-1.17934	1.52055	CCDC102B	Homo sapiens coiled-coil domain containing 102B (CCDC102B), transcript variant 2, mRNA [NM_024781]	NM_024781	79839
0.000281382	1.17177e-05	-1.37444	-0.458848	1.37444	down	1.08956	0.12374	1.08956	up	-1.38674	-0.471702	1.38674	down	1.51094	0.595442	1.51094	up	0.239586	-0.219263	0.363326	-0.232116	ZSCAN9	Homo sapiens zinc finger and SCAN domain containing 9 (ZSCAN9), transcript variant 2, mRNA [NM_006299]	NM_006299	7746
0.000648958	4.13872e-05	1.24933	0.321157	1.24933	up	-3.24961	-1.70027	3.24961	down	1.13109	0.177711	1.13109	up	-3.67559	-1.87798	3.67559	down	0.0160444	0.337202	-1.68422	0.193756	NAPSA	Homo sapiens napsin A aspartic peptidase (NAPSA), mRNA [NM_004851]	NM_004851	9476
0.000152654	4.24137e-06	1.3039	0.382837	1.3039	up	-1.22098	-0.28804	1.22098	down	1.2135	0.279176	1.2135	up	-1.48166	-0.567216	1.48166	down	-0.181958	0.200878	-0.469998	0.0972176	RPS9	Homo sapiens ribosomal protein S9 (RPS9), mRNA [NM_001013]	NM_001013	6203
0.012479	0.00249967	1.15036	0.202087	1.15036	up	-1.11224	-0.153464	1.11224	down	1.15257	0.204849	1.15257	up	-1.28193	-0.358313	1.28193	down	-0.107523	0.0945637	-0.260987	0.0973253	PCM1	Homo sapiens pericentriolar material 1 (PCM1), mRNA [NM_006197]	NM_006197	5108
0.000529084	3.01385e-05	2.12415	1.08689	2.12415	up	-1.08473	-0.117337	1.08473	down	1.97202	0.979673	1.97202	up	-2.13911	-1.09701	2.13911	down	-0.589186	0.4977	-0.706523	0.390487	PSMG2	proteasome (prosome, macropain) assembly chaperone 2 [Source:HGNC Symbol;Acc:HGNC:24929] [ENST00000585853]		56984
0.0470747	0.0139541	1.35131	0.434355	1.35131	up	1.27767	0.353513	1.27767	up	1.71635	0.779342	1.71635	up	-1.34334	-0.425829	1.34334	down	-0.19919	0.235165	0.154323	0.580152	NAALADL1	Homo sapiens N-acetylated alpha-linked acidic dipeptidase-like 1 (NAALADL1), mRNA [NM_005468]	NM_005468	10004
0.0164873	0.00358358	-1.32529	-0.406311	1.32529	down	-1.23124	-0.300109	1.23124	down	-1.28716	-0.364193	1.28716	down	1.04542	0.0640838	1.04542	up	0.282526	-0.123785	-0.0175829	-0.0816667		T cell receptor gamma variable 4 [Source:HGNC Symbol;Acc:HGNC:12289] [ENST00000390345]
0.00519436	0.000786905	-1.38344	-0.46826	1.38344	down	1.27689	0.352635	1.27689	up	-1.27672	-0.35244	1.27672	down	1.63023	0.705075	1.63023	up	0.0562624	-0.411998	0.408898	-0.296178	CBL	Homo sapiens Cbl proto-oncogene, E3 ubiquitin protein ligase (CBL), mRNA [NM_005188]	NM_005188	867
0.0136089	0.00279615	-1.32329	-0.404133	1.32329	down	1.10339	0.14194	1.10339	up	-1.20841	-0.273114	1.20841	down	1.33335	0.415055	1.33335	up	0.105115	-0.299018	0.247056	-0.167999	KLHL7	Homo sapiens kelch-like family member 7 (KLHL7), transcript variant 3, mRNA [NM_001172428]	NM_001172428	55975
0.047616	0.0141634	-1.09821	-0.135155	1.09821	down	1.08971	0.123946	1.08971	up	-1.03815	-0.0540144	1.03815	down	1.13128	0.177961	1.13128	up	0.0199554	-0.1152	0.143902	-0.034059	UBXN2A	Homo sapiens UBX domain protein 2A (UBXN2A), mRNA [NM_181713]	NM_181713	165324
0.00065342	4.21555e-05	-1.59539	-0.673911	1.59539	down	-1.10284	-0.141218	1.10284	down	-1.33243	-0.414064	1.33243	down	1.20819	0.272846	1.20819	up	0.297792	-0.376118	0.156574	-0.116272	ASCC1	Homo sapiens activating signal cointegrator 1 complex subunit 1 (ASCC1), transcript variant 1, mRNA [NM_001198799]	NM_001198799	51008
0.000366779	1.73363e-05	1.14957	0.201093	1.14957	up	-1.57112	-0.65179	1.57112	down	1.13641	0.184485	1.13641	up	-1.78543	-0.836275	1.78543	down	-0.110256	0.0908372	-0.762046	0.074229	TSPAN3	Homo sapiens tetraspanin 3 (TSPAN3), transcript variant 1, mRNA [NM_005724]	NM_005724	10099
0.00103771	8.43236e-05	1.68274	0.750815	1.68274	up	-1.24225	-0.312953	1.24225	down	1.51747	0.601666	1.51747	up	-1.88507	-0.914619	1.88507	down	-0.475158	0.275658	-0.788111	0.126508	EIF4B	Homo sapiens eukaryotic translation initiation factor 4B (EIF4B), transcript variant 1, mRNA [NM_001300821]	NM_001300821	1975
0.00927343	0.00169625	-1.12349	-0.167994	1.12349	down	1.05756	0.0807331	1.05756	up	-1.12091	-0.164676	1.12091	down	1.18543	0.245409	1.18543	up	0.0516319	-0.116362	0.132365	-0.113044	PPP2CA	Homo sapiens protein phosphatase 2, catalytic subunit, alpha isozyme (PPP2CA), mRNA [NM_002715]	NM_002715	5515
0.00809613	0.00142068	1.11505	0.157104	1.11505	up	1.49867	0.583682	1.49867	up	1.01707	0.0244207	1.01707	up	1.47351	0.559261	1.47351	up	-0.215743	-0.0586393	0.367939	-0.191322	MDFIC	Homo sapiens MyoD family inhibitor domain containing (MDFIC), transcript variant 1, mRNA [NM_199072]	NM_199072	29969
0.000866288	6.43724e-05	1.74216	0.800879	1.74216	up	-1.0888	-0.122745	1.0888	down	1.36994	0.454108	1.36994	up	-1.49159	-0.576853	1.49159	down	0.561157	1.36204	0.438413	1.01527	SERPINF1	Homo sapiens serpin peptidase inhibitor, clade F (alpha-2 antiplasmin, pigment epithelium derived factor), member 1 (SERPINF1), mRNA [NM_002615]	NM_002615	5176
0.0181803	0.00409527	1.90145	0.927103	1.90145	up	-1.51828	-0.602438	1.51828	down	1.89681	0.923573	1.89681	up	-2.87988	-1.52601	2.87988	down	-0.721486	0.205616	-1.32392	0.202087	ANXA9	Homo sapiens annexin A9 (ANXA9), mRNA [NM_003568]	NM_003568	8416
0.00146337	0.000137479	1.58064	0.660506	1.58064	up	1.02835	0.0403255	1.02835	up	1.61435	0.690956	1.61435	up	-1.56985	-0.650631	1.56985	down	-0.336717	0.323789	-0.296391	0.35424	MTR	Homo sapiens 5-methyltetrahydrofolate-homocysteine methyltransferase (MTR), transcript variant 1, mRNA [NM_000254]	NM_000254	4548
0.00161326	0.000158836	-1.28922	-0.366502	1.28922	down	1.09117	0.125873	1.09117	up	-1.27555	-0.351116	1.27555	down	1.39184	0.47699	1.39184	up	0.133752	-0.23275	0.259625	-0.217364	AGPS	Homo sapiens alkylglycerone phosphate synthase (AGPS), mRNA [NM_003659]	NM_003659	8540
0.00013078	3.30904e-06	-1.76956	-0.823389	1.76956	down	1.48666	0.572079	1.48666	up	-1.53994	-0.62287	1.53994	down	2.28937	1.19495	2.28937	up	0.220895	-0.602495	0.792974	-0.401975	ASTN2	Homo sapiens astrotactin 2 (ASTN2), transcript variant 4, mRNA [NM_198188]	NM_198188	23245
0.0109374	0.00209446	-1.13055	-0.177026	1.13055	down	1.03524	0.0499613	1.03524	up	-1.12764	-0.173313	1.12764	down	1.16738	0.223274	1.16738	up	0.0295668	-0.147459	0.0795281	-0.143746	RFWD2	Homo sapiens ring finger and WD repeat domain 2, E3 ubiquitin protein ligase (RFWD2), transcript variant 1, mRNA [NM_022457]	NM_022457	64326
0.000252511	9.9904e-06	1.46547	0.551367	1.46547	up	-1.04258	-0.0601556	1.04258	down	1.41129	0.497015	1.41129	up	-1.47138	-0.55717	1.47138	down	-0.325642	0.225724	-0.385798	0.171372
0.0138201	0.00285087	-1.24927	-0.321083	1.24927	down	3.64394	1.8655	3.64394	up	-1.09825	-0.135212	1.09825	down	4.00198	2.00071	4.00198	up	1.05912	0.73804	2.92462	0.923911	STC2	Homo sapiens stanniocalcin 2 (STC2), mRNA [NM_003714]	NM_003714	8614
0.0240742	0.00591227	-1.32946	-0.410836	1.32946	down	-1.0673	-0.0939682	1.0673	down	-1.14761	-0.198638	1.14761	down	1.07525	0.10467	1.07525	up	0.181425	-0.229411	0.0874569	-0.0172131	G6PC3	Homo sapiens glucose 6 phosphatase, catalytic, 3 (G6PC3), transcript variant 1, mRNA [NM_138387]	NM_138387	92579
0.00845504	0.00150298	1.24239	0.313119	1.24239	up	1.22982	0.29845	1.22982	up	1.15187	0.203977	1.15187	up	1.06768	0.0944731	1.06768	up	-0.300285	0.0128348	-0.00183439	-0.0963075	KLF11	Homo sapiens Kruppel-like factor 11 (KLF11), transcript variant 1, mRNA [NM_003597]	NM_003597	8462
0.0042846	0.000611151	2.38549	1.25429	2.38549	up	-1.57954	-0.659505	1.57954	down	2.532	1.34028	2.532	up	-3.9994	-1.99979	3.9994	down	-0.462984	0.791303	-1.12249	0.877297	WDR62	Homo sapiens WD repeat domain 62 (WDR62), transcript variant 1, mRNA [NM_001083961]	NM_001083961	284403
0.0302726	0.00794123	1.04535	0.0639878	1.04535	up	1.67243	0.741947	1.67243	up	-1.12036	-0.163962	1.12036	down	1.87373	0.905909	1.87373	up	-0.1407	-0.076712	0.601247	-0.304662	KIAA0825	Homo sapiens KIAA0825 (KIAA0825), transcript variant 1, mRNA [NM_001145678]	NM_001145678	285600
0.00791956	0.00137847	1.24742	0.318952	1.24742	up	-1.32665	-0.407789	1.32665	down	1.13383	0.181201	1.13383	up	-1.50419	-0.58899	1.50419	down	-0.0637531	0.255199	-0.471542	0.117448	LYN	Homo sapiens LYN proto-oncogene, Src family tyrosine kinase (LYN), transcript variant 1, mRNA [NM_002350]	NM_002350	4067
0.00692119	0.00114762	1.26951	0.344274	1.26951	up	-1.09894	-0.136114	1.09894	down	1.30658	0.385798	1.30658	up	-1.43586	-0.521913	1.43586	down	-0.19008	0.154194	-0.326195	0.195718	MSH2	Homo sapiens mutS homolog 2 (MSH2), transcript variant 1, mRNA [NM_000251]	NM_000251	4436
0.0139264	0.00288096	1.16275	0.217546	1.16275	up	-1.12775	-0.173449	1.12775	down	1.08994	0.124248	1.08994	up	-1.22918	-0.297697	1.22918	down	-0.270106	-0.0525608	-0.443555	-0.145858	KDF1	Homo sapiens keratinocyte differentiation factor 1 (KDF1), mRNA [NM_152365]	NM_152365	126695
0.00865542	0.00154915	1.55126	0.633443	1.55126	up	1.04531	0.0639312	1.04531	up	1.16226	0.216931	1.16226	up	-1.11188	-0.153	1.11188	down	-0.120717	0.512726	-0.0567858	0.0962143	MAP3K4	Homo sapiens mitogen-activated protein kinase kinase kinase 4 (MAP3K4), transcript variant 2, mRNA [NM_006724]	NM_006724	4216
0.00363934	0.000491221	1.49637	0.581462	1.49637	up	1.19572	0.257875	1.19572	up	1.54869	0.631051	1.54869	up	-1.2952	-0.373176	1.2952	down	-0.470262	0.1112	-0.212387	0.160789	EEF1A1	Human elongation factor 1-alpha (EF1A) mRNA, partial cds. [M29548]		1915
0.000362831	1.70117e-05	-1.25456	-0.327176	1.25456	down	1.02436	0.0347173	1.02436	up	-1.21802	-0.284543	1.21802	down	1.24769	0.319261	1.24769	up	0.148828	-0.178349	0.183545	-0.135716	YME1L1	Homo sapiens YME1-like 1 ATPase (YME1L1), transcript variant 1, mRNA [NM_139312]	NM_139312	10730
0.0209858	0.00493194	-1.48965	-0.574971	1.48965	down	1.17014	0.226683	1.17014	up	-1.45961	-0.545585	1.45961	down	1.70795	0.772268	1.70795	up	0.291502	-0.283468	0.518185	-0.254083	DPYSL4	Homo sapiens dihydropyrimidinase-like 4 (DPYSL4), mRNA [NM_006426]	NM_006426	10570
0.00037663	1.80225e-05	-1.36078	-0.444435	1.36078	down	1.59696	0.675327	1.59696	up	-1.25456	-0.327176	1.25456	down	2.00347	1.0025	2.00347	up	0.159291	-0.285144	0.834618	-0.167886	CERCAM	Homo sapiens cerebral endothelial cell adhesion molecule (CERCAM), transcript variant 1, mRNA [NM_016174]	NM_016174	51148
0.0118701	0.00233911	1.0749	0.104197	1.0749	up	-1.0184	-0.0263009	1.0184	down	1.0468	0.0659881	1.0468	up	-1.06606	-0.092289	1.06606	down	-0.120769	-0.0165722	-0.14707	-0.054781	ZDHHC4	Homo sapiens zinc finger, DHHC-type containing 4 (ZDHHC4), transcript variant 3, mRNA [NM_018106]	NM_018106	55146
2.41334e-05	1.85704e-07	-2.06061	-1.04307	2.06061	down	1.51229	0.596736	1.51229	up	-1.8819	-0.912193	1.8819	down	2.84599	1.50893	2.84599	up	0.644083	-0.398991	1.24082	-0.26811	TSPAN14	Homo sapiens tetraspanin 14 (TSPAN14), transcript variant 1, mRNA [NM_030927]	NM_030927	81619
0.00521005	0.000790302	-1.1937	-0.255443	1.1937	down	1.09628	0.132617	1.09628	up	-1.18697	-0.247286	1.18697	down	1.30125	0.379903	1.30125	up	0.0212137	-0.234229	0.153831	-0.226072	RINT1	Homo sapiens RAD50 interactor 1 (RINT1), mRNA [NM_021930]	NM_021930	60561
0.000424415	2.14783e-05	-1.22012	-0.287025	1.22012	down	1.05279	0.0742201	1.05279	up	-1.21303	-0.278611	1.21303	down	1.27706	0.352831	1.27706	up	0.145374	-0.141651	0.219594	-0.133236	SIAH1	Homo sapiens siah E3 ubiquitin protein ligase 1 (SIAH1), transcript variant 1, mRNA [NM_003031]	NM_003031	6477
5.471e-05	7.91482e-07	-5.12394	-2.35725	5.12394	down	-1.22812	-0.296449	1.22812	down	-3.60781	-1.85112	3.60781	down	2.93767	1.55467	2.93767	up	0.615179	-1.74207	0.31873	-1.23594	OXTR	Homo sapiens oxytocin receptor (OXTR), mRNA [NM_000916]	NM_000916	5021
0.000646963	4.11326e-05	-1.77574	-0.828423	1.77574	down	1.32849	0.409784	1.32849	up	-1.59752	-0.675836	1.59752	down	2.12229	1.08562	2.12229	up	0.656453	-0.17197	1.06624	-0.0193825	CCDC80	Homo sapiens coiled-coil domain containing 80 (CCDC80), transcript variant 1, mRNA [NM_199511]	NM_199511	151887
0.00120844	0.000106309	1.42461	0.510568	1.42461	up	-1.15402	-0.206672	1.15402	down	1.3373	0.419322	1.3373	up	-1.54327	-0.625994	1.54327	down	-0.149745	0.360823	-0.356417	0.269578	TMEM129	Homo sapiens transmembrane protein 129, E3 ubiquitin protein ligase (TMEM129), transcript variant 2, mRNA [NM_138385]	NM_138385	92305
0.0134328	0.00274857	1.93897	0.955287	1.93897	up	-1.31106	-0.390734	1.31106	down	1.97035	0.978449	1.97035	up	-2.58324	-1.36918	2.58324	down	-0.728137	0.22715	-1.11887	0.250311	COL9A3	Homo sapiens collagen, type IX, alpha 3 (COL9A3), mRNA [NM_001853]	NM_001853	1299
0.00433438	0.000621718	-5.77731	-2.5304	5.77731	down	2.95047	1.56095	2.95047	up	-5.0889	-2.34735	5.0889	down	15.0147	3.9083	15.0147	up	0.622854	-1.90754	2.1838	-1.7245	SEMA3C	Homo sapiens sema domain, immunoglobulin domain (Ig), short basic domain, secreted, (semaphorin) 3C (SEMA3C), mRNA [NM_006379]	NM_006379	10512
0.0166773	0.00363954	-1.30399	-0.382929	1.30399	down	1.08214	0.113885	1.08214	up	-1.12738	-0.172979	1.12738	down	1.21999	0.286864	1.21999	up	0.143498	-0.239431	0.257383	-0.0294807	BRD4	Homo sapiens bromodomain containing 4 (BRD4), transcript variant short, mRNA [NM_014299]	NM_014299	23476
0.0167966	0.00367165	-1.78853	-0.838778	1.78853	down	1.51343	0.597824	1.51343	up	-1.62355	-0.699149	1.62355	down	2.45713	1.29697	2.45713	up	0.380733	-0.458045	0.978557	-0.318416	PDLIM3	Homo sapiens PDZ and LIM domain 3 (PDLIM3), transcript variant 1, mRNA [NM_014476]	NM_014476	27295
1.74941e-05	9.32415e-08	-17.2261	-4.10652	17.2261	down	1.63007	0.704932	1.63007	up	-18.1539	-4.18221	18.1539	down	29.5921	4.88714	29.5921	up	2.29985	-1.80667	3.00478	-1.88236	NOX4	Homo sapiens NADPH oxidase 4 (NOX4), transcript variant 1, mRNA [NM_016931]	NM_016931	50507
0.00486556	0.000721236	1.12276	0.167046	1.12276	up	-1.213	-0.278574	1.213	down	1.09796	0.13482	1.09796	up	-1.33182	-0.413394	1.33182	down	-0.00146317	0.165583	-0.280037	0.133357	INTS3	Homo sapiens integrator complex subunit 3 (INTS3), mRNA [NM_023015]	NM_023015	65123
0.0227798	0.00547956	1.19531	0.257382	1.19531	up	1.04	0.0565851	1.04	up	1.08634	0.119472	1.08634	up	-1.04455	-0.0628869	1.04455	down	-0.101675	0.155707	-0.0450902	0.0177968	KANSL1	Homo sapiens KAT8 regulatory NSL complex subunit 1 (KANSL1), transcript variant 2, mRNA [NM_015443]	NM_015443	284058
0.0100302	0.00187374	-8.18792	-3.0335	8.18792	down	3.1365	1.64916	3.1365	up	-4.77916	-2.25676	4.77916	down	14.9898	3.90591	14.9898	up	1.88592	-1.14757	3.53508	-0.370831	R3HDML	Homo sapiens R3H domain containing-like (R3HDML), mRNA [NM_178491]	NM_178491	140902
0.0195284	0.0044825	-1.29287	-0.370573	1.29287	down	1.04673	0.0658875	1.04673	up	-1.22388	-0.291461	1.22388	down	1.28107	0.357348	1.28107	up	0.0947242	-0.275849	0.160612	-0.196737	PSMD1	Homo sapiens proteasome (prosome, macropain) 26S subunit, non-ATPase, 1 (PSMD1), transcript variant 1, mRNA [NM_002807]	NM_002807	5707
0.0323449	0.00860839	1.71114	0.774955	1.71114	up	-1.40793	-0.493572	1.40793	down	1.19025	0.251264	1.19025	up	-1.67578	-0.744836	1.67578	down	-0.130653	0.644302	-0.624225	0.120611	LINC01405	Homo sapiens long intergenic non-protein coding RNA 1405 (LINC01405), long non-coding RNA [NR_036513]	NR_036513	100131138
6.74593e-05	1.09613e-06	1.1052	0.144305	1.1052	up	-1.3877	-0.472695	1.3877	down	1.13343	0.180692	1.13343	up	-1.57286	-0.653388	1.57286	down	-0.0348828	0.109422	-0.507578	0.145809	IVD	Homo sapiens isovaleryl-CoA dehydrogenase (IVD), transcript variant 2, mRNA [NM_001159508]	NM_001159508	3712
0.00138767	0.00012801	1.30761	0.386931	1.30761	up	-1.33353	-0.415251	1.33353	down	1.25093	0.322997	1.25093	up	-1.66815	-0.738248	1.66815	down	-0.140989	0.245942	-0.55624	0.182008	ATPIF1	Homo sapiens ATPase inhibitory factor 1 (ATPIF1), transcript variant 3, mRNA [NM_178191]	NM_178191	93974
0.0185927	0.00421109	-2.03655	-1.02613	2.03655	down	-2.32545	-1.21751	2.32545	down	-1.24471	-0.315805	1.24471	down	-1.86828	-0.901707	1.86828	down	0.620661	-0.405469	-0.596851	0.304856	ARID4B	AT rich interactive domain 4B (RBP1-like) [Source:HGNC Symbol;Acc:HGNC:15550] [ENST00000471257]		51742
0.0170606	0.00375001	-1.16395	-0.219033	1.16395	down	1.07621	0.105961	1.07621	up	-1.08209	-0.113825	1.08209	down	1.16456	0.219786	1.16456	up	0.0297102	-0.189322	0.135671	-0.084115	KTI12	Homo sapiens KTI12 homolog, chromatin associated (S. cerevisiae) (KTI12), mRNA [NM_138417]	NM_138417	112970
0.0106629	0.00202565	1.05052	0.0711102	1.05052	up	1.20484	0.268847	1.20484	up	1.0717	0.099906	1.0717	up	1.12423	0.168941	1.12423	up	-0.0984273	-0.027317	0.170419	0.00147867
0.018458	0.00417517	-1.18354	-0.243107	1.18354	down	1.13824	0.186811	1.13824	up	-1.23055	-0.299299	1.23055	down	1.40066	0.48611	1.40066	up	0.077503	-0.165604	0.264314	-0.221796	SH3GL1P1	Homo sapiens SH3-domain GRB2-like 1 pseudogene 1 (SH3GL1P1), non-coding RNA [NR_033412]	NR_033412	6458
0.000195088	6.55453e-06	-1.45554	-0.54155	1.45554	down	1.10184	0.139915	1.10184	up	-1.32244	-0.403199	1.32244	down	1.45711	0.543115	1.45711	up	0.150588	-0.390962	0.290504	-0.252611	PAFAH1B1	Homo sapiens platelet-activating factor acetylhydrolase 1b, regulatory subunit 1 (45kDa) (PAFAH1B1), mRNA [NM_000430]	NM_000430	5048
0.00266472	0.00032008	-2.2972	-1.19988	2.2972	down	-1.15757	-0.211097	1.15757	down	-2.27657	-1.18686	2.27657	down	1.96668	0.975766	1.96668	up	0.614141	-0.585735	0.403044	-0.572721	TNNC1	Homo sapiens troponin C type 1 (slow) (TNNC1), mRNA [NM_003280]	NM_003280	7134
0.00483177	0.00071358	1.58048	0.660363	1.58048	up	1.01835	0.0262306	1.01835	up	1.47828	0.563924	1.47828	up	-1.45165	-0.537693	1.45165	down	-0.16036	0.500003	-0.134129	0.403564	ZFAND1	Homo sapiens zinc finger, AN1-type domain 1 (ZFAND1), transcript variant 1, mRNA [NM_024699]	NM_024699	79752
0.0246119	0.00608973	1.87431	0.906357	1.87431	up	1.27865	0.35462	1.27865	up	1.42426	0.510216	1.42426	up	-1.11388	-0.155595	1.11388	down	-0.412208	0.494149	-0.0575877	0.0980077	VSIG10	Homo sapiens V-set and immunoglobulin domain containing 10 (VSIG10), mRNA [NM_019086]	NM_019086	54621
0.00178177	0.000183098	2.25958	1.17605	2.25958	up	-1.60072	-0.678722	1.60072	down	1.89667	0.923466	1.89667	up	-3.03603	-1.60219	3.03603	down	-0.651153	0.5249	-1.32987	0.272313	ESR1	Homo sapiens estrogen receptor 1 (ESR1), transcript variant 1, mRNA [NM_000125]	NM_000125	2099
0.000690136	4.60894e-05	-1.33398	-0.415735	1.33398	down	1.11186	0.152969	1.11186	up	-1.26901	-0.343705	1.26901	down	1.41096	0.496673	1.41096	up	0.148936	-0.266799	0.301905	-0.194769	AVL9	Homo sapiens AVL9 homolog (S. cerevisiase) (AVL9), mRNA [NM_015060]	NM_015060	23080
0.0378072	0.010515	-1.30073	-0.37932	1.30073	down	1.02519	0.0358925	1.02519	up	-1.2147	-0.280605	1.2147	down	1.2453	0.316497	1.2453	up	0.0167165	-0.362604	0.052609	-0.263888	TMEM41A	Homo sapiens transmembrane protein 41A (TMEM41A), mRNA [NM_080652]	NM_080652	90407
0.000621448	3.89281e-05	-1.92416	-0.944227	1.92416	down	-1.11982	-0.163267	1.11982	down	-1.78181	-0.833341	1.78181	down	1.59115	0.670074	1.59115	up	0.569953	-0.374274	0.406686	-0.263388	C15orf52	Homo sapiens chromosome 15 open reading frame 52 (C15orf52), mRNA [NM_207380]	NM_207380	388115
0.018731	0.00425182	-1.1331	-0.180272	1.1331	down	1.09967	0.137069	1.09967	up	-1.10467	-0.143615	1.10467	down	1.21477	0.280684	1.21477	up	0.00189018	-0.178382	0.138959	-0.141725	SPECC1L	Homo sapiens sperm antigen with calponin homology and coiled-coil domains 1-like (SPECC1L), transcript variant 1, mRNA [NM_015330]	NM_015330	23384
0.0128038	0.00258386	-1.89116	-0.91927	1.89116	down	1.20743	0.271937	1.20743	up	-1.25268	-0.325021	1.25268	down	1.51252	0.596958	1.51252	up	0.309442	-0.609828	0.581379	-0.0155791	AGMAT	Homo sapiens agmatine ureohydrolase (agmatinase) (AGMAT), mRNA [NM_024758]	NM_024758	79814
0.0348706	0.00948584	-1.69239	-0.759066	1.69239	down	1.29785	0.376128	1.29785	up	-1.43241	-0.518443	1.43241	down	1.85906	0.894571	1.85906	up	0.457658	-0.301408	0.833786	-0.0607848	MAP1LC3A	Homo sapiens microtubule-associated protein 1 light chain 3 alpha (MAP1LC3A), transcript variant 1, mRNA [NM_032514]	NM_032514	84557
0.0145374	0.0030495	-1.14841	-0.199634	1.14841	down	1.07368	0.10256	1.07368	up	-1.08878	-0.122707	1.08878	down	1.16899	0.225267	1.16899	up	0.0498714	-0.149763	0.152432	-0.0728352	EIF4E2	Homo sapiens eukaryotic translation initiation factor 4E family member 2 (EIF4E2), transcript variant 1, mRNA [NM_004846]	NM_004846	9470
0.00288143	0.000357362	1.28713	0.364162	1.28713	up	-1.09767	-0.134447	1.09767	down	1.33506	0.4169	1.33506	up	-1.46545	-0.551347	1.46545	down	-0.228864	0.135298	-0.363312	0.188036	IFT74	Homo sapiens intraflagellar transport 74 (IFT74), transcript variant 1, mRNA [NM_025103]	NM_025103	80173
0.0136858	0.00281715	-1.36891	-0.453025	1.36891	down	-1.26539	-0.339579	1.26539	down	-1.30041	-0.378962	1.30041	down	1.02767	0.0393826	1.02767	up	0.362439	-0.0905865	0.0228593	-0.0165233	LOC101927637	Homo sapiens uncharacterized LOC101927637 (LOC101927637), long non-coding RNA [NR_120451]	NR_120451	101927637
0.00280295	0.000343525	-1.21472	-0.280628	1.21472	down	1.14984	0.20143	1.14984	up	-1.24104	-0.311552	1.24104	down	1.427	0.512982	1.427	up	0.165165	-0.115463	0.366595	-0.146387	PPIP5K2	Homo sapiens diphosphoinositol pentakisphosphate kinase 2 (PPIP5K2), transcript variant 2, mRNA [NM_015216]	NM_015216	23262
0.0177603	0.00396951	-1.32235	-0.403107	1.32235	down	-1.23018	-0.298866	1.23018	down	-1.28876	-0.365981	1.28876	down	1.04762	0.0671148	1.04762	up	0.276873	-0.126234	-0.0219935	-0.0891082	ZNF252P-AS1	Homo sapiens ZNF252P antisense RNA 1 (ZNF252P-AS1), long non-coding RNA [NR_026974]	NR_026974	286103
0.0472447	0.0140238	-1.01973	-0.0281825	1.01973	down	1.4144	0.500192	1.4144	up	-1.09364	-0.129135	1.09364	down	1.54684	0.629327	1.54684	up	0.0916219	0.0634394	0.591814	-0.0375134	C15orf57	Homo sapiens chromosome 15 open reading frame 57 (C15orf57), transcript variant 4, mRNA [NM_001289132]	NM_001289132	90416
0.00232564	0.000263437	1.36754	0.451586	1.36754	up	-1.77768	-0.829998	1.77768	down	1.24979	0.321683	1.24979	up	-2.22173	-1.15168	2.22173	down	-0.0713246	0.380262	-0.901322	0.250358	SEPP1	Homo sapiens selenoprotein P, plasma, 1 (SEPP1), transcript variant 1, mRNA [NM_005410]	NM_005410	6414
0.0440111	0.0127869	1.19727	0.259745	1.19727	up	1.39308	0.478274	1.39308	up	1.24421	0.315226	1.24421	up	1.11965	0.163048	1.11965	up	-0.129317	0.130428	0.348957	0.18591	ANKRD11	Homo sapiens ankyrin repeat domain 11 (ANKRD11), transcript variant 2, mRNA [NM_013275]	NM_013275	29123
0.0197187	0.00454999	1.31381	0.393759	1.31381	up	-1.14731	-0.198254	1.14731	down	1.21302	0.278604	1.21302	up	-1.39171	-0.476858	1.39171	down	-0.0583806	0.335378	-0.256634	0.220223	LINC00493	Homo sapiens long intergenic non-protein coding RNA 493 (LINC00493), long non-coding RNA [NR_015432]	NR_015432	388789
0.0327199	0.00872736	-1.16834	-0.224464	1.16834	down	1.09018	0.124569	1.09018	up	-1.15222	-0.20442	1.15222	down	1.25613	0.328988	1.25613	up	0.00691724	-0.217547	0.131486	-0.197502	TPRKB	Homo sapiens TP53RK binding protein (TPRKB), mRNA [NM_016058]	NM_016058	51002
0.0436294	0.0126338	1.27887	0.354866	1.27887	up	1.18986	0.250792	1.18986	up	1.32648	0.407599	1.32648	up	-1.11482	-0.156807	1.11482	down	-0.359029	-0.0041635	-0.108237	0.0485702		mitochondrial ribosomal protein S21 pseudogene 6 [Source:HGNC Symbol;Acc:HGNC:29753] [ENST00000415184]
9.29204e-05	1.79014e-06	1.37927	0.463907	1.37927	up	-1.19898	-0.261805	1.19898	down	1.27497	0.350465	1.27497	up	-1.52866	-0.61227	1.52866	down	-0.235463	0.228444	-0.497268	0.115002	MPV17	Homo sapiens MpV17 mitochondrial inner membrane protein (MPV17), mRNA [NM_002437]	NM_002437	4358
0.0055378	0.000864069	1.12971	0.175954	1.12971	up	-1.16241	-0.21712	1.16241	down	1.01518	0.0217407	1.01518	up	-1.18006	-0.238861	1.18006	down	-0.0348322	0.141122	-0.251953	-0.0130916	RNPEPL1	Homo sapiens arginyl aminopeptidase (aminopeptidase B)-like 1 (RNPEPL1), mRNA [NM_018226]	NM_018226	57140
0.00782078	0.00135633	-1.29642	-0.374539	1.29642	down	-1.07453	-0.103711	1.07453	down	-1.25156	-0.323726	1.25156	down	1.16475	0.220015	1.16475	up	0.210766	-0.163773	0.107055	-0.11296	ACOT9	Homo sapiens acyl-CoA thioesterase 9 (ACOT9), transcript variant 1, mRNA [NM_001037171]	NM_001037171	23597
0.000675424	4.46235e-05	1.47388	0.559618	1.47388	up	-1.21934	-0.286106	1.21934	down	1.32649	0.407612	1.32649	up	-1.61745	-0.693718	1.61745	down	-0.168038	0.39158	-0.454145	0.239573	AADAT	Homo sapiens aminoadipate aminotransferase (AADAT), transcript variant 1, mRNA [NM_016228]	NM_016228	51166
0.0171846	0.00379178	2.98392	1.57721	2.98392	up	-2.81493	-1.4931	2.81493	down	3.39931	1.76524	3.39931	up	-9.56881	-3.25834	9.56881	down	-0.63973	0.937476	-2.13283	1.12551	TOP2A	Homo sapiens topoisomerase (DNA) II alpha 170kDa (TOP2A), mRNA [NM_001067]	NM_001067	7153
6.91381e-05	1.13384e-06	-1.19136	-0.252607	1.19136	down	1.10232	0.140546	1.10232	up	-1.15068	-0.202491	1.15068	down	1.26842	0.343037	1.26842	up	0.073133	-0.179474	0.213679	-0.129358	TADA3	Homo sapiens transcriptional adaptor 3 (TADA3), transcript variant 1, mRNA [NM_006354]	NM_006354	10474
0.0329387	0.00880501	-1.50503	-0.589796	1.50503	down	1.29263	0.370309	1.29263	up	-1.52385	-0.607723	1.52385	down	1.96978	0.978032	1.96978	up	0.213032	-0.376765	0.583341	-0.394691	SRC	Homo sapiens SRC proto-oncogene, non-receptor tyrosine kinase (SRC), transcript variant 1, mRNA [NM_005417]	NM_005417	6714
0.00075449	5.26762e-05	1.19689	0.259296	1.19689	up	-1.16886	-0.225108	1.16886	down	1.23194	0.300936	1.23194	up	-1.43997	-0.526044	1.43997	down	-0.0979419	0.161354	-0.32305	0.202994	NUP205	Homo sapiens nucleoporin 205kDa (NUP205), mRNA [NM_015135]	NM_015135	23165
0.0395909	0.0111618	-1.74993	-0.807297	1.74993	down	1.76786	0.822002	1.76786	up	-2.00097	-1.0007	2.00097	down	3.53743	1.8227	3.53743	up	0.158172	-0.649125	0.980174	-0.842528	DYSF	Homo sapiens dysferlin (DYSF), transcript variant 8, mRNA [NM_003494]	NM_003494	8291
0.000136309	3.54873e-06	-1.89596	-0.922929	1.89596	down	1.23116	0.300014	1.23116	up	-1.63625	-0.710391	1.63625	down	2.01448	1.0104	2.01448	up	0.45885	-0.464079	0.758864	-0.25154	OCIAD2	Homo sapiens OCIA domain containing 2 (OCIAD2), transcript variant 1, mRNA [NM_001014446]	NM_001014446	132299
0.000318814	1.39674e-05	-1.58512	-0.664593	1.58512	down	1.82919	0.871208	1.82919	up	-1.37321	-0.457548	1.37321	down	2.51186	1.32876	2.51186	up	0.140555	-0.524038	1.01176	-0.316993	DGKA	Homo sapiens diacylglycerol kinase, alpha 80kDa (DGKA), transcript variant 1, mRNA [NM_201444]	NM_201444	1606
0.00971082	0.00179929	-1.32136	-0.402018	1.32136	down	1.05017	0.0706253	1.05017	up	-1.24999	-0.321917	1.24999	down	1.3127	0.392542	1.3127	up	0.153451	-0.248567	0.224076	-0.168466	AGPAT6	Homo sapiens 1-acylglycerol-3-phosphate O-acyltransferase 6 (AGPAT6), mRNA [NM_178819]	NM_178819	137964
0.0111996	0.00216239	1.04289	0.0605921	1.04289	up	-1.29108	-0.368575	1.29108	down	1.11243	0.153715	1.11243	up	-1.43623	-0.52229	1.43623	down	0.0828593	0.143451	-0.285715	0.236575	L2HGDH	Homo sapiens L-2-hydroxyglutarate dehydrogenase (L2HGDH), mRNA [NM_024884]	NM_024884	79944
0.0004255	2.15946e-05	-1.30106	-0.379683	1.30106	down	-1.01709	-0.0244436	1.01709	down	-1.26366	-0.337604	1.26366	down	1.24243	0.313161	1.24243	up	0.223985	-0.155698	0.199542	-0.113619	DSTN	Homo sapiens destrin (actin depolymerizing factor) (DSTN), transcript variant 2, mRNA [NM_001011546]	NM_001011546	11034
0.000219799	8.00323e-06	2.1717	1.11883	2.1717	up	-1.89519	-0.922344	1.89519	down	1.69087	0.757765	1.69087	up	-3.20452	-1.68011	3.20452	down	-0.139455	0.979371	-1.0618	0.618309	MYBPHL	Homo sapiens myosin binding protein H-like (MYBPHL), transcript variant 1, mRNA [NM_001010985]	NM_001010985	343263
0.000453525	2.37607e-05	-2.89847	-1.53529	2.89847	down	1.91606	0.93814	1.91606	up	-2.73655	-1.45236	2.73655	down	5.24339	2.3905	5.24339	up	0.674884	-0.86041	1.61302	-0.777475	EDN1	Homo sapiens endothelin 1 (EDN1), transcript variant 1, mRNA [NM_001955]	NM_001955	1906
0.003596	0.000482036	-1.17332	-0.2306	1.17332	down	1.21926	0.286009	1.21926	up	-1.14767	-0.198708	1.14767	down	1.39931	0.484717	1.39931	up	0.111926	-0.118675	0.397935	-0.0867822	CNN3	Homo sapiens calponin 3, acidic (CNN3), transcript variant 1, mRNA [NM_001839]	NM_001839	1266
0.0343963	0.00931653	1.26447	0.338528	1.26447	up	-1.6529	-0.724998	1.6529	down	1.19231	0.253765	1.19231	up	-1.97077	-0.978763	1.97077	down	-0.0632504	0.275278	-0.788249	0.190514	RGMB-AS1	Homo sapiens RGMB antisense RNA 1 (RGMB-AS1), long non-coding RNA [NR_033932]	NR_033932	503569
0.000679091	4.50049e-05	-1.46732	-0.553181	1.46732	down	1.0196	0.0280056	1.0196	up	-1.19187	-0.253232	1.19187	down	1.21524	0.281238	1.21524	up	0.213061	-0.34012	0.241066	-0.0401711	METTL21A	Homo sapiens methyltransferase like 21A (METTL21A), transcript variant 1, mRNA [NM_145280]	NM_145280	151194
0.000390913	1.90379e-05	-1.23107	-0.29991	1.23107	down	1.22919	0.297709	1.22919	up	-1.22497	-0.292747	1.22497	down	1.50572	0.590456	1.50572	up	0.0470229	-0.252887	0.344732	-0.245724	ZNF706	Homo sapiens zinc finger protein 706 (ZNF706), transcript variant 1, mRNA [NM_001042510]	NM_001042510	51123
0.0156801	0.00336176	-1.45622	-0.542232	1.45622	down	1.426	0.511974	1.426	up	-1.10387	-0.142567	1.10387	down	1.57412	0.654541	1.57412	up	-0.0283332	-0.570565	0.483641	-0.1709
2.2239e-05	1.63369e-07	2.94869	1.56007	2.94869	up	-1.42945	-0.515458	1.42945	down	2.67909	1.42175	2.67909	up	-3.82963	-1.9372	3.82963	down	-0.471356	1.08872	-0.986815	0.950389	RRAGD	Homo sapiens Ras-related GTP binding D (RRAGD), mRNA [NM_021244]	NM_021244	58528
0.0227866	0.0054846	1.37182	0.456089	1.37182	up	-1.13505	-0.182762	1.13505	down	1.14737	0.198333	1.14737	up	-1.30233	-0.381095	1.30233	down	-0.0518924	0.404196	-0.234654	0.146441	BAIAP2	Homo sapiens BAI1-associated protein 2 (BAIAP2), transcript variant 2, mRNA [NM_017451]	NM_017451	10458
0.000168826	5.07644e-06	-1.47406	-0.559792	1.47406	down	-1.03913	-0.0553808	1.03913	down	-1.37447	-0.458875	1.37447	down	1.32271	0.403494	1.32271	up	0.390194	-0.169598	0.334814	-0.0686803	PRDX1	Homo sapiens peroxiredoxin 1 (PRDX1), transcript variant 1, mRNA [NM_002574]	NM_002574	5052
0.00159423	0.000155906	-1.22483	-0.292585	1.22483	down	1.19122	0.252439	1.19122	up	-1.24668	-0.318093	1.24668	down	1.48507	0.570532	1.48507	up	0.101969	-0.190616	0.354409	-0.216124	TRMT10A	Homo sapiens tRNA methyltransferase 10 homolog A (S. cerevisiae) (TRMT10A), transcript variant 1, mRNA [NM_152292]	NM_152292	93587
0.0215147	0.0050928	1.22457	0.292277	1.22457	up	-1.00389	-0.00560665	1.00389	down	1.10912	0.14941	1.10912	up	-1.11343	-0.155017	1.11343	down	-0.0827348	0.209542	-0.0883415	0.0666757	PMS2P3	postmeiotic segregation increased 2 pseudogene 3 [Source:HGNC Symbol;Acc:HGNC:9128] [ENST00000437568]		5387
0.00431719	0.000617862	-1.17045	-0.227065	1.17045	down	1.20499	0.269015	1.20499	up	-1.0868	-0.120089	1.0868	down	1.30958	0.389104	1.30958	up	0.0700908	-0.156974	0.339106	-0.0499978	R3HDM1	Homo sapiens R3H domain containing 1 (R3HDM1), transcript variant 2, mRNA [NM_015361]	NM_015361	23518
0.00162998	0.000161294	1.61749	0.693758	1.61749	up	-3.75177	-1.90757	3.75177	down	1.31238	0.392182	1.31238	up	-4.92373	-2.29975	4.92373	down	-0.129155	0.564603	-2.03672	0.263027	ABCC13	Homo sapiens ATP-binding cassette, sub-family C (CFTR/MRP), member 13, pseudogene (ABCC13), transcript variant D, non-coding RNA [NR_003088]	NR_003088	150000
0.0453937	0.0132965	-1.43575	-0.521803	1.43575	down	1.80314	0.850507	1.80314	up	-1.51862	-0.602761	1.51862	down	2.73828	1.45327	2.73828	up	0.214096	-0.307707	1.0646	-0.388665	AGT	Homo sapiens angiotensinogen (serpin peptidase inhibitor, clade A, member 8) (AGT), mRNA [NM_000029]	NM_000029	183
0.00550556	0.000857427	1.27523	0.350753	1.27523	up	-1.97862	-0.984496	1.97862	down	1.1825	0.241839	1.1825	up	-2.33972	-1.22634	2.33972	down	-0.145632	0.205122	-1.13013	0.0962074	DMKN	Homo sapiens dermokine (DMKN), transcript variant 9, mRNA [NM_001190348]	NM_001190348	93099
0.00143996	0.000134605	1.3702	0.454386	1.3702	up	-1.01899	-0.0271337	1.01899	down	1.37515	0.459594	1.37515	up	-1.40126	-0.486728	1.40126	down	-0.196921	0.257465	-0.224055	0.262673	RPS7P5	Homo sapiens ribosomal protein S7 pseudogene 5 (RPS7P5), non-coding RNA [NR_036695]	NR_036695	645884
0.00185117	0.000192235	1.5603	0.641825	1.5603	up	-1.2302	-0.298893	1.2302	down	1.35143	0.434488	1.35143	up	-1.66253	-0.733381	1.66253	down	-0.181145	0.46068	-0.480038	0.253343	SOBP	Homo sapiens sine oculis binding protein homolog (Drosophila) (SOBP), mRNA [NM_018013]	NM_018013	55084
0.00550495	0.000856813	1.38752	0.472512	1.38752	up	-1.23031	-0.299025	1.23031	down	1.52043	0.604484	1.52043	up	-1.87061	-0.903509	1.87061	down	-0.274743	0.197768	-0.573768	0.329741	TIMELESS	Homo sapiens timeless circadian clock (TIMELESS), mRNA [NM_003920]	NM_003920	8914
0.0160066	0.00344441	-1.90348	-0.92864	1.90348	down	1.30095	0.37957	1.30095	up	-1.71634	-0.779332	1.71634	down	2.23287	1.1589	2.23287	up	0.737742	-0.190898	1.11731	-0.0415899	PCDHB2	Homo sapiens protocadherin beta 2 (PCDHB2), mRNA [NM_018936]	NM_018936	56133
0.00139898	0.000129463	1.26403	0.338027	1.26403	up	-1.11865	-0.161758	1.11865	down	1.20466	0.268627	1.20466	up	-1.34759	-0.430385	1.34759	down	-0.133517	0.204511	-0.295274	0.135111	USP21	Homo sapiens ubiquitin specific peptidase 21 (USP21), transcript variant 3, mRNA [NM_001014443]	NM_001014443	27005
0.000705938	4.78799e-05	1.91251	0.935464	1.91251	up	-1.78482	-0.835776	1.78482	down	1.74564	0.803752	1.74564	up	-3.11564	-1.63953	3.11564	down	-0.235263	0.700201	-1.07104	0.568489	PLCH1	Homo sapiens phospholipase C, eta 1 (PLCH1), transcript variant 2, mRNA [NM_014996]	NM_014996	23007
0.0232061	0.00561752	1.47212	0.557892	1.47212	up	1.00767	0.0110241	1.00767	up	1.31962	0.400123	1.31962	up	-1.30958	-0.389099	1.30958	down	-0.152442	0.40545	-0.141418	0.247681	MAML3	Homo sapiens mastermind-like 3 (Drosophila) (MAML3), mRNA [NM_018717]	NM_018717	55534
0.0265942	0.00672833	-1.49678	-0.581858	1.49678	down	1.37856	0.463157	1.37856	up	-1.54294	-0.625679	1.54294	down	2.12702	1.08884	2.12702	up	0.0984049	-0.483453	0.561562	-0.527274	KLF8	Homo sapiens Kruppel-like factor 8 (KLF8), transcript variant 2, mRNA [NM_001159296]	NM_001159296	11279
0.0190045	0.00432663	1.25967	0.333046	1.25967	up	-1.14492	-0.195246	1.14492	down	1.23985	0.310166	1.23985	up	-1.41953	-0.505412	1.41953	down	-0.111195	0.221852	-0.306441	0.198971	MUT	Homo sapiens methylmalonyl CoA mutase (MUT), mRNA [NM_000255]	NM_000255	4594
0.00287544	0.000356209	-2.03065	-1.02194	2.03065	down	1.10459	0.143505	1.10459	up	-1.81527	-0.860182	1.81527	down	2.00512	1.00369	2.00512	up	0.500247	-0.521696	0.643752	-0.359936	HNF1B	HNF1 homeobox B [Source:HGNC Symbol;Acc:HGNC:11630] [ENST00000621123]		6928
0.0143734	0.00300964	-1.12822	-0.174052	1.12822	down	1.27436	0.349774	1.27436	up	-1.15531	-0.208284	1.15531	down	1.47229	0.558058	1.47229	up	0.143152	-0.0308998	0.492926	-0.0651319	KLHL28	Homo sapiens kelch-like family member 28 (KLHL28), mRNA [NM_017658]	NM_017658	54813
0.043992	0.0127788	-1.09197	-0.126929	1.09197	down	-1.29583	-0.373874	1.29583	down	-1.07814	-0.108538	1.07814	down	-1.20192	-0.265336	1.20192	down	0.119796	-0.00713325	-0.254078	0.0112576	NPHP1	Homo sapiens nephronophthisis 1 (juvenile) (NPHP1), transcript variant 1, mRNA [NM_000272]	NM_000272	4867
0.00778008	0.00134767	1.79326	0.842582	1.79326	up	1.24087	0.31135	1.24087	up	1.75603	0.81232	1.75603	up	-1.41516	-0.50097	1.41516	down	-0.480707	0.361875	-0.169357	0.331613	RRP7B	ribosomal RNA processing 7 homolog B (S. cerevisiae) [Source:HGNC Symbol;Acc:HGNC:30454] [ENST00000357802]		91695
0.0155833	0.00333593	-1.33999	-0.422221	1.33999	down	-1.24546	-0.316678	1.24546	down	-1.29527	-0.373247	1.29527	down	1.03999	0.0565689	1.03999	up	0.309587	-0.112634	-0.00709131	-0.0636602	PM20D1	Homo sapiens peptidase M20 domain containing 1 (PM20D1), mRNA [NM_152491]	NM_152491	148811
0.000789201	5.66934e-05	1.46736	0.55322	1.46736	up	-1.3662	-0.450169	1.3662	down	1.31609	0.396255	1.31609	up	-1.79804	-0.846424	1.79804	down	-0.180474	0.372746	-0.630642	0.215782	ST7	Homo sapiens suppression of tumorigenicity 7 (ST7), transcript variant a, mRNA [NM_018412]	NM_018412	7982
0.0462718	0.0136429	-1.26621	-0.340513	1.26621	down	-1.18535	-0.245311	1.18535	down	-1.26602	-0.340295	1.26602	down	1.06805	0.0949839	1.06805	up	0.233242	-0.10727	-0.0120684	-0.107052	LOC100129027	Homo sapiens uncharacterized LOC100129027 (LOC100129027), long non-coding RNA [NR_038876]	NR_038876	100129027
0.00185789	0.000193311	-3.02315	-1.59605	3.02315	down	1.22106	0.288131	1.22106	up	-2.86307	-1.51756	2.86307	down	3.49598	1.8057	3.49598	up	1.28206	-0.313989	1.5702	-0.2355	TRAM1	Homo sapiens translocation associated membrane protein 1 (TRAM1), mRNA [NM_014294]	NM_014294	23471
0.0232061	0.00561707	1.35316	0.436335	1.35316	up	1.10355	0.142146	1.10355	up	1.1869	0.247203	1.1869	up	-1.07554	-0.105056	1.07554	down	-0.163347	0.272988	-0.0212005	0.0838559	TBL1Y	Homo sapiens transducin (beta)-like 1, Y-linked (TBL1Y), transcript variant 1, mRNA [NM_033284]	NM_033284	90665
0.000699397	4.71857e-05	1.45436	0.540384	1.45436	up	-1.19469	-0.256636	1.19469	down	1.40104	0.486502	1.40104	up	-1.67381	-0.743138	1.67381	down	-0.281135	0.259249	-0.537771	0.205367	EZH1	Homo sapiens enhancer of zeste 1 polycomb repressive complex 2 subunit (EZH1), mRNA [NM_001991]	NM_001991	2145
3.65395e-05	3.92713e-07	3.08516	1.62535	3.08516	up	-1.86005	-0.895342	1.86005	down	2.52416	1.3358	2.52416	up	-4.69507	-2.23115	4.69507	down	-0.508751	1.1166	-1.40409	0.827053	FBXL16	Homo sapiens F-box and leucine-rich repeat protein 16 (FBXL16), mRNA [NM_153350]	NM_153350	146330
0.00407212	0.000570755	-24.5714	-4.61891	24.5714	down	1.55008	0.632345	1.55008	up	-21.2226	-4.40753	21.2226	down	32.8968	5.03987	32.8968	up	2.46882	-2.15009	3.10116	-1.93871	KCNN4	Homo sapiens potassium channel, calcium activated intermediate/small conductance subfamily N alpha, member 4 (KCNN4), mRNA [NM_002250]	NM_002250	3783
0.00706274	0.0011773	1.20307	0.26672	1.20307	up	-1.31483	-0.394873	1.31483	down	1.17625	0.234195	1.17625	up	-1.54657	-0.629068	1.54657	down	0.0187654	0.285485	-0.376108	0.25296	LMTK2	Homo sapiens lemur tyrosine kinase 2 (LMTK2), mRNA [NM_014916]	NM_014916	22853
0.00826898	0.00145876	1.24975	0.321643	1.24975	up	-1.07832	-0.108786	1.07832	down	1.19613	0.258373	1.19613	up	-1.28981	-0.36716	1.28981	down	-0.166462	0.15518	-0.275248	0.0919113	NNT	Homo sapiens nicotinamide nucleotide transhydrogenase (NNT), transcript variant 2, mRNA [NM_182977]	NM_182977	23530
0.0188439	0.00428423	-1.36369	-0.447513	1.36369	down	1.09678	0.133271	1.09678	up	-1.31623	-0.396413	1.31623	down	1.44361	0.529684	1.44361	up	0.134308	-0.313205	0.26758	-0.262104	C12orf60	Homo sapiens chromosome 12 open reading frame 60 (C12orf60), mRNA [NM_175874]	NM_175874	144608
0.00407137	0.000570519	-1.28612	-0.363022	1.28612	down	1.2287	0.297127	1.2287	up	-1.38293	-0.467724	1.38293	down	1.69919	0.764851	1.69919	up	0.0520977	-0.310925	0.349225	-0.415626		ribosomal protein, large P2, pseudogene 1 [Source:HGNC Symbol;Acc:HGNC:18724] [ENST00000398220]
0.0448011	0.0130847	1.89266	0.920418	1.89266	up	-1.3503	-0.433279	1.3503	down	2.27703	1.18715	2.27703	up	-3.07467	-1.62043	3.07467	down	-0.593088	0.32733	-1.02637	0.594066	KIF4A	Homo sapiens kinesin family member 4A (KIF4A), mRNA [NM_012310]	NM_012310	24137
0.00162144	0.000160022	-1.16822	-0.224317	1.16822	down	1.11027	0.150907	1.11027	up	-1.10973	-0.150213	1.10973	down	1.2321	0.30112	1.2321	up	0.0379019	-0.186415	0.188809	-0.112311	BCL7C	Homo sapiens B-cell CLL/lymphoma 7C (BCL7C), transcript variant 2, mRNA [NM_004765]	NM_004765	9274
0.00036277	1.69967e-05	-1.45392	-0.539945	1.45392	down	1.31832	0.398699	1.31832	up	-1.32179	-0.402495	1.32179	down	1.74254	0.801193	1.74254	up	0.307403	-0.232542	0.706102	-0.0950912	INA	Homo sapiens internexin neuronal intermediate filament protein, alpha (INA), mRNA [NM_032727]	NM_032727	9118
0.0438341	0.0127149	-1.55061	-0.632837	1.55061	down	1.01135	0.0162842	1.01135	up	-1.41816	-0.504025	1.41816	down	1.43426	0.520309	1.43426	up	0.265174	-0.367663	0.281458	-0.238852	PRR36	Homo sapiens proline rich 36 (PRR36), transcript variant 1, mRNA [NM_001190467]	NM_001190467	80164
0.00428907	0.000612551	-1.67523	-0.74436	1.67523	down	1.29889	0.377276	1.29889	up	-1.81804	-0.862385	1.81804	down	2.36143	1.23966	2.36143	up	0.249477	-0.494883	0.626753	-0.612908	ISLR	Homo sapiens immunoglobulin superfamily containing leucine-rich repeat (ISLR), transcript variant 1, mRNA [NM_005545]	NM_005545	3671
0.0276578	0.00707179	1.56138	0.642819	1.56138	up	-1.17395	-0.23137	1.17395	down	1.36173	0.445443	1.36173	up	-1.5986	-0.676813	1.5986	down	-0.232782	0.410037	-0.464151	0.212662	ZDHHC8	Homo sapiens zinc finger, DHHC-type containing 8 (ZDHHC8), transcript variant 2, mRNA [NM_013373]	NM_013373	29801
0.000108037	2.36289e-06	1.75563	0.811987	1.75563	up	-1.35493	-0.438219	1.35493	down	1.42999	0.516001	1.42999	up	-1.93753	-0.954221	1.93753	down	-0.347762	0.464225	-0.785981	0.16824	H1F0	Homo sapiens H1 histone family, member 0 (H1F0), mRNA [NM_005318]	NM_005318	3005
0.00297049	0.00037267	-1.48947	-0.5748	1.48947	down	1.70817	0.772455	1.70817	up	-1.32695	-0.408114	1.32695	down	2.26666	1.18057	2.26666	up	0.153209	-0.421591	0.925664	-0.254905	SLMO1	Homo sapiens slowmo homolog 1 (Drosophila) (SLMO1), transcript variant 2, mRNA [NM_006553]	NM_006553	10650
1.07425e-05	2.88566e-08	3.01042	1.58996	3.01042	up	-1.30057	-0.379139	1.30057	down	2.53996	1.34481	2.53996	up	-3.30338	-1.72394	3.30338	down	-0.453196	1.13677	-0.832336	0.891609	MAN1C1	Homo sapiens mannosidase, alpha, class 1C, member 1 (MAN1C1), transcript variant 1, mRNA [NM_020379]	NM_020379	57134
0.0453937	0.0132976	-1.59942	-0.677545	1.59942	down	1.63273	0.707289	1.63273	up	-1.20943	-0.27433	1.20943	down	1.97468	0.981619	1.97468	up	-0.100582	-0.778127	0.606707	-0.374912	FLJ36848	Homo sapiens cDNA FLJ36848 fis, clone ASTRO2013802. [AK094167]		647115
0.000163347	4.81827e-06	1.16089	0.215231	1.16089	up	-1.42065	-0.506552	1.42065	down	1.24903	0.320812	1.24903	up	-1.77444	-0.827363	1.77444	down	-0.0517919	0.163439	-0.558343	0.26902	ABCB6	Homo sapiens ATP-binding cassette, sub-family B (MDR/TAP), member 6 (Langereis blood group) (ABCB6), mRNA [NM_005689]	NM_005689	10058
0.00290172	0.000360473	1.45745	0.543445	1.45745	up	-1.2634	-0.337311	1.2634	down	1.38702	0.471993	1.38702	up	-1.75237	-0.809305	1.75237	down	-0.18142	0.362025	-0.518731	0.290574
0.00129744	0.000117103	2.26958	1.18242	2.26958	up	-1.50467	-0.589446	1.50467	down	1.79178	0.841396	1.79178	up	-2.69604	-1.43084	2.69604	down	-0.202681	0.979743	-0.792126	0.638715	ERICH2	Homo sapiens glutamate-rich 2 (ERICH2), transcript variant 3, mRNA [NM_001290031]	NM_001290031	285141
0.0183853	0.00415357	1.04307	0.0608342	1.04307	up	-1.20601	-0.270245	1.20601	down	1.03582	0.0507739	1.03582	up	-1.24921	-0.321019	1.24921	down	0.00701117	0.0678453	-0.263234	0.057785	PDCD2L	Homo sapiens programmed cell death 2-like (PDCD2L), mRNA [NM_032346]	NM_032346	84306
0.00498916	0.000744714	1.15832	0.21203	1.15832	up	-1.23259	-0.301687	1.23259	down	1.12799	0.17376	1.12799	up	-1.39035	-0.475447	1.39035	down	-0.08113	0.1309	-0.382817	0.0926301	MEAF6	Homo sapiens MYST/Esa1-associated factor 6 (MEAF6), transcript variant 1, mRNA [NM_022756]	NM_022756	64769
0.0031383	0.000400708	-1.40863	-0.49429	1.40863	down	-1.34916	-0.43206	1.34916	down	-1.3905	-0.475605	1.3905	down	1.03064	0.0435444	1.03064	up	0.449418	-0.044872	0.0173571	-0.0261873	SCN10A	Homo sapiens sodium channel, voltage gated, type X alpha subunit (SCN10A), transcript variant 1, mRNA [NM_006514]	NM_006514	6336
0.0215335	0.00509914	-2.87119	-1.52165	2.87119	down	2.17526	1.12119	2.17526	up	-1.91187	-0.934984	1.91187	down	4.15882	2.05617	4.15882	up	0.0980585	-1.42359	1.21925	-0.836925	lnc-TMEM144-1	Homo sapiens cDNA FLJ39473 fis, clone PROST2012890. [AK096792]
0.0272073	0.00692472	-1.05978	-0.0837617	1.05978	down	1.36639	0.450367	1.36639	up	-1.17241	-0.229471	1.17241	down	1.60196	0.679838	1.60196	up	0.0159852	-0.0677764	0.466352	-0.213486
0.0281354	0.00722686	-1.34031	-0.422566	1.34031	down	-1.0602	-0.0843363	1.0602	down	-1.23966	-0.309943	1.23966	down	1.16927	0.225606	1.16927	up	0.0549896	-0.367576	-0.0293467	-0.254953	IP6K2	Homo sapiens inositol hexakisphosphate kinase 2 (IP6K2), transcript variant 1, mRNA [NM_016291]	NM_016291	51447
0.0179192	0.00401918	-1.18493	-0.244807	1.18493	down	1.09282	0.128051	1.09282	up	-1.19779	-0.260378	1.19779	down	1.30897	0.388429	1.30897	up	0.165465	-0.0793415	0.293516	-0.0949127	C3orf22	chromosome 3 open reading frame 22 [Source:HGNC Symbol;Acc:HGNC:28534] [ENST00000318225]	XM_005247139	152065
0.0302252	0.00792298	1.02771	0.0394369	1.02771	up	1.29774	0.375999	1.29774	up	-1.01115	-0.0159974	1.01115	down	1.31221	0.391997	1.31221	up	-0.0991004	-0.0596634	0.276899	-0.115098	RCBTB1	Homo sapiens regulator of chromosome condensation (RCC1) and BTB (POZ) domain containing protein 1 (RCBTB1), mRNA [NM_018191]	NM_018191	55213
0.00163697	0.000162225	1.25102	0.323107	1.25102	up	-1.24199	-0.312654	1.24199	down	1.16956	0.225972	1.16956	up	-1.45259	-0.538626	1.45259	down	-0.16699	0.156117	-0.479645	0.0589817	CDKN1B	Homo sapiens cyclin-dependent kinase inhibitor 1B (p27, Kip1) (CDKN1B), mRNA [NM_004064]	NM_004064	1027
0.000208781	7.26105e-06	-1.4894	-0.574727	1.4894	down	1.05059	0.0711968	1.05059	up	-1.46831	-0.554154	1.46831	down	1.54259	0.625351	1.54259	up	0.384373	-0.190353	0.45557	-0.169781	RNF38	Homo sapiens ring finger protein 38 (RNF38), transcript variant 2, mRNA [NM_194328]	NM_194328	152006
0.0130252	0.0026422	-2.28496	-1.19217	2.28496	down	-1.2145	-0.28036	1.2145	down	-2.04598	-1.03279	2.04598	down	1.68463	0.752432	1.68463	up	0.792968	-0.399199	0.512607	-0.239825	LPAR6	Homo sapiens lysophosphatidic acid receptor 6 (LPAR6), transcript variant 1, mRNA [NM_005767]	NM_005767	10161
0.00029587	1.24943e-05	1.5062	0.590913	1.5062	up	-1.12539	-0.170427	1.12539	down	1.35541	0.438726	1.35541	up	-1.52536	-0.609153	1.52536	down	-0.187608	0.403306	-0.358035	0.251119		ribosomal protein S15 pseudogene 9 [Source:HGNC Symbol;Acc:HGNC:36440] [ENST00000494093]
5.39267e-05	7.60316e-07	1.63784	0.711793	1.63784	up	-1.21447	-0.280322	1.21447	down	1.45214	0.538184	1.45214	up	-1.76358	-0.818506	1.76358	down	-0.240698	0.471095	-0.52102	0.297486	LOC729732	Homo sapiens uncharacterized LOC729732 (LOC729732), long non-coding RNA [NR_047662]	NR_047662	729732
0.0154595	0.00329771	-1.30409	-0.38304	1.30409	down	1.00063	0.00090456	1.00063	up	-1.26522	-0.339393	1.26522	down	1.26602	0.340298	1.26602	up	0.214196	-0.168843	0.215101	-0.125197	UBXN7	Homo sapiens UBX domain protein 7 (UBXN7), mRNA [NM_015562]	NM_015562	26043
0.000328345	1.45773e-05	1.31204	0.391809	1.31204	up	-1.4256	-0.511569	1.4256	down	1.26994	0.344757	1.26994	up	-1.81042	-0.856325	1.81042	down	-0.045099	0.34671	-0.556668	0.299658	SPATA20	Homo sapiens spermatogenesis associated 20 (SPATA20), transcript variant 1, mRNA [NM_022827]	NM_022827	64847
7.89703e-05	1.37372e-06	2.1858	1.12816	2.1858	up	-1.90033	-0.926251	1.90033	down	1.90767	0.931814	1.90767	up	-3.62521	-1.85807	3.62521	down	-0.542285	0.585878	-1.46854	0.38953	GUCY1B3	Homo sapiens guanylate cyclase 1, soluble, beta 3 (GUCY1B3), transcript variant 2, mRNA [NM_000857]	NM_000857	2983
0.0028047	0.000343822	1.1451	0.195474	1.1451	up	-1.4437	-0.52977	1.4437	down	1.1142	0.156014	1.1142	up	-1.60858	-0.685784	1.60858	down	0.00581026	0.201285	-0.52396	0.161824	STK39	Homo sapiens serine threonine kinase 39 (STK39), mRNA [NM_013233]	NM_013233	27347
0.022915	0.00552167	-1.22028	-0.287209	1.22028	down	1.23413	0.30349	1.23413	up	-1.32519	-0.4062	1.32519	down	1.63545	0.70969	1.63545	up	0.113199	-0.17401	0.416689	-0.293001	MEGF11	Homo sapiens multiple EGF-like-domains 11 (MEGF11), mRNA [NM_032445]	NM_032445	84465
4.66825e-05	5.84297e-07	1.5564	0.638209	1.5564	up	-1.04066	-0.0575008	1.04066	down	1.31863	0.399039	1.31863	up	-1.37225	-0.45654	1.37225	down	-0.158165	0.480044	-0.215666	0.240874	R3HDM2	Homo sapiens R3H domain containing 2 (R3HDM2), mRNA [NM_014925]	NM_014925	22864
0.000385437	1.87261e-05	1.18084	0.239816	1.18084	up	-1.14307	-0.19291	1.14307	down	1.18366	0.243252	1.18366	up	-1.353	-0.436162	1.353	down	0.0285146	0.268331	-0.164396	0.271766	CFAP97	Homo sapiens cilia and flagella associated protein 97 (CFAP97), transcript variant 2, mRNA [NM_001292033]	NM_001292033	57587
0.000219819	8.02104e-06	1.63764	0.711618	1.63764	up	-1.61642	-0.692805	1.61642	down	1.34181	0.42418	1.34181	up	-2.16893	-1.11699	2.16893	down	-0.167871	0.543747	-0.860676	0.256309	MTUS1	Homo sapiens microtubule associated tumor suppressor 1 (MTUS1), transcript variant 2, mRNA [NM_001001925]	NM_001001925	57509
0.0469327	0.0138941	-1.17749	-0.235719	1.17749	down	-1.17762	-0.235879	1.17762	down	-1.04604	-0.0649443	1.04604	down	-1.12579	-0.170935	1.12579	down	0.147014	-0.0887053	-0.088865	0.0820696	NOP2	Homo sapiens NOP2 nucleolar protein (NOP2), transcript variant 2, mRNA [NM_001033714]	NM_001033714	4839
0.00102517	8.30317e-05	1.20384	0.267642	1.20384	up	-1.13844	-0.187059	1.13844	down	1.25138	0.323522	1.25138	up	-1.42462	-0.510581	1.42462	down	-0.0935562	0.174086	-0.280616	0.229965	SFXN4	Homo sapiens sideroflexin 4 (SFXN4), transcript variant 1, mRNA [NM_213649]	NM_213649	119559
0.000766626	5.39267e-05	1.10831	0.148357	1.10831	up	-1.1438	-0.193837	1.1438	down	1.09208	0.127079	1.09208	up	-1.24912	-0.320916	1.24912	down	0.0830941	0.231451	-0.110743	0.210173	YBX1	Homo sapiens Y box binding protein 1 (YBX1), mRNA [NM_004559]	NM_004559	4904
0.0143224	0.00299266	-1.54496	-0.627574	1.54496	down	2.38355	1.25311	2.38355	up	-1.60255	-0.680367	1.60255	down	3.81976	1.93348	3.81976	up	0.467869	-0.159705	1.72098	-0.212498	NNMT	Homo sapiens nicotinamide N-methyltransferase (NNMT), mRNA [NM_006169]	NM_006169	4837
0.0313262	0.00828188	1.16206	0.216687	1.16206	up	-1.17184	-0.228772	1.17184	down	1.10007	0.137595	1.10007	up	-1.2891	-0.366367	1.2891	down	-0.072717	0.14397	-0.301489	0.0648777	CHKB	Homo sapiens choline kinase beta (CHKB), mRNA [NM_005198]	NM_005198	1120
0.000215981	7.73855e-06	-2.43417	-1.28343	2.43417	down	1.17994	0.238716	1.17994	up	-2.11629	-1.08154	2.11629	down	2.49711	1.32026	2.49711	up	0.686266	-0.597166	0.924982	-0.395274	HN1	Homo sapiens hematological and neurological expressed 1 (HN1), transcript variant 3, mRNA [NM_001002033]	NM_001002033	51155
6.16475e-05	9.51422e-07	-5.34037	-2.41694	5.34037	down	2.04687	1.03342	2.04687	up	-5.03341	-2.33154	5.03341	down	10.3027	3.36495	10.3027	up	1.06448	-1.35246	2.0979	-1.26705	EPHB2	Homo sapiens EPH receptor B2 (EPHB2), transcript variant 2, mRNA [NM_004442]	NM_004442	2048
0.0122705	0.00244018	-1.16712	-0.222952	1.16712	down	-1.87684	-0.908307	1.87684	down	-1.24303	-0.313856	1.24303	down	-1.5099	-0.594451	1.5099	down	0.0162203	-0.206732	-0.892087	-0.297636	MEF2C	Homo sapiens myocyte enhancer factor 2C (MEF2C), transcript variant 1, mRNA [NM_002397]	NM_002397	4208
0.00532083	0.000813699	1.15362	0.206164	1.15362	up	-1.10302	-0.141463	1.10302	down	1.22761	0.295849	1.22761	up	-1.35408	-0.437312	1.35408	down	-0.119691	0.086473	-0.261154	0.176158	KRTAP6-3	Homo sapiens keratin associated protein 6-3 (KRTAP6-3), mRNA [NM_181605]	NM_181605	337968
0.0253367	0.00631987	-1.2757	-0.351287	1.2757	down	1.54203	0.624833	1.54203	up	-1.24021	-0.310579	1.24021	down	1.91244	0.935412	1.91244	up	0.0261201	-0.325167	0.650953	-0.284459	SYT8	synaptotagmin VIII [Source:HGNC Symbol;Acc:HGNC:19264] [ENST00000475245]		90019
0.0336308	0.00903826	-1.06261	-0.0876179	1.06261	down	1.15613	0.209298	1.15613	up	-1.08618	-0.119268	1.08618	down	1.25576	0.328566	1.25576	up	-0.0540481	-0.141666	0.15525	-0.173316	ATP6V1G1	Homo sapiens ATPase, H+ transporting, lysosomal 13kDa, V1 subunit G1 (ATP6V1G1), mRNA [NM_004888]	NM_004888	9550
0.0153241	0.00326121	-1.23026	-0.298962	1.23026	down	1.11089	0.151716	1.11089	up	-1.139	-0.187762	1.139	down	1.2653	0.339479	1.2653	up	-0.048986	-0.347948	0.102731	-0.236748	HIATL1	Homo sapiens hippocampus abundant transcript-like 1 (HIATL1), mRNA [NM_032558]	NM_032558	84641
0.0149427	0.0031564	-1.18699	-0.247307	1.18699	down	1.03046	0.0432849	1.03046	up	-1.14494	-0.195277	1.14494	down	1.17982	0.238562	1.17982	up	0.128522	-0.118784	0.171807	-0.0667546	PRELID1	Homo sapiens PRELI domain containing 1 (PRELID1), transcript variant 1, mRNA [NM_013237]	NM_013237	27166
0.0180143	0.00404526	1.24045	0.310867	1.24045	up	-1.14779	-0.198863	1.14779	down	1.17733	0.235513	1.17733	up	-1.35133	-0.434376	1.35133	down	-0.0437636	0.267103	-0.242627	0.191749	TMEM135	Homo sapiens transmembrane protein 135 (TMEM135), transcript variant 1, mRNA [NM_022918]	NM_022918	65084
2.54939e-05	2.1153e-07	-10.8421	-3.43858	10.8421	down	1.92818	0.947238	1.92818	up	-9.79754	-3.29242	9.79754	down	18.8914	4.23966	18.8914	up	1.78735	-1.65123	2.73458	-1.50507	MATN3	Homo sapiens matrilin 3 (MATN3), mRNA [NM_002381]	NM_002381	4148
0.0384968	0.0107567	-1.27681	-0.352549	1.27681	down	-1.19524	-0.257302	1.19524	down	-1.2726	-0.34778	1.2726	down	1.06472	0.0904782	1.06472	up	0.236079	-0.11647	-0.0212236	-0.111702
0.0308955	0.00814574	-3.23792	-1.69507	3.23792	down	1.81809	0.862421	1.81809	up	-2.82826	-1.49992	2.82826	down	5.14203	2.36234	5.14203	up	0.251682	-1.44338	1.1141	-1.24823	EPSTI1	Homo sapiens epithelial stromal interaction 1 (breast) (EPSTI1), transcript variant 2, mRNA [NM_033255]	NM_033255	94240
0.00157852	0.000153305	1.45814	0.544125	1.45814	up	-1.1405	-0.189672	1.1405	down	1.38054	0.46523	1.38054	up	-1.57451	-0.654902	1.57451	down	-0.178212	0.365912	-0.367884	0.287018	EPB41L1	Homo sapiens erythrocyte membrane protein band 4.1-like 1 (EPB41L1), transcript variant 1, mRNA [NM_012156]	NM_012156	2036
0.0126072	0.00253311	-1.25744	-0.330488	1.25744	down	-1.0768	-0.106753	1.0768	down	-1.17153	-0.228397	1.17153	down	1.08797	0.121644	1.08797	up	0.167399	-0.163088	0.0606462	-0.0609976	ZSCAN32	Homo sapiens zinc finger and SCAN domain containing 32 (ZSCAN32), transcript variant 2, mRNA [NM_017810]	NM_017810	54925
0.00234015	0.000265313	-2.6393	-1.40016	2.6393	down	-1.36425	-0.448112	1.36425	down	-1.87313	-0.905448	1.87313	down	1.373	0.457336	1.373	up	0.678116	-0.722041	0.230004	-0.227332	LAPTM4B	Homo sapiens lysosomal protein transmembrane 4 beta (LAPTM4B), mRNA [NM_018407]	NM_018407	55353
0.00544817	0.000843224	-1.3247	-0.405667	1.3247	down	1.25612	0.328973	1.25612	up	-1.14467	-0.194931	1.14467	down	1.43784	0.523904	1.43784	up	0.0131757	-0.392491	0.342149	-0.181755	GPR125	Homo sapiens G protein-coupled receptor 125 (GPR125), mRNA [NM_145290]	NM_145290	166647
0.000107078	2.32581e-06	2.11431	1.08019	2.11431	up	-2.88428	-1.52821	2.88428	down	1.66867	0.738695	1.66867	up	-4.81291	-2.26691	4.81291	down	-0.136124	0.944062	-1.66434	0.602571	PRR15L	Homo sapiens proline rich 15-like (PRR15L), mRNA [NM_024320]	NM_024320	79170
0.0111323	0.00214678	-2.04292	-1.03063	2.04292	down	-1.2019	-0.265314	1.2019	down	-1.94989	-0.96339	1.94989	down	1.62234	0.698076	1.62234	up	0.63999	-0.390642	0.374676	-0.3234	SAMD4A	Homo sapiens sterile alpha motif domain containing 4A (SAMD4A), transcript variant 1, mRNA [NM_015589]	NM_015589	23034
0.00362381	0.000487746	1.80168	0.849342	1.80168	up	-1.06631	-0.0926228	1.06631	down	1.74237	0.80105	1.74237	up	-1.8579	-0.893673	1.8579	down	-0.428842	0.4205	-0.521465	0.372208	IGFLR1	Homo sapiens IGF-like family receptor 1 (IGFLR1), mRNA [NM_024660]	NM_024660	79713
0.00068945	4.59337e-05	2.06616	1.04696	2.06616	up	-1.91723	-0.939022	1.91723	down	1.57229	0.652864	1.57229	up	-3.01443	-1.59189	3.01443	down	-0.513108	0.533847	-1.45213	0.139756	LCN2	Homo sapiens lipocalin 2 (LCN2), mRNA [NM_005564]	NM_005564	3934
0.00373602	0.000509193	-3.13266	-1.64739	3.13266	down	3.08546	1.62549	3.08546	up	-2.5777	-1.36609	2.5777	down	7.95341	2.99157	7.95341	up	0.405867	-1.24152	2.03135	-0.960218	PADI1	Homo sapiens peptidyl arginine deiminase, type I (PADI1), mRNA [NM_013358]	NM_013358	29943
0.000207166	7.14679e-06	1.40226	0.487754	1.40226	up	-1.38755	-0.472543	1.38755	down	1.27875	0.354731	1.27875	up	-1.77433	-0.827275	1.77433	down	-0.189031	0.298723	-0.661575	0.1657	MPC1	Homo sapiens mitochondrial pyruvate carrier 1 (MPC1), transcript variant 1, mRNA [NM_016098]	NM_016098	51660
0.00013078	3.30629e-06	-17.3107	-4.11359	17.3107	down	-1.36821	-0.45229	1.36821	down	-12.1272	-3.60018	12.1272	down	8.86358	3.14789	8.86358	up	2.65003	-1.46356	2.19774	-0.950146	SPOCK2	Homo sapiens sparc/osteonectin, cwcv and kazal-like domains proteoglycan (testican) 2 (SPOCK2), transcript variant 2, mRNA [NM_014767]	NM_014767	9806
0.0115731	0.00226446	1.84421	0.882999	1.84421	up	1.03829	0.0542072	1.03829	up	1.69202	0.758745	1.69202	up	-1.62962	-0.704538	1.62962	down	-0.460935	0.422065	-0.406727	0.29781	HNRNPA1	Homo sapiens heterogeneous nuclear ribonucleoprotein A1 (HNRNPA1), transcript variant 1, mRNA [NM_002136]	NM_002136	3178
0.00383947	0.000526892	-1.60101	-0.678984	1.60101	down	-1.02142	-0.0305774	1.02142	down	-1.45361	-0.539642	1.45361	down	1.42313	0.509064	1.42313	up	0.362033	-0.316951	0.331455	-0.177609	AUTS2	Homo sapiens autism susceptibility candidate 2 (AUTS2), transcript variant 1, mRNA [NM_015570]	NM_015570	26053
0.00031044	1.34784e-05	-1.63746	-0.711461	1.63746	down	1.84949	0.887128	1.84949	up	-1.62603	-0.70135	1.62603	down	3.00732	1.58848	3.00732	up	0.201258	-0.510203	1.08839	-0.500092	TGFBR1	Homo sapiens transforming growth factor, beta receptor 1 (TGFBR1), transcript variant 1, mRNA [NM_004612]	NM_004612	7046
0.0220102	0.00525132	-1.13868	-0.187357	1.13868	down	1.08324	0.115357	1.08324	up	-1.15573	-0.2088	1.15573	down	1.25193	0.324157	1.25193	up	0.129785	-0.0575719	0.245142	-0.0790145	SUN1	Homo sapiens Sad1 and UNC84 domain containing 1 (SUN1), transcript variant 2, mRNA [NM_025154]	NM_025154	23353
0.0193337	0.00442478	1.26703	0.341449	1.26703	up	-1.12471	-0.169559	1.12471	down	1.3028	0.381617	1.3028	up	-1.46528	-0.551176	1.46528	down	-0.24756	0.0938885	-0.417119	0.134057	ZNF30	Homo sapiens zinc finger protein 30 (ZNF30), transcript variant 1, mRNA [NM_001099438]	NM_001099438	90075
0.0122746	0.00244291	-1.38196	-0.466719	1.38196	down	-1.27494	-0.350435	1.27494	down	-1.30903	-0.388499	1.30903	down	1.02674	0.0380644	1.02674	up	0.38085	-0.0858686	0.0304153	-0.00764912
0.000133767	3.43554e-06	2.44913	1.29227	2.44913	up	-11.4005	-3.51102	11.4005	down	2.26284	1.17814	2.26284	up	-25.7975	-4.68916	25.7975	down	-0.385353	0.906915	-3.89638	0.792783	VSIG1	Homo sapiens V-set and immunoglobulin domain containing 1 (VSIG1), transcript variant 2, mRNA [NM_182607]	NM_182607	340547
2.01778e-05	1.34137e-07	-1.96853	-0.977119	1.96853	down	1.80132	0.849058	1.80132	up	-1.72784	-0.788966	1.72784	down	3.11239	1.63802	3.11239	up	0.243647	-0.733472	1.09271	-0.545319	DCBLD1	Homo sapiens discoidin, CUB and LCCL domain containing 1 (DCBLD1), mRNA [NM_173674]	NM_173674	285761
0.0329468	0.00880909	2.11968	1.08385	2.11968	up	-2.21947	-1.15021	2.21947	down	1.67325	0.742649	1.67325	up	-3.71372	-1.89286	3.71372	down	-0.491204	0.592644	-1.64142	0.251445	SORBS1	Homo sapiens sorbin and SH3 domain containing 1 (SORBS1), transcript variant 3, mRNA [NM_001034954]	NM_001034954	10580
0.010973	0.00210386	1.51384	0.598217	1.51384	up	-1.35511	-0.438413	1.35511	down	1.45592	0.541927	1.45592	up	-1.97293	-0.980341	1.97293	down	-0.102145	0.496072	-0.540558	0.439782	ADAL	Homo sapiens adenosine deaminase-like (ADAL), transcript variant 2, mRNA [NM_001012969]	NM_001012969	161823
0.00363883	0.000491046	-1.67404	-0.743335	1.67404	down	1.4514	0.537447	1.4514	up	-1.28761	-0.364693	1.28761	down	1.86884	0.90214	1.86884	up	0.300233	-0.443102	0.83768	-0.0644602	ETNK2	Homo sapiens ethanolamine kinase 2 (ETNK2), transcript variant 1, mRNA [NM_018208]	NM_018208	55224
2.58537e-05	2.21839e-07	-1.99276	-0.994767	1.99276	down	2.05792	1.04118	2.05792	up	-2.22987	-1.15696	2.22987	down	4.58888	2.19814	4.58888	up	0.49359	-0.501177	1.53477	-0.663369	OPN3	Homo sapiens opsin 3 (OPN3), mRNA [NM_014322]	NM_014322	23596
0.00805059	0.00140939	1.31074	0.390379	1.31074	up	-1.11499	-0.157037	1.11499	down	1.26717	0.341612	1.26717	up	-1.41289	-0.498649	1.41289	down	-0.193704	0.196675	-0.350741	0.147908	ZDHHC23	Homo sapiens zinc finger, DHHC-type containing 23 (ZDHHC23), mRNA [NM_173570]	NM_173570	254887
0.0106799	0.00203014	-1.80003	-0.848024	1.80003	down	-2.32702	-1.21848	2.32702	down	-1.78399	-0.835107	1.78399	down	-1.30439	-0.383374	1.30439	down	0.191061	-0.656962	-1.02742	-0.644046	EMP2	Homo sapiens epithelial membrane protein 2 (EMP2), mRNA [NM_001424]	NM_001424	2013
7.59821e-06	1.49085e-08	2.65074	1.4064	2.65074	up	-3.36562	-1.75087	3.36562	down	1.97357	0.980811	1.97357	up	-6.6423	-2.73168	6.6423	down	-0.503759	0.902636	-2.25463	0.477052	SELENBP1	Homo sapiens selenium binding protein 1 (SELENBP1), transcript variant 1, mRNA [NM_003944]	NM_003944	8991
0.000476339	2.58069e-05	1.30876	0.388202	1.30876	up	-2.71423	-1.44054	2.71423	down	1.23417	0.303536	1.23417	up	-3.34981	-1.74408	3.34981	down	-0.105666	0.282537	-1.54621	0.197871	CXCL3	Homo sapiens chemokine (C-X-C motif) ligand 3 (CXCL3), mRNA [NM_002090]	NM_002090	2921
0.000114604	2.67075e-06	1.26854	0.343164	1.26854	up	-1.15419	-0.20688	1.15419	down	1.25883	0.332088	1.25883	up	-1.45293	-0.538968	1.45293	down	-0.194623	0.148541	-0.401503	0.137465	PIK3R2	Homo sapiens phosphoinositide-3-kinase, regulatory subunit 2 (beta) (PIK3R2), transcript variant 1, mRNA [NM_005027]	NM_005027	5296
0.00359223	0.000481363	-1.16949	-0.225884	1.16949	down	1.06308	0.0882485	1.06308	up	-1.23885	-0.309006	1.23885	down	1.317	0.397255	1.317	up	-0.00547242	-0.231356	0.0827761	-0.314479	BLZF1	Homo sapiens basic leucine zipper nuclear factor 1 (BLZF1), mRNA [NM_003666]	NM_003666	8548
0.00242602	0.000280547	1.4498	0.535849	1.4498	up	-1.05249	-0.073808	1.05249	down	1.6751	0.744246	1.6751	up	-1.76303	-0.818054	1.76303	down	-0.157712	0.378137	-0.23152	0.586535		ribosomal protein L7 pseudogene 12 [Source:HGNC Symbol;Acc:HGNC:36611] [ENST00000446719]
0.0042524	0.000605094	3.72199	1.89607	3.72199	up	-2.12181	-1.0853	2.12181	down	3.70306	1.88872	3.70306	up	-7.85721	-2.97402	7.85721	down	-0.596832	1.29924	-1.68213	1.29189	RIBC2	Homo sapiens RIB43A domain with coiled-coils 2 (RIBC2), mRNA [NM_015653]	NM_015653	26150
0.00170866	0.000172263	1.42073	0.506635	1.42073	up	-1.3196	-0.400096	1.3196	down	1.29402	0.371862	1.29402	up	-1.70759	-0.771958	1.70759	down	-0.164127	0.342508	-0.564223	0.207735	ZFYVE28	Homo sapiens zinc finger, FYVE domain containing 28 (ZFYVE28), transcript variant 2, mRNA [NM_020972]	NM_020972	57732
0.00987595	0.00183824	-1.39706	-0.482393	1.39706	down	1.37945	0.464091	1.37945	up	-1.32653	-0.407661	1.32653	down	1.82988	0.871752	1.82988	up	0.0576549	-0.424738	0.521746	-0.350006		PREDICTED: Homo sapiens uncharacterized LOC100996760 (LOC100996760), transcript variant X1, mRNA [XM_005276385]	XM_005276385
0.00841845	0.00149377	-1.24304	-0.313877	1.24304	down	1.23799	0.307995	1.23799	up	-1.16486	-0.220158	1.16486	down	1.44208	0.528153	1.44208	up	0.506261	0.192385	0.814256	0.286103	2011-09-01	Homo sapiens septin 11 (SEPT11), mRNA [NM_018243]	NM_018243	55752
0.028757	0.00743117	1.95744	0.968969	1.95744	up	-1.39919	-0.48459	1.39919	down	1.51987	0.603951	1.51987	up	-2.12659	-1.08854	2.12659	down	0.161571	1.13054	-0.323019	0.765522		long intergenic non-protein coding RNA 342 [Source:HGNC Symbol;Acc:HGNC:42470] [ENST00000448494]
0.00192469	0.000203139	1.24345	0.314351	1.24345	up	-1.2212	-0.288297	1.2212	down	1.22815	0.296492	1.22815	up	-1.49982	-0.584789	1.49982	down	-0.14813	0.166221	-0.436427	0.148362	ENDOG	Homo sapiens endonuclease G (ENDOG), mRNA [NM_004435]	NM_004435	2021
0.0336649	0.00905123	1.57948	0.659446	1.57948	up	-1.08158	-0.113146	1.08158	down	1.3193	0.399773	1.3193	up	-1.42693	-0.512919	1.42693	down	-0.26438	0.395066	-0.377525	0.135393	C11orf54	Homo sapiens chromosome 11 open reading frame 54 (C11orf54), transcript variant 4, mRNA [NM_014039]	NM_014039	28970
0.0011471	9.80183e-05	1.29645	0.374562	1.29645	up	-1.17213	-0.229134	1.17213	down	1.2594	0.332732	1.2594	up	-1.47618	-0.561866	1.47618	down	-0.0891252	0.285437	-0.318259	0.243607	TMEM126B	Homo sapiens transmembrane protein 126B (TMEM126B), transcript variant 1, mRNA [NM_018480]	NM_018480	55863
0.00225316	0.000252645	-1.25273	-0.325072	1.25273	down	1.06574	0.0918546	1.06574	up	-1.23409	-0.303453	1.23409	down	1.31522	0.395307	1.31522	up	0.167608	-0.157463	0.259463	-0.135844	NFKB2	Homo sapiens nuclear factor of kappa light polypeptide gene enhancer in B-cells 2 (p49/p100) (NFKB2), transcript variant 3, mRNA [NM_001288724]	NM_001288724	4791
0.0275734	0.00704374	1.06139	0.0859485	1.06139	up	-1.06645	-0.0928128	1.06645	down	1.09408	0.12972	1.09408	up	-1.16678	-0.222533	1.16678	down	-0.0120549	0.0738936	-0.104868	0.117666	MGRN1	Homo sapiens mahogunin ring finger 1, E3 ubiquitin protein ligase (MGRN1), transcript variant 1, mRNA [NM_015246]	NM_015246	23295
0.0230195	0.00555551	1.21528	0.281291	1.21528	up	-3.63666	-1.86261	3.63666	down	1.10609	0.145468	1.10609	up	-4.02247	-2.00808	4.02247	down	-0.875207	-0.593916	-2.73782	-0.729739	AATK	Homo sapiens apoptosis-associated tyrosine kinase (AATK), transcript variant 1, mRNA [NM_001080395]	NM_001080395	9625
0.00481847	0.000711333	1.1075	0.147301	1.1075	up	-1.1394	-0.188275	1.1394	down	1.08475	0.117358	1.08475	up	-1.23596	-0.305633	1.23596	down	-0.0570593	0.0902414	-0.245334	0.0602989	RPL23A	Homo sapiens ribosomal protein L23a (RPL23A), mRNA [NM_000984]	NM_000984	6147
0.0154559	0.00329558	-1.35247	-0.435599	1.35247	down	-1.2556	-0.32838	1.2556	down	-1.30059	-0.379167	1.30059	down	1.03583	0.0507872	1.03583	up	0.332379	-0.10322	0.00399882	-0.0467884	GPR1	Homo sapiens G protein-coupled receptor 1 (GPR1), transcript variant 4, mRNA [NM_001261453]	NM_001261453	2825
0.00122635	0.000108639	-1.34942	-0.432335	1.34942	down	1.87836	0.909475	1.87836	up	-1.27396	-0.349321	1.27396	down	2.39296	1.2588	2.39296	up	-0.0158975	-0.448232	0.893577	-0.365218	FAM65A	Homo sapiens family with sequence similarity 65, member A (FAM65A), transcript variant 1, mRNA [NM_024519]	NM_024519	79567
0.0475672	0.0141474	-1.26587	-0.340131	1.26587	down	-1.18928	-0.250087	1.18928	down	-1.26801	-0.342571	1.26801	down	1.0662	0.0924842	1.0662	up	0.22992	-0.110211	-0.0201672	-0.112651	GSTTP1	Homo sapiens glutathione S-transferase theta pseudogene 1 (GSTTP1), non-coding RNA [NR_003081]	NR_003081	25774
0.0334542	0.00898004	-1.21142	-0.276699	1.21142	down	1.16964	0.22606	1.16964	up	-1.21924	-0.285987	1.21924	down	1.42607	0.512047	1.42607	up	0.0661612	-0.210538	0.292221	-0.219826	KHDRBS3	Homo sapiens KH domain containing, RNA binding, signal transduction associated 3 (KHDRBS3), mRNA [NM_006558]	NM_006558	10656
0.0264481	0.00668579	-1.37719	-0.461724	1.37719	down	-1.26774	-0.34226	1.26774	down	-1.40496	-0.490525	1.40496	down	1.10824	0.148265	1.10824	up	0.385338	-0.0763861	0.0430783	-0.105187
0.0390166	0.0109569	-1.36121	-0.444887	1.36121	down	3.67145	1.87635	3.67145	up	-1.39994	-0.485369	1.39994	down	5.13982	2.36172	5.13982	up	0.424707	-0.0201793	2.30106	-0.0606619	CNTNAP2	Homo sapiens contactin associated protein-like 2 (CNTNAP2), mRNA [NM_014141]	NM_014141	26047
0.00014949	4.07211e-06	1.48289	0.568416	1.48289	up	1.07115	0.0991576	1.07115	up	1.49107	0.576346	1.49107	up	-1.39203	-0.477189	1.39203	down	-0.313909	0.254507	-0.214752	0.262437	TPT1	Homo sapiens tumor protein, translationally-controlled 1 (TPT1), transcript variant 2, mRNA [NM_003295]	NM_003295	7178
0.00550495	0.000856676	1.2726	0.347774	1.2726	up	-1.09211	-0.12712	1.09211	down	1.20496	0.268982	1.20496	up	-1.31595	-0.396102	1.31595	down	-0.257942	0.0898314	-0.385062	0.01104	NUDT16L1	Homo sapiens nudix (nucleoside diphosphate linked moiety X)-type motif 16-like 1 (NUDT16L1), transcript variant 1, mRNA [NM_032349]	NM_032349	84309
0.0416802	0.0119327	1.66302	0.733802	1.66302	up	1.06536	0.0913459	1.06536	up	1.53239	0.61578	1.53239	up	-1.43837	-0.524434	1.43837	down	-0.453035	0.280767	-0.361689	0.162745	SHC2	SHC (Src homology 2 domain containing) transforming protein 2 [Source:HGNC Symbol;Acc:HGNC:29869] [ENST00000588376]		25759
0.0239928	0.00588737	-1.60347	-0.681199	1.60347	down	1.5551	0.637005	1.5551	up	-1.59037	-0.669363	1.59037	down	2.47318	1.30637	2.47318	up	0.219879	-0.46132	0.856884	-0.449484	PCDHGB1	Homo sapiens protocadherin gamma subfamily B, 1 (PCDHGB1), transcript variant 2, mRNA [NM_032095]	NM_032095	56104
0.00109136	9.05763e-05	-1.01817	-0.0259836	1.01817	down	1.24115	0.311678	1.24115	up	-1.03557	-0.0504203	1.03557	down	1.28529	0.362098	1.28529	up	-0.199207	-0.22519	0.112471	-0.249627	TMEM41B	Homo sapiens transmembrane protein 41B (TMEM41B), transcript variant 1, mRNA [NM_015012]	NM_015012	440026
0.0473549	0.0140663	1.76956	0.823389	1.76956	up	1.19584	0.258024	1.19584	up	1.41968	0.505562	1.41968	up	-1.18718	-0.247538	1.18718	down	-0.137028	0.686361	0.120996	0.368534	PLGLB1	plasminogen-like B1 [Source:HGNC Symbol;Acc:HGNC:9072] [ENST00000409310]		5343
0.000553818	3.26643e-05	-1.83183	-0.873283	1.83183	down	1.44989	0.535945	1.44989	up	-1.50931	-0.593887	1.50931	down	2.18833	1.12983	2.18833	up	0.306718	-0.566565	0.842663	-0.287169		high mobility group box 3 pseudogene 22 [Source:HGNC Symbol;Acc:HGNC:39314] [ENST00000451823]
0.00285974	0.000353416	-1.09748	-0.134191	1.09748	down	1.44428	0.530354	1.44428	up	1.02248	0.0320692	1.02248	up	1.41253	0.498284	1.41253	up	-0.196545	-0.330736	0.333808	-0.164476	MTHFD1L	Homo sapiens methylenetetrahydrofolate dehydrogenase (NADP+ dependent) 1-like (MTHFD1L), transcript variant 2, mRNA [NM_015440]	NM_015440	25902
0.00120667	0.000106013	-13.3014	-3.7335	13.3014	down	2.41596	1.27259	2.41596	up	-7.66869	-2.93898	7.66869	down	18.5272	4.21158	18.5272	up	0.533671	-3.19983	1.80627	-2.40531	THBS1	Homo sapiens thrombospondin 1 (THBS1), mRNA [NM_003246]	NM_003246	7057
0.0459042	0.0134942	-1.14032	-0.189439	1.14032	down	1.28548	0.362311	1.28548	up	-1.31738	-0.397673	1.31738	down	1.69347	0.759984	1.69347	up	0.0927782	-0.0966609	0.455089	-0.304895	KIAA0040	Homo sapiens KIAA0040 (KIAA0040), transcript variant 1, mRNA [NM_001162893]	NM_001162893	9674
0.00580666	0.000919625	1.23947	0.309724	1.23947	up	-1.10987	-0.150389	1.10987	down	1.17769	0.235959	1.17769	up	-1.30708	-0.386348	1.30708	down	-0.0114226	0.298302	-0.161812	0.224536	HSF2	Homo sapiens heat shock transcription factor 2 (HSF2), transcript variant 1, mRNA [NM_004506]	NM_004506	3298
0.00403294	0.000562989	-1.39821	-0.483579	1.39821	down	1.12001	0.163509	1.12001	up	-1.16003	-0.21416	1.16003	down	1.29924	0.37767	1.29924	up	0.300902	-0.182677	0.464412	0.0867419	CCDC71L	Homo sapiens coiled-coil domain containing 71-like (CCDC71L), mRNA [NM_175884]	NM_175884	168455
0.0208782	0.00490298	-1.31515	-0.395224	1.31515	down	-1.22866	-0.297091	1.22866	down	-1.28968	-0.367008	1.28968	down	1.04966	0.0699178	1.04966	up	0.269178	-0.126046	-0.0279124	-0.0978302	RGS13	Homo sapiens regulator of G-protein signaling 13 (RGS13), transcript variant 1, mRNA [NM_002927]	NM_002927	6003
0.00879309	0.00158264	-1.26006	-0.333488	1.26006	down	1.01556	0.0222737	1.01556	up	-1.0033	-0.00475728	1.0033	down	1.01891	0.0270309	1.01891	up	0.0452902	-0.288198	0.0675639	0.0405329	AEN	Homo sapiens apoptosis enhancing nuclease (AEN), mRNA [NM_022767]	NM_022767	64782
4.68921e-05	5.98771e-07	5.87339	2.55419	5.87339	up	-2.48803	-1.315	2.48803	down	3.72463	1.8971	3.72463	up	-9.26698	-3.2121	9.26698	down	-0.582541	1.97165	-1.89754	1.31456	LAMP3	Homo sapiens lysosomal-associated membrane protein 3 (LAMP3), mRNA [NM_014398]	NM_014398	27074
0.020587	0.00480928	-2.22222	-1.152	2.22222	down	1.66169	0.732655	1.66169	up	-2.31437	-1.21062	2.31437	down	3.84577	1.94327	3.84577	up	0.46177	-0.69023	1.19443	-0.748848	NR2F1-AS1	Homo sapiens NR2F1 antisense RNA 1 (NR2F1-AS1), transcript variant 1, long non-coding RNA [NR_109825]	NR_109825	441094
0.0304392	0.00798888	1.13269	0.179756	1.13269	up	-1.06198	-0.0867584	1.06198	down	1.13229	0.179243	1.13229	up	-1.20247	-0.266001	1.20247	down	-0.0248828	0.154874	-0.111641	0.15436	OGFOD2	Homo sapiens 2-oxoglutarate and iron-dependent oxygenase domain containing 2 (OGFOD2), mRNA [NM_024623]	NM_024623	79676
0.000199094	6.81544e-06	1.20307	0.266716	1.20307	up	-1.35211	-0.435218	1.35211	down	1.23318	0.302387	1.23318	up	-1.66741	-0.737605	1.66741	down	-0.0929239	0.173792	-0.528142	0.209463	HEXA	Homo sapiens hexosaminidase A (alpha polypeptide) (HEXA), mRNA [NM_000520]	NM_000520	3073
0.00693389	0.00115095	1.03588	0.0508499	1.03588	up	-1.21476	-0.28067	1.21476	down	1.02237	0.0319204	1.02237	up	-1.24194	-0.31259	1.24194	down	-0.0120051	0.0388448	-0.292675	0.0199153	PEX7	Homo sapiens peroxisomal biogenesis factor 7 (PEX7), mRNA [NM_000288]	NM_000288	5191
0.0221098	0.00528393	-2.55158	-1.35139	2.55158	down	-1.59722	-0.675564	1.59722	down	-1.7805	-0.832284	1.7805	down	1.11475	0.15672	1.11475	up	0.728879	-0.622511	0.0533154	-0.103405	WDR66	Homo sapiens WD repeat domain 66 (WDR66), transcript variant 1, mRNA [NM_144668]	NM_144668	144406
0.000185874	5.92237e-06	1.24799	0.319602	1.24799	up	-1.12088	-0.164628	1.12088	down	1.26497	0.339107	1.26497	up	-1.41788	-0.503735	1.41788	down	-0.111896	0.207706	-0.276524	0.227211	RNF220	Homo sapiens ring finger protein 220 (RNF220), mRNA [NM_018150]	NM_018150	55182
0.0428166	0.0123345	-1.12651	-0.171857	1.12651	down	1.6783	0.747004	1.6783	up	-1.4401	-0.526166	1.4401	down	2.41692	1.27317	2.41692	up	0.19249	0.0206321	0.939494	-0.333677
0.00373196	0.000508384	-1.49148	-0.57674	1.49148	down	1.45609	0.542097	1.45609	up	-1.39332	-0.478526	1.39332	down	2.0288	1.02062	2.0288	up	0.132818	-0.443922	0.674916	-0.345708	EPPK1	Homo sapiens epiplakin 1 (EPPK1), mRNA [NM_031308]	NM_031308	83481
0.00541452	0.000834846	-1.72501	-0.786603	1.72501	down	1.37406	0.458449	1.37406	up	-1.52155	-0.605546	1.52155	down	2.09071	1.06399	2.09071	up	0.466991	-0.319612	0.92544	-0.138555	LOC101927497	Homo sapiens uncharacterized LOC101927497 (LOC101927497), transcript variant 1, long non-coding RNA [NR_110086]	NR_110086	101927497
0.000936695	7.24786e-05	-1.15992	-0.214023	1.15992	down	-1.00924	-0.0132723	1.00924	down	-1.15337	-0.205856	1.15337	down	1.14281	0.192584	1.14281	up	0.118287	-0.095736	0.105015	-0.0875688	TIAL1	Homo sapiens TIA1 cytotoxic granule-associated RNA binding protein-like 1 (TIAL1), transcript variant 2, mRNA [NM_001033925]	NM_001033925	7073
0.0151882	0.00322205	-1.27513	-0.350641	1.27513	down	2.04894	1.03487	2.04894	up	-1.23714	-0.30701	1.23714	down	2.53482	1.34189	2.53482	up	-0.00057888	-0.35122	1.0343	-0.307589	CLEC19A	Homo sapiens C-type lectin domain family 19, member A (CLEC19A), mRNA [NM_001256720]	NM_001256720	728276
0.00497976	0.000743165	1.42152	0.507433	1.42152	up	-1.3525	-0.435632	1.3525	down	1.36837	0.45246	1.36837	up	-1.85073	-0.888092	1.85073	down	-0.053133	0.4543	-0.488765	0.399327	SCAMP1-AS1	Homo sapiens SCAMP1 antisense RNA 1 (SCAMP1-AS1), long non-coding RNA [NR_105014]	NR_105014	728769
0.0152887	0.00324873	1.20247	0.266002	1.20247	up	-1.08028	-0.111402	1.08028	down	1.14581	0.196366	1.14581	up	-1.23779	-0.307768	1.23779	down	-0.203809	0.0621932	-0.31521	-0.00744247	PPM1M	Homo sapiens protein phosphatase, Mg2+/Mn2+ dependent, 1M (PPM1M), transcript variant 1, mRNA [NM_144641]	NM_144641	132160
0.0430226	0.0124039	-1.77884	-0.830936	1.77884	down	1.65105	0.72338	1.65105	up	-1.48599	-0.571422	1.48599	down	2.45343	1.2948	2.45343	up	0.324799	-0.506137	1.04818	-0.246623	LEF1	Homo sapiens lymphoid enhancer-binding factor 1 (LEF1), transcript variant 1, mRNA [NM_016269]	NM_016269	51176
0.000341412	1.55073e-05	-1.25177	-0.323966	1.25177	down	1.10962	0.150064	1.10962	up	-1.21865	-0.285286	1.21865	down	1.35224	0.43535	1.35224	up	0.125992	-0.197973	0.276057	-0.159294	INPPL1	Homo sapiens inositol polyphosphate phosphatase-like 1 (INPPL1), mRNA [NM_001567]	NM_001567	3636
0.0395404	0.0111452	-1.29291	-0.370617	1.29291	down	-1.19799	-0.260613	1.19799	down	-1.25548	-0.328235	1.25548	down	1.04799	0.0676218	1.04799	up	0.243217	-0.1274	-0.0173956	-0.0850174	TMEM72	Homo sapiens transmembrane protein 72 (TMEM72), mRNA [NM_001123376]	NM_001123376	643236
0.0444975	0.0129608	1.20973	0.274683	1.20973	up	-1.12391	-0.16853	1.12391	down	1.13592	0.183858	1.13592	up	-1.27667	-0.352388	1.27667	down	-0.0120301	0.262653	-0.18056	0.171828	COA5	Homo sapiens cytochrome c oxidase assembly factor 5 (COA5), mRNA [NM_001008215]	NM_001008215	493753
0.0384153	0.0107245	2.86994	1.52102	2.86994	up	-1.45905	-0.54503	1.45905	down	3.22394	1.68883	3.22394	up	-4.70389	-2.23385	4.70389	down	-0.900857	0.620163	-1.44589	0.787968	CENPK	Homo sapiens centromere protein K (CENPK), transcript variant 1, mRNA [NM_022145]	NM_022145	64105
0.0039274	0.000542785	1.28859	0.365793	1.28859	up	-1.05209	-0.0732639	1.05209	down	1.25036	0.322344	1.25036	up	-1.3155	-0.395608	1.3155	down	-0.161703	0.20409	-0.234967	0.160641	SIRT2	Homo sapiens sirtuin 2 (SIRT2), transcript variant 1, mRNA [NM_012237]	NM_012237	22933
0.0010691	8.82597e-05	1.03621	0.0513105	1.03621	up	-1.14386	-0.193915	1.14386	down	1.0256	0.0364625	1.0256	up	-1.17314	-0.230377	1.17314	down	-0.00295186	0.0483587	-0.196867	0.0335107	CEBPZ	Homo sapiens CCAAT/enhancer binding protein (C/EBP), zeta (CEBPZ), mRNA [NM_005760]	NM_005760	10153
0.0419378	0.0120247	1.31959	0.400091	1.31959	up	1.00831	0.0119363	1.00831	up	1.17022	0.226775	1.17022	up	-1.16057	-0.214839	1.16057	down	-0.0974578	0.302633	-0.0855215	0.129317	CLK1	Homo sapiens CDC-like kinase 1 (CLK1), transcript variant 2, mRNA [NM_001162407]	NM_001162407	1195
0.0126474	0.00254377	-1.25972	-0.333099	1.25972	down	1.02266	0.032324	1.02266	up	-1.13238	-0.179361	1.13238	down	1.15804	0.211685	1.15804	up	0.103127	-0.229971	0.135451	-0.0762337	LOC401127	Homo sapiens WD repeat domain 5 pseudogene (LOC401127), non-coding RNA [NR_026854]	NR_026854	401127
0.00737778	0.00125185	-1.28898	-0.366231	1.28898	down	1.03151	0.0447586	1.03151	up	-1.2242	-0.291841	1.2242	down	1.26278	0.336599	1.26278	up	0.15979	-0.206441	0.204548	-0.132051	GMFB	Homo sapiens glia maturation factor, beta (GMFB), mRNA [NM_004124]	NM_004124	2764
0.000561483	3.32739e-05	1.2032	0.266873	1.2032	up	-1.32061	-0.401203	1.32061	down	1.1234	0.167878	1.1234	up	-1.48358	-0.569081	1.48358	down	-0.0344841	0.232389	-0.435687	0.133394	IFIT5	Homo sapiens interferon-induced protein with tetratricopeptide repeats 5 (IFIT5), mRNA [NM_012420]	NM_012420	24138
0.00998826	0.00186357	1.24117	0.311706	1.24117	up	-1.07405	-0.103062	1.07405	down	1.17541	0.233164	1.17541	up	-1.26245	-0.336226	1.26245	down	-0.172027	0.139678	-0.275089	0.0611367	PCBD1	Homo sapiens pterin-4 alpha-carbinolamine dehydratase/dimerization cofactor of hepatocyte nuclear factor 1 alpha (PCBD1), transcript variant 1, mRNA [NM_000281]	NM_000281	5092
0.00559689	0.000876076	-1.23664	-0.306424	1.23664	down	1.03339	0.0473907	1.03339	up	-1.13771	-0.186132	1.13771	down	1.1757	0.233523	1.1757	up	0.0974979	-0.208926	0.144889	-0.0886342	RLIM	Homo sapiens ring finger protein, LIM domain interacting (RLIM), transcript variant 1, mRNA [NM_016120]	NM_016120	51132
0.0237891	0.00582331	-1.27395	-0.349311	1.27395	down	1.04275	0.0603933	1.04275	up	-1.17159	-0.228469	1.17159	down	1.22168	0.288862	1.22168	up	0.117918	-0.231394	0.178311	-0.110551	DNAJC25	Homo sapiens DnaJ (Hsp40) homolog, subfamily C , member 25 (DNAJC25), transcript variant 1, mRNA [NM_001015882]	NM_001015882	548645
0.0310302	0.00819214	-1.20939	-0.274279	1.20939	down	1.47808	0.563729	1.47808	up	-1.18	-0.23879	1.18	down	1.74414	0.802518	1.74414	up	-0.33743	-0.611708	0.226299	-0.57622	CORO2B	Homo sapiens coronin, actin binding protein, 2B (CORO2B), transcript variant 1, mRNA [NM_006091]	NM_006091	10391
0.0176359	0.00392828	1.11099	0.151844	1.11099	up	-1.18995	-0.250902	1.18995	down	1.07297	0.101604	1.07297	up	-1.27678	-0.352506	1.27678	down	-0.00892091	0.142923	-0.259823	0.0926831	EIF3C	Homo sapiens eukaryotic translation initiation factor 3, subunit C (EIF3C), transcript variant 3, mRNA [NM_001199142]	NM_001199142	8663
0.00301789	0.000380315	1.12585	0.171015	1.12585	up	-1.0215	-0.0306946	1.0215	down	1.18572	0.245764	1.18572	up	-1.21122	-0.276459	1.21122	down	-0.0871573	0.0838573	-0.117852	0.158607	KLHL22	Homo sapiens kelch-like family member 22 (KLHL22), transcript variant 1, mRNA [NM_032775]	NM_032775	84861
0.00894575	0.00161666	1.6812	0.749495	1.6812	up	1.97002	0.978207	1.97002	up	1.73563	0.79546	1.73563	up	1.13504	0.182747	1.13504	up	-0.768822	-0.019327	0.209385	0.0266384	GATM	Homo sapiens glycine amidinotransferase (L-arginine:glycine amidinotransferase) (GATM), mRNA [NM_001482]	NM_001482	2628
0.0116523	0.0022846	-1.10129	-0.139188	1.10129	down	2.32809	1.21915	2.32809	up	-1.07065	-0.098493	1.07065	down	2.49258	1.31764	2.49258	up	-0.552082	-0.69127	0.667067	-0.650575	FOSB	Homo sapiens FBJ murine osteosarcoma viral oncogene homolog B (FOSB), transcript variant 1, mRNA [NM_006732]	NM_006732	2354
0.0369637	0.0102044	1.76433	0.819122	1.76433	up	-1.72719	-0.788431	1.72719	down	1.35216	0.435263	1.35216	up	-2.33544	-1.22369	2.33544	down	-0.262473	0.556649	-1.0509	0.17279	SOX12	Homo sapiens SRY (sex determining region Y)-box 12 (SOX12), mRNA [NM_006943]	NM_006943	6666
0.00366686	0.00049601	-1.16304	-0.217905	1.16304	down	1.07476	0.104014	1.07476	up	-1.11485	-0.156848	1.11485	down	1.19819	0.260862	1.19819	up	0.0873025	-0.130602	0.191316	-0.0695455	SLC15A4	Homo sapiens solute carrier family 15 (oligopeptide transporter), member 4 (SLC15A4), mRNA [NM_145648]	NM_145648	121260
0.0113988	0.00221687	-1.38857	-0.473598	1.38857	down	-1.28036	-0.35655	1.28036	down	-1.31363	-0.393555	1.31363	down	1.02598	0.0370054	1.02598	up	0.391204	-0.0823941	0.0346545	-0.0023509		chaperonin containing TCP1, subunit 7 (eta) pseudogene 2 [Source:HGNC Symbol;Acc:HGNC:35134] [ENST00000479109]
0.000296617	1.25609e-05	-1.76518	-0.819816	1.76518	down	1.51175	0.596218	1.51175	up	-1.51829	-0.602446	1.51829	down	2.29527	1.19866	2.29527	up	0.409907	-0.409909	1.00612	-0.192539	MFSD12	Homo sapiens major facilitator superfamily domain containing 12 (MFSD12), transcript variant 3, mRNA [NM_174983]	NM_174983	126321
0.0270571	0.00687938	-1.29975	-0.378233	1.29975	down	-1.21757	-0.284007	1.21757	down	-1.28345	-0.360023	1.28345	down	1.0541	0.0760154	1.0541	up	0.246848	-0.131385	-0.0371594	-0.113175	CCL23	Homo sapiens chemokine (C-C motif) ligand 23 (CCL23), transcript variant CKbeta8, mRNA [NM_005064]	NM_005064	6368
0.00374873	0.000511753	-1.50595	-0.590676	1.50595	down	1.23465	0.304101	1.23465	up	-1.24554	-0.316769	1.24554	down	1.5378	0.62087	1.5378	up	0.203871	-0.386805	0.507973	-0.112897	CBX1	Homo sapiens chromobox homolog 1 (CBX1), transcript variant 1, mRNA [NM_006807]	NM_006807	10951
0.000531572	3.04929e-05	-1.61642	-0.692806	1.61642	down	1.16617	0.221774	1.16617	up	-1.40246	-0.487958	1.40246	down	1.6355	0.709732	1.6355	up	0.201078	-0.491727	0.422852	-0.28688	IQCA1	Homo sapiens IQ motif containing with AAA domain 1 (IQCA1), transcript variant 1, mRNA [NM_024726]	NM_024726	79781
0.00348532	0.000462981	4.30854	2.1072	4.30854	up	-1.49521	-0.580351	1.49521	down	3.06976	1.61813	3.06976	up	-4.58995	-2.19848	4.58995	down	-0.313668	1.79353	-0.894019	1.30446	LGI3	Homo sapiens leucine-rich repeat LGI family, member 3 (LGI3), mRNA [NM_139278]	NM_139278	203190
0.00909875	0.00165204	-1.1506	-0.202385	1.1506	down	-2.17867	-1.12345	2.17867	down	-1.047	-0.0662653	1.047	down	-2.08086	-1.05718	2.08086	down	0.118001	-0.0843842	-1.00545	0.0517356	SCEL	Homo sapiens sciellin (SCEL), transcript variant 1, mRNA [NM_144777]	NM_144777	8796
[truncated: 8,910 more rows]
