# Supplementary material for: Human alveolar epithelial cells type II are capable of TGFβ-dependent epithelial-mesenchymal-transition and collagen-synthesis
Source: Respir Res. 2018 Jul 24;19:138. doi: 10.1186/s12931-018-0841-9 (PMC6056940; doi:10.1186/s12931-018-0841-9)
Supplement: Supplementary file 5 — Table S3. Enriched GO terms. Spreadsheet containing results from network analysis using Cytoscape and the Reactome FIViz app for discovery of interaction modules. Significant enriched GO terms for Biological Process for each module are presented. (XLSX 79 kb) [file 12931_2018_841_MOESM5_ESM.xlsx]

## Sheet: Enriched GO terms
Module	GO Term [from Biological Function]	PercentageOfGenesInGeneSet	NumberOfProteinInGeneSet	ProteinFromModule	P-value	FDR	Genes/Nodes attributed to respective GO term
I	muscle contraction	8.69565	92	8	7.8737e-10	2.2912e-07	MYLK,ANKRD2,TPM1,ACTA1,MYL7,HCN4,CKMT2,CALD1
I	actin crosslink formation	27.2727	11	3	7.6061e-06	0.0011029	DPYSL3,LCP1,FLNA
I	sarcomere organization	12.5	24	3	7.6643e-05	0.0069834	LDB3,ANKRD1,TPM1
I	actin filament bundle assembly	11.5385	26	3	9.6992e-05	0.0069834	DPYSL3,FSCN1,LCP1
I	negative regulation of vascular smooth muscle cell proliferation	25	8	2	0.00034657	0.0162	TPM1,CNN1
I	actin cytoskeleton organization	3.92157	102	4	0.00038555	0.0162	PALLD,FSCN1,ABLIM2,PDLIM7
I	skeletal muscle cell differentiation	7.14286	42	3	0.00039392	0.0162	ANKRD1,ANKRD2,ASB2
I	regulation of muscle contraction	20	10	2	0.00053922	0.017	TPM1,PPP1R12B
I	positive regulation of podosome assembly	18.1818	11	2	0.00065107	0.017	FSCN1,LCP1
I	wound healing, spreading of cells	18.1818	11	2	0.00065107	0.017	LCP1,FLNA
I	actin filament organization	6	50	3	0.00065238	0.017	TPM1,SPTA1,SORBS2
I	actin filament capping	16.6667	12	2	0.00077318	0.017	SPTA1,VIL1
I	cell junction assembly	16.6667	12	2	0.00077318	0.017	FLNA,FLNC
I	cell migration	2.5641	156	4	0.0018522	0.0363	PALLD,FSCN1,LCP1,SORBS2
I	regulation of postsynaptic membrane potential	10.5263	19	2	0.0019097	0.0363	SCN9A,HCN4
I	positive regulation of filopodium assembly	10	20	2	0.0021116	0.0369	DPYSL3,FSCN1
I	regulation of intrinsic apoptotic signaling pathway by p53 class mediator	100	1	1	0.0033558	0.0369	ANKRD2
I	negative regulation of transcription from RNA polymerase I promoter	100	1	1	0.0033558	0.0369	FLNA
I	positive regulation of heart rate by epinephrine	100	1	1	0.0033558	0.0369	TPM1
I	regulation of membrane repolarization during atrial cardiac muscle cell action potential	100	1	1	0.0033558	0.0369	FLNA
I	regulation of membrane repolarization during cardiac muscle cell action potential	100	1	1	0.0033558	0.0369	FLNA
I	porphyrin-containing compound biosynthetic process	100	1	1	0.0033558	0.0369	SPTA1
I	regulation of actin nucleation	100	1	1	0.0033558	0.0369	VIL1
I	tonic smooth muscle contraction	100	1	1	0.0033558	0.0369	MYLK
I	regulation of lamellipodium morphogenesis	100	1	1	0.0033558	0.0369	VIL1
II	skeletal system development	7.43802	121	9	5.9736e-10	3.8828e-07	IHH,ETS2,PTHLH,GLI2,SOX9,NOG,BMP8B,IGF1,CDH11
II	positive regulation of transcription from RNA polymerase II promoter	1.83784	925	17	1.2183e-08	3.9594e-06	NOTCH3,DLX2,IHH,FGF1,ETS2,GLI2,HNF4A,SOX9,IL11,DMRT1,NOG,LIF,WNT7A,IGF1,RGMA,MAFB,GDNF
II	intermediate filament bundle assembly	100	3	3	2.1056e-07	4.5481e-05	KRT14,PKP2,PKP1
II	SMAD protein signal transduction	8.92857	56	5	2.1509e-06	0.00025311	AFP,HNF4A,BMP8A,BMP8B,INHBE
II	cartilage development	8.77193	57	5	2.3436e-06	0.00025311	DLX2,SOX9,NOG,BMP8A,BMP8B
II	positive regulation of epithelial cell proliferation	8.77193	57	5	2.3436e-06	0.00025311	IHH,FGF1,SOX9,NOG,IGF1
II	positive regulation of cell proliferation	2.22772	404	9	1.4427e-05	0.0013272	CSF1R,FGF1,PTHLH,SOX9,IL11,EGF,LIF,IGF1,GDNF
II	negative regulation of chondrocyte differentiation	20	15	3	2.5517e-05	0.0020669	PTHLH,GLI2,SOX9
II	sex differentiation	16.6667	18	3	4.3754e-05	0.0031503	HNF4A,DMRT1,WNT7A
II	positive regulation of branching involved in ureteric bud morphogenesis	15.7895	19	3	5.1326e-05	0.0033362	SOX9,NOG,GDNF
II	ERK1 and ERK2 cascade	13.0435	23	3	9.0112e-05	0.0040236	SOX9,EGF,IGF1
II	positive regulation of mitotic nuclear division	12.5	24	3	0.00010212	0.0040236	DMRT1,EGF,IGF1
II	ureteric bud formation	50	4	2	0.00010588	0.0040236	NOG,GDNF
II	central nervous system vasculogenesis	50	4	2	0.00010588	0.0040236	WNT7B,WNT7A
II	skeletal muscle satellite cell maintenance involved in skeletal muscle regeneration	50	4	2	0.00010588	0.0040236	WNT7A,IGF1
II	prostatic bud formation	50	4	2	0.00010588	0.0040236	GLI2,NOG
II	positive regulation of mesenchymal to epithelial transition involved in metanephros morphogenesis	50	4	2	0.00010588	0.0040236	LIF,GDNF
II	ossification	5.88235	68	4	0.00012059	0.0043411	SOX9,BMP8A,BMP8B,CDH11
II	BMP signaling pathway	5.55556	72	4	0.00014995	0.0050982	NOG,BMP8A,BMP8B,RGMA
II	mammary gland duct morphogenesis	40	5	2	0.00016506	0.0052818	CSF1R,GLI2
II	positive regulation of MAPK cascade	5.06329	79	4	0.00021329	0.0063986	CDH2,IL11,LIF,IGF1
II	lens fiber cell development	33.3333	6	2	0.00023712	0.0068766	WNT7B,WNT7A
II	canonical Wnt signaling pathway	4.81928	83	4	0.00025711	0.007199	TCF7,EGF,WNT7B,WNT7A
II	Sertoli cell differentiation	28.5714	7	2	0.00032199	0.0080676	SOX9,DMRT1
II	Sertoli cell development	28.5714	7	2	0.00032199	0.0080676	SOX9,DMRT1
II	adherens junction organization	8.33333	36	3	0.00033417	0.0080676	CDH4,CDH2,CDH11
II	cell development	8.10811	37	3	0.00036186	0.0080676	BMP8A,BMP8B,INHBE
II	positive regulation of cell migration	3.01205	166	5	0.00036467	0.0080676	CSF1R,SEMA3C,FGF1,MCAM,IGF1
II	positive regulation of transcription, DNA-templated	1.64609	486	8	0.00036671	0.0080676	ETS2,GLI2,HNF4A,SOX9,AFAP1L2,EGF,WNT7A,IGF1
II	positive regulation of male gonad development	25	8	2	0.00041958	0.0083915	SOX9,DMRT1
II	negative regulation of meiotic nuclear division	25	8	2	0.00041958	0.0083915	DMRT1,LIF
II	regulation of MAPK cascade	7.5	40	3	0.0004537	0.0090739	BMP8A,BMP8B,INHBE
II	positive regulation of T cell differentiation in thymus	22.2222	9	2	0.00052978	0.0101	IHH,GLI2
II	phosphatidylinositol-mediated signaling	3.9604	101	4	0.00053723	0.0102	CSF1R,FGF1,EGF,IGF1
II	negative regulation of hormone secretion	20	10	2	0.00065251	0.0111	IL11,LIF
II	limb bud formation	20	10	2	0.00065251	0.0111	SEMA3C,SOX9
II	organ induction	20	10	2	0.00065251	0.0111	FGF1,GDNF
II	negative regulation of apoptotic process	1.69082	414	7	0.0007615	0.0123	CSF1R,IHH,GLI2,SOX9,WNT7A,IGF1,GDNF
II	positive regulation of pathway-restricted SMAD protein phosphorylation	6.25	48	3	0.00076802	0.0123	BMP8A,BMP8B,INHBE
II	embryonic digit morphogenesis	5.76923	52	3	0.00096649	0.0155	GLI2,NOG,WNT7A
II	lung morphogenesis	15.3846	13	2	0.001095	0.0164	WNT7B,NOG
II	somite development	14.2857	14	2	0.001267	0.019	IHH,NOG
II	endocardial cushion morphogenesis	12.5	16	2	0.0016471	0.0221	SOX9,NOG
II	somatic stem cell population maintenance	4.6875	64	3	0.0017472	0.0221	SOX9,NOG,WNT7A
II	negative regulation of cell proliferation	1.7094	351	6	0.0017752	0.0221	CSF1R,PTHLH,HNF4A,CDKN2A,LIF,PKP2
II	positive regulation of chondrocyte differentiation	11.7647	17	2	0.0018551	0.0221	IHH,SOX9
II	osteoblast development	11.7647	17	2	0.0018551	0.0221	PTHLH,GLI2
II	olfactory bulb development	11.7647	17	2	0.0018551	0.0221	CSF1R,DLX2
II	lung development	4.34783	69	3	0.0021616	0.0221	FGF1,GLI2,WNT7B
II	axon guidance	2.66667	150	4	0.0022928	0.0221	CSF1R,SEMA3C,GLI2,CDH4
II	epidermis development	4.22535	71	3	0.0023431	0.0221	PTHLH,KRT17,KRT14
II	cartilage condensation	10	20	2	0.0025496	0.0221	SOX9,WNT7A
II	regulation of gene expression	4	75	3	0.0027336	0.0221	PTHLH,IGF1,GDNF
II	cochlea morphogenesis	9.52381	21	2	0.0028043	0.0221	GLI2,SOX9
II	cell adhesion	1.5544	386	6	0.0028523	0.0221	CDH4,CDH2,EDIL3,MCAM,CDH11,PKP1
II	mammary gland development	9.09091	22	2	0.0030706	0.0221	GLI2,SOX9
II	activation of protein kinase B activity	8.69565	23	2	0.0033482	0.0221	FGF1,IGF1
II	proximal/distal pattern formation	8.69565	23	2	0.0033482	0.0221	DLX2,GLI2
II	branching morphogenesis of an epithelial tube	8.69565	23	2	0.0033482	0.0221	GLI2,EGF
II	positive regulation of protein tyrosine kinase activity	8.69565	23	2	0.0033482	0.0221	CSF1R,AFAP1L2
II	regulation of epithelial cell proliferation involved in lung morphogenesis	100	1	1	0.0036908	0.0221	SOX9
II	floor plate formation	100	1	1	0.0036908	0.0221	GLI2
II	negative regulation of oocyte development	100	1	1	0.0036908	0.0221	IGF1
II	regulation of cell proliferation involved in tissue homeostasis	100	1	1	0.0036908	0.0221	SOX9
II	regulation of cell projection size	100	1	1	0.0036908	0.0221	WNT7B
II	rhombomere 6 development	100	1	1	0.0036908	0.0221	MAFB
II	branch elongation involved in ureteric bud branching	100	1	1	0.0036908	0.0221	FGF1
II	immune response-inhibiting signal transduction	100	1	1	0.0036908	0.0221	IL20RB
II	adherens junction maintenance	100	1	1	0.0036908	0.0221	PKP2
II	intrahepatic bile duct development	100	1	1	0.0036908	0.0221	SOX9
II	establishment or maintenance of polarity of embryonic epithelium	100	1	1	0.0036908	0.0221	WNT7B
II	regulation of branching involved in lung morphogenesis	100	1	1	0.0036908	0.0221	SOX9
II	postsynaptic membrane organization	100	1	1	0.0036908	0.0221	GDNF
II	glycolate metabolic process	100	1	1	0.0036908	0.0221	IGF1
II	ornithine metabolic process	100	1	1	0.0036908	0.0221	HNF4A
II	negative regulation of immune system process	100	1	1	0.0036908	0.0221	SOX9
II	chondrocyte hypertrophy	100	1	1	0.0036908	0.0221	SOX9
II	positive regulation of excitatory synapse assembly	100	1	1	0.0036908	0.0221	WNT7A
II	skeletal muscle satellite cell activation	100	1	1	0.0036908	0.0221	WNT7A
II	positive regulation of glomerulus development	100	1	1	0.0036908	0.0221	NOG
II	muscle hypertrophy	100	1	1	0.0036908	0.0221	IGF1
II	positive regulation of trophectodermal cell proliferation	100	1	1	0.0036908	0.0221	IGF1
II	Wnt signaling pathway involved in wound healing, spreading of epidermal cells	100	1	1	0.0036908	0.0221	WNT7A
II	regulation of fibroblast growth factor receptor signaling pathway involved in neural plate anterior/posterior pattern formation	100	1	1	0.0036908	0.0221	NOG
II	cellular metabolic process	100	1	1	0.0036908	0.0221	WNT7B
II	cell-cell signaling involved in cardiac conduction	100	1	1	0.0036908	0.0221	PKP2
II	epithelial cell proliferation involved in prostatic bud elongation	100	1	1	0.0036908	0.0221	SOX9
II	mesonephric epithelium development	100	1	1	0.0036908	0.0221	FGF1
II	lobar bronchus development	100	1	1	0.0036908	0.0221	WNT7B
II	fibroblast growth factor receptor signaling pathway involved in neural plate anterior/posterior pattern formation	100	1	1	0.0036908	0.0221	NOG
II	negative regulation of lymphocyte chemotaxis	100	1	1	0.0036908	0.0221	PADI2
II	positive regulation of histone H3-K27 acetylation	100	1	1	0.0036908	0.0221	LIF
II	outer medullary collecting duct development	100	1	1	0.0036908	0.0221	WNT7B
II	single organismal cell-cell adhesion	3.57143	84	3	0.003753	0.0225	SOX9,PKP2,PKP1
II	positive regulation of peptidyl-tyrosine phosphorylation	3.57143	84	3	0.003753	0.0225	IL11,LIF,IGF1
II	dorsal/ventral pattern formation	8	25	2	0.0039374	0.0236	NOG,WNT7A
II	positive regulation of DNA binding	8	25	2	0.0039374	0.0236	EGF,IGF1
II	growth	8	25	2	0.0039374	0.0236	BMP8A,BMP8B
II	lipid homeostasis	7.69231	26	2	0.0042487	0.0255	HNF4A,PKP2
II	regulation of apoptotic process	2.22222	180	4	0.0043887	0.0263	SOX9,BMP8A,BMP8B,INHBE
II	pituitary gland development	7.40741	27	2	0.0045711	0.0274	GLI2,NOG
II	neural tube development	6.89655	29	2	0.0052488	0.0292	SEMA3C,TCF7
II	angiogenesis	2.05128	195	4	0.0058081	0.0292	FGF1,EGF,MCAM,WNT7A
II	establishment of protein localization to plasma membrane	6.45161	31	2	0.0059698	0.0292	CDH2,PKP2
II	blood vessel remodeling	6.25	32	2	0.0063463	0.0292	SEMA3C,LIF
II	protein kinase B signaling	6.25	32	2	0.0063463	0.0292	SOX9,IGF1
II	activation of MAPK activity	2.94118	102	3	0.0064173	0.0292	FGF1,EGF,IGF1
II	chondrocyte differentiation	5.88235	34	2	0.007131	0.0292	GLI2,WNT7A
II	epithelial to mesenchymal transition	5.88235	34	2	0.007131	0.0292	SOX9,NOG
II	cardiac muscle cell action potential	50	2	1	0.0073683	0.0292	PKP2
II	positive regulation of monooxygenase activity	50	2	1	0.0073683	0.0292	GDNF
II	histone H3-R26 citrullination	50	2	1	0.0073683	0.0292	PADI2
II	sensory organ development	50	2	1	0.0073683	0.0292	MAFB
II	positive regulation of protein localization to presynapse	50	2	1	0.0073683	0.0292	WNT7A
II	metanephric loop of Henle development	50	2	1	0.0073683	0.0292	WNT7B
II	negative regulation of epithelial to mesenchymal transition involved in endocardial cushion formation	50	2	1	0.0073683	0.0292	NOG
II	intein-mediated protein splicing	50	2	1	0.0073683	0.0292	IHH
II	regulation of chromatin disassembly	50	2	1	0.0073683	0.0292	PADI2
II	male germ cell proliferation	50	2	1	0.0073683	0.0292	DMRT1
II	tube development	50	2	1	0.0073683	0.0292	GLI2
II	renal inner medulla development	50	2	1	0.0073683	0.0292	WNT7B
II	abducens nerve formation	50	2	1	0.0073683	0.0292	MAFB
II	glomerular capillary formation	50	2	1	0.0073683	0.0292	NOTCH3
II	positive regulation of meiosis I	50	2	1	0.0073683	0.0292	DMRT1
II	cerebral cortex GABAergic interneuron fate commitment	50	2	1	0.0073683	0.0292	DLX2
II	renal outer medulla development	50	2	1	0.0073683	0.0292	WNT7B
II	ectodermal cell fate commitment	50	2	1	0.0073683	0.0292	ETS2
II	negative regulation of type IV hypersensitivity	50	2	1	0.0073683	0.0292	IL20RB
II	male germ-line sex determination	50	2	1	0.0073683	0.0292	SOX9
II	notochord regression	50	2	1	0.0073683	0.0292	GLI2
II	lung smooth muscle development	50	2	1	0.0073683	0.0292	SOX9
II	bronchus cartilage development	50	2	1	0.0073683	0.0292	SOX9
II	regulation of interleukin-6 production	50	2	1	0.0073683	0.0292	AFAP1L2
II	ureter urothelium development	50	2	1	0.0073683	0.0292	SOX9
II	spinal cord ventral commissure morphogenesis	50	2	1	0.0073683	0.0292	GLI2
II	postganglionic parasympathetic fiber development	50	2	1	0.0073683	0.0292	GDNF
II	heart valve formation	50	2	1	0.0073683	0.0292	SOX9
II	postsynapse assembly	50	2	1	0.0073683	0.0292	WNT7A
II	negative regulation of cytokine activity	50	2	1	0.0073683	0.0292	NOG
II	protein citrullination	50	2	1	0.0073683	0.0292	PADI2
II	fibroblast proliferation	50	2	1	0.0073683	0.0292	WNT7B
II	rhombomere 5 development	50	2	1	0.0073683	0.0292	MAFB
II	positive regulation of cerebellar granule cell precursor proliferation	50	2	1	0.0073683	0.0292	EGF
II	regulation of nodal signaling pathway	50	2	1	0.0073683	0.0292	DMRT1
II	ureter morphogenesis	50	2	1	0.0073683	0.0292	SOX9
II	developmental growth involved in morphogenesis	50	2	1	0.0073683	0.0292	WNT7B
II	positive regulation of tyrosine phosphorylation of Stat3 protein	5.40541	37	2	0.008386	0.0292	CSF1R,LIF
II	neuron development	5.40541	37	2	0.008386	0.0292	GLI2,LIF
II	positive regulation of DNA replication	5.40541	37	2	0.008386	0.0292	GLI2,IGF1
II	signal transduction	0.923077	975	9	0.0084387	0.0292	CSF1R,FGF1,SOX9,EGF,IGF1,KRT17,GDNF,PKP1,FGF11
II	heterophilic cell-cell adhesion via plasma membrane cell adhesion molecules	5.26316	38	2	0.0088248	0.0292	CDH4,CDH2
II	multicellular organism development	1.43678	348	5	0.0089995	0.0292	CSF1R,FGF1,EDIL3,LIF,PKP1
II	neural crest cell migration	4.87805	41	2	0.0102	0.0292	SEMA3C,GDNF
II	positive regulation of endothelial cell migration	4.7619	42	2	0.0107	0.0292	FGF1,WNT7A
II	branching involved in ureteric bud morphogenesis	4.7619	42	2	0.0107	0.0292	SOX9,GDNF
II	renal vesicle induction	33.3333	3	1	0.011	0.0292	SOX9
II	macrophage colony-stimulating factor signaling pathway	33.3333	3	1	0.011	0.0292	CSF1R
II	chondrocyte differentiation involved in endochondral bone morphogenesis	33.3333	3	1	0.011	0.0292	SOX9
II	subpallium development	33.3333	3	1	0.011	0.0292	DLX2
II	regulation of complement-dependent cytotoxicity	33.3333	3	1	0.011	0.0292	IL11
II	senescence-associated heterochromatin focus assembly	33.3333	3	1	0.011	0.0292	CDKN2A
II	pulmonary myocardium development	33.3333	3	1	0.011	0.0292	SEMA3C
II	positive regulation of glycoprotein biosynthetic process	33.3333	3	1	0.011	0.0292	IGF1
II	Harderian gland development	33.3333	3	1	0.011	0.0292	SOX9
II	positive regulation of epithelial cell differentiation	33.3333	3	1	0.011	0.0292	SOX9
II	positive regulation of mesenchymal stem cell differentiation	33.3333	3	1	0.011	0.0292	SOX9
II	negative regulation of alpha-beta T cell differentiation	33.3333	3	1	0.011	0.0292	IHH
II	brain segmentation	33.3333	3	1	0.011	0.0292	MAFB
II	cell-cell junction maintenance	33.3333	3	1	0.011	0.0292	CSF1R
II	negative regulation of immature T cell proliferation in thymus	33.3333	3	1	0.011	0.0292	IHH
II	inner medullary collecting duct development	33.3333	3	1	0.011	0.0292	WNT7B
II	regulation of morphogenesis of a branching structure	33.3333	3	1	0.011	0.0292	GDNF
II	regulation of endothelial cell chemotaxis to fibroblast growth factor	33.3333	3	1	0.011	0.0292	FGF1
II	regulation of postsynaptic density protein 95 clustering	33.3333	3	1	0.011	0.0292	CDH2
II	positive regulation of hyaluronan biosynthetic process	33.3333	3	1	0.011	0.0292	EGF
II	regulation of stem cell differentiation	33.3333	3	1	0.011	0.0292	GDNF
II	intestinal epithelial structure maintenance	33.3333	3	1	0.011	0.0292	SOX9
II	cell differentiation in hindbrain	33.3333	3	1	0.011	0.0292	NOG
II	smoothened signaling pathway involved in ventral spinal cord interneuron specification	33.3333	3	1	0.011	0.0292	GLI2
II	regulation of transcription from RNA polymerase II promoter involved in forebrain neuron fate commitment	33.3333	3	1	0.011	0.0292	DLX2
II	regulation of endothelial tube morphogenesis	33.3333	3	1	0.011	0.0292	FGF1
II	spinal cord dorsal/ventral patterning	33.3333	3	1	0.011	0.0292	GLI2
II	positive regulation of macrophage apoptotic process	33.3333	3	1	0.011	0.0292	CDKN2A
II	embryonic genitalia morphogenesis	33.3333	3	1	0.011	0.0292	TCF7
II	oviduct development	33.3333	3	1	0.011	0.0292	WNT7A
II	smoothened signaling pathway involved in spinal cord motor neuron cell fate specification	33.3333	3	1	0.011	0.0292	GLI2
II	positive regulation of extracellular matrix assembly	33.3333	3	1	0.011	0.0292	SOX9
II	morphogenesis of a branching epithelium	33.3333	3	1	0.011	0.0292	SOX9
II	positive regulation of cell proliferation involved in heart morphogenesis	33.3333	3	1	0.011	0.0292	SOX9
II	asymmetric protein localization	33.3333	3	1	0.011	0.0292	WNT7A
II	ventral midline development	33.3333	3	1	0.011	0.0292	GLI2
II	retinal rod cell differentiation	33.3333	3	1	0.011	0.0292	SOX9
II	response to other organism	33.3333	3	1	0.011	0.0292	KRT8
II	cAMP metabolic process	33.3333	3	1	0.011	0.0292	PTHLH
II	canonical Wnt signaling pathway involved in negative regulation of apoptotic process	33.3333	3	1	0.011	0.0292	TCF7
II	regulation of RNA polymerase II regulatory region sequence-specific DNA binding	33.3333	3	1	0.011	0.0292	LIF
II	negative regulation of biomineral tissue development	33.3333	3	1	0.011	0.0292	SOX9
II	ureter smooth muscle cell differentiation	33.3333	3	1	0.011	0.0292	SOX9
II	homophilic cell adhesion via plasma membrane adhesion molecules	2.4	125	3	0.0111	0.0292	CDH4,CDH2,CDH11
II	outflow tract morphogenesis	4.65116	43	2	0.0112	0.0292	SEMA3C,NOG
II	negative regulation of transcription from RNA polymerase II promoter	1.02941	680	7	0.0118	0.0292	NOTCH3,DLX2,TCF7,ETS2,GLI2,DMRT1,NOG
II	cell fate commitment	4.25532	47	2	0.0132	0.0292	WNT7B,WNT7A
II	cellular response to transforming growth factor beta stimulus	4.16667	48	2	0.0138	0.0292	SOX9,WNT7A
II	neural plate morphogenesis	25	4	1	0.0147	0.0292	NOG
II	negative regulation of secretion	25	4	1	0.0147	0.0292	EGF
II	cellular response to macrophage colony-stimulating factor stimulus	25	4	1	0.0147	0.0292	CSF1R
II	embryonic placenta morphogenesis	25	4	1	0.0147	0.0292	WNT7B
II	spongiotrophoblast differentiation	25	4	1	0.0147	0.0292	LIF
II	forebrain regionalization	25	4	1	0.0147	0.0292	WNT7B
II	regulation of oligodendrocyte progenitor proliferation	25	4	1	0.0147	0.0292	CDH2
II	embryonic hindgut morphogenesis	25	4	1	0.0147	0.0292	TCF7
II	astrocyte fate commitment	25	4	1	0.0147	0.0292	SOX9
II	heart valve development	25	4	1	0.0147	0.0292	SOX9
II	response to hydrostatic pressure	25	4	1	0.0147	0.0292	KRT8
II	corticospinal tract morphogenesis	25	4	1	0.0147	0.0292	CDH11
II	T cell receptor V(D)J recombination	25	4	1	0.0147	0.0292	TCF7
II	bone mineralization involved in bone maturation	25	4	1	0.0147	0.0292	IGF1
II	hindgut morphogenesis	25	4	1	0.0147	0.0292	GLI2
II	neuroligin clustering involved in postsynaptic membrane assembly	25	4	1	0.0147	0.0292	CDH2
II	myotube cell development	25	4	1	0.0147	0.0292	IGF1
II	notochord morphogenesis	25	4	1	0.0147	0.0292	NOG
II	negative regulation of photoreceptor cell differentiation	25	4	1	0.0147	0.0292	SOX9
II	positive regulation of ureteric bud formation	25	4	1	0.0147	0.0292	GDNF
II	metanephric nephron tubule formation	25	4	1	0.0147	0.0292	SOX9
II	male sex differentiation	25	4	1	0.0147	0.0292	DMRT1
II	radial glial cell differentiation	25	4	1	0.0147	0.0292	CDH2
II	myoblast proliferation	25	4	1	0.0147	0.0292	IGF1
II	leukemia inhibitory factor signaling pathway	25	4	1	0.0147	0.0292	LIF
II	smoothened signaling pathway involved in regulation of cerebellar granule cell precursor cell proliferation	25	4	1	0.0147	0.0292	GLI2
II	trachea cartilage morphogenesis	25	4	1	0.0147	0.0292	WNT7B
II	vascular wound healing	25	4	1	0.0147	0.0292	MCAM
II	trachea cartilage development	25	4	1	0.0147	0.0292	SOX9
II	cellular response to heparin	25	4	1	0.0147	0.0292	SOX9
II	maintenance of animal organ identity	25	4	1	0.0147	0.0292	PKP2
II	metanephros morphogenesis	25	4	1	0.0147	0.0292	WNT7B
II	negative regulation of cholesterol efflux	25	4	1	0.0147	0.0292	EGF
II	axial mesoderm development	25	4	1	0.0147	0.0292	NOG
II	positive regulation of kidney development	25	4	1	0.0147	0.0292	SOX9
II	desmosome assembly	25	4	1	0.0147	0.0292	PKP2
II	cell-cell adhesion mediated by cadherin	25	4	1	0.0147	0.0292	CDH2
II	excitatory synapse assembly	25	4	1	0.0147	0.0292	WNT7A
II	odontogenesis of dentin-containing tooth	4	50	2	0.0149	0.0292	DLX2,GLI2
II	cell-cell signaling	1.52672	262	4	0.0158	0.0292	IHH,PTHLH,IL11,FGF11
II	nervous system development	1.52672	262	4	0.0158	0.0292	NOG,MAFB,GDNF,FGF11
II	positive regulation of MAP kinase activity	3.84615	52	2	0.016	0.0292	FGF1,EGF
II	peptidyl-tyrosine phosphorylation	2.05479	146	3	0.0168	0.0292	CSF1R,FGF1,EGF
II	positive regulation of smooth muscle cell proliferation	3.7037	54	2	0.0172	0.0292	NOTCH3,IGF1
II	epidermal growth factor receptor signaling pathway	3.7037	54	2	0.0172	0.0292	SOX9,EGF
II	positive regulation of synaptic vesicle clustering	20	5	1	0.0183	0.0292	CDH2
II	Wnt signaling pathway involved in dorsal/ventral axis specification	20	5	1	0.0183	0.0292	EGF
II	branching morphogenesis of a nerve	20	5	1	0.0183	0.0292	DLX2
II	negative regulation of neuroblast proliferation	20	5	1	0.0183	0.0292	KCTD11
II	negative regulation of axon regeneration	20	5	1	0.0183	0.0292	RGMA
II	positive regulation of cholesterol homeostasis	20	5	1	0.0183	0.0292	HNF4A
II	alpha-beta T cell differentiation	20	5	1	0.0183	0.0292	TCF7
II	stem cell development	20	5	1	0.0183	0.0292	WNT7A
II	regulation of axon diameter	20	5	1	0.0183	0.0292	WNT7A
II	metanephric epithelium development	20	5	1	0.0183	0.0292	WNT7B
II	cerebellar cortex morphogenesis	20	5	1	0.0183	0.0292	GLI2
II	negative regulation of smooth muscle cell apoptotic process	20	5	1	0.0183	0.0292	IGF1
II	STAT protein import into nucleus	20	5	1	0.0183	0.0292	EGF
II	positive regulation of cholesterol biosynthetic process	20	5	1	0.0183	0.0292	FGF1
II	negative regulation of T cell differentiation in thymus	20	5	1	0.0183	0.0292	IHH
II	ventral spinal cord development	20	5	1	0.0183	0.0292	GLI2
II	positive regulation of sprouting angiogenesis	20	5	1	0.0183	0.0292	FGF1
II	forebrain neuron differentiation	20	5	1	0.0183	0.0292	CSF1R
II	presynapse assembly	20	5	1	0.0183	0.0292	WNT7A
II	peristalsis	20	5	1	0.0183	0.0292	GDNF
II	negative regulation of chemokine-mediated signaling pathway	20	5	1	0.0183	0.0292	PADI2
II	regulation of dopamine uptake involved in synaptic transmission	20	5	1	0.0183	0.0292	GDNF
II	positive regulation of hair follicle development	20	5	1	0.0183	0.0292	KRT17
II	dichotomous subdivision of terminal units involved in salivary gland branching	20	5	1	0.0183	0.0292	SEMA3C
II	positive regulation of osteoblast differentiation	3.57143	56	2	0.0184	0.0292	WNT7B,IGF1
II	negative regulation of canonical Wnt signaling pathway	1.91083	157	3	0.0203	0.0292	CDH2,SOX9,NOG
II	negative regulation of cartilage development	16.6667	6	1	0.0219	0.0292	NOG
II	BMP signaling pathway involved in heart development	16.6667	6	1	0.0219	0.0292	NOG
II	heart valve morphogenesis	16.6667	6	1	0.0219	0.0292	SOX9
II	cerebellar granule cell differentiation	16.6667	6	1	0.0219	0.0292	WNT7A
II	cell differentiation involved in embryonic placenta development	16.6667	6	1	0.0219	0.0292	KRT8
II	tyrosine phosphorylation of Stat3 protein	16.6667	6	1	0.0219	0.0292	LIF
II	oxygen homeostasis	16.6667	6	1	0.0219	0.0292	WNT7B
II	regulation of calcium ion import	16.6667	6	1	0.0219	0.0292	EGF
II	lacrimal gland development	16.6667	6	1	0.0219	0.0292	SOX9
II	lung vasculature development	16.6667	6	1	0.0219	0.0292	LIF
II	embryonic axis specification	16.6667	6	1	0.0219	0.0292	WNT7A
II	synaptic vesicle recycling	16.6667	6	1	0.0219	0.0292	WNT7A
II	bundle of His cell-Purkinje myocyte adhesion involved in cell communication	16.6667	6	1	0.0219	0.0292	PKP2
II	lung epithelium development	16.6667	6	1	0.0219	0.0292	WNT7B
II	mammary gland epithelium development	16.6667	6	1	0.0219	0.0292	WNT7B
II	ventricular compact myocardium morphogenesis	16.6667	6	1	0.0219	0.0292	NOG
II	positive regulation of intracellular signal transduction	16.6667	6	1	0.0219	0.0292	FGF1
II	negative regulation of mesenchymal cell apoptotic process	16.6667	6	1	0.0219	0.0292	SOX9
II	neuroepithelial cell differentiation	16.6667	6	1	0.0219	0.0292	CDH2
II	segment specification	16.6667	6	1	0.0219	0.0292	MAFB
II	uterus morphogenesis	16.6667	6	1	0.0219	0.0292	WNT7A
II	smoothened signaling pathway involved in dorsal/ventral neural tube patterning	16.6667	6	1	0.0219	0.0292	GLI2
II	regulation of metanephric nephron tubule epithelial cell differentiation	16.6667	6	1	0.0219	0.0292	LIF
II	regulation of cell cycle process	16.6667	6	1	0.0219	0.0292	SOX9
II	positive regulation of dopamine secretion	16.6667	6	1	0.0219	0.0292	GDNF
II	smoothened signaling pathway	3.22581	62	2	0.0222	0.0292	IHH,GLI2
II	positive regulation of phosphatidylinositol 3-kinase signaling	3.22581	62	2	0.0222	0.0292	SOX9,IGF1
II	in utero embryonic development	1.82927	164	3	0.0228	0.0292	GLI2,WNT7B,NOG
II	cellular response to retinoic acid	3.0303	66	2	0.0249	0.0292	SOX9,WNT7B
II	positive regulation of cell growth involved in cardiac muscle cell development	14.2857	7	1	0.0256	0.0292	IGF1
II	ovulation from ovarian follicle	14.2857	7	1	0.0256	0.0292	AFP
II	heart trabecula morphogenesis	14.2857	7	1	0.0256	0.0292	NOG
II	lung lobe morphogenesis	14.2857	7	1	0.0256	0.0292	LIF
II	metanephric collecting duct development	14.2857	7	1	0.0256	0.0292	WNT7B
II	atrial cardiac muscle tissue morphogenesis	14.2857	7	1	0.0256	0.0292	NOG
II	muscle organ morphogenesis	14.2857	7	1	0.0256	0.0292	LIF
II	megakaryocyte differentiation	14.2857	7	1	0.0256	0.0292	IL11
II	pharyngeal arch artery morphogenesis	14.2857	7	1	0.0256	0.0292	NOG
II	chorio-allantoic fusion	14.2857	7	1	0.0256	0.0292	WNT7B
II	otic vesicle formation	14.2857	7	1	0.0256	0.0292	SOX9
II	positive regulation of cellular senescence	14.2857	7	1	0.0256	0.0292	CDKN2A
II	positive regulation of smooth muscle cell apoptotic process	14.2857	7	1	0.0256	0.0292	CDKN2A
II	mesenchymal to epithelial transition involved in metanephros morphogenesis	14.2857	7	1	0.0256	0.0292	GDNF
II	regulation of gastrulation	14.2857	7	1	0.0256	0.0292	HNF4A
II	Ras protein signal transduction	2.98507	67	2	0.0256	0.0292	CDKN2A,IGF1
II	positive regulation of neuron differentiation	2.98507	67	2	0.0256	0.0292	GLI2,KCTD11
II	positive regulation of peptidyl-serine phosphorylation	2.94118	68	2	0.0264	0.0292	IL11,LIF
II	negative regulation of pathway-restricted SMAD protein phosphorylation	12.5	8	1	0.0292	0.0292	NOG
II	negative regulation of erythrocyte differentiation	12.5	8	1	0.0292	0.0292	MAFB
II	proteoglycan biosynthetic process	12.5	8	1	0.0292	0.0292	IGF1
II	positive regulation of epithelial cell proliferation involved in wound healing	12.5	8	1	0.0292	0.0292	WNT7A
II	glomerular filtration	12.5	8	1	0.0292	0.0292	MCAM
II	positive regulation of chemokine secretion	12.5	8	1	0.0292	0.0292	CSF1R
II	positive regulation of calcineurin-NFAT signaling cascade	12.5	8	1	0.0292	0.0292	IGF1
II	progesterone metabolic process	12.5	8	1	0.0292	0.0292	AFP
II	gap junction assembly	12.5	8	1	0.0292	0.0292	PKP2
II	somatic stem cell division	12.5	8	1	0.0292	0.0292	WNT7A
II	notochord development	12.5	8	1	0.0292	0.0292	SOX9
II	cell proliferation	1.23077	325	4	0.0318	0.0318	CSF1R,FGF1,GLI2,IGF1
II	regulation of phosphatidylinositol 3-kinase signaling	2.63158	76	2	0.0323	0.0323	FGF1,EGF
II	response to denervation involved in regulation of muscle adaptation	11.1111	9	1	0.0327	0.0327	SGCA
II	phospholipid homeostasis	11.1111	9	1	0.0327	0.0327	HNF4A
II	stem cell proliferation	11.1111	9	1	0.0327	0.0327	WNT7B
II	positive regulation of epidermal growth factor-activated receptor activity	11.1111	9	1	0.0327	0.0327	EGF
II	striated muscle cell differentiation	11.1111	9	1	0.0327	0.0327	CDH2
II	homeostatic process	11.1111	9	1	0.0327	0.0327	WNT7B
II	regulation of protein localization to cell surface	11.1111	9	1	0.0327	0.0327	EGF
II	cell activation	11.1111	9	1	0.0327	0.0327	IGF1
II	positive regulation of alpha-beta T cell differentiation	11.1111	9	1	0.0327	0.0327	IHH
II	germ cell migration	11.1111	9	1	0.0327	0.0327	DMRT1
II	phosphatidylinositol metabolic process	11.1111	9	1	0.0327	0.0327	CSF1R
II	positive regulation of protein import into nucleus, translocation	11.1111	9	1	0.0327	0.0327	IGF1
II	hair cycle	11.1111	9	1	0.0327	0.0327	KRT14
II	prostate gland development	11.1111	9	1	0.0327	0.0327	SOX9
II	regulation of bicellular tight junction assembly	11.1111	9	1	0.0327	0.0327	PKP2
II	diet induced thermogenesis	11.1111	9	1	0.0327	0.0327	BMP8A
II	regulation of bone resorption	11.1111	9	1	0.0327	0.0327	CSF1R
II	transcription from RNA polymerase II promoter	1.02881	486	5	0.0329	0.0329	DLX2,GLI2,SOX9,DMRT1,MAFB
II	muscle organ development	2.5974	77	2	0.0331	0.0331	SGCA,IGF1
II	anatomical structure morphogenesis	2.5	80	2	0.0355	0.0355	FGF1,MCAM
II	negative regulation of cell migration	2.46914	81	2	0.0363	0.0363	NOG,PKP2
II	negative regulation of epithelial cell differentiation	10	10	1	0.0363	0.0363	SOX9
II	primitive streak formation	10	10	1	0.0363	0.0363	ETS2
II	enteric nervous system development	10	10	1	0.0363	0.0363	GDNF
II	chromatin-mediated maintenance of transcription	10	10	1	0.0363	0.0363	PADI2
II	negative regulation of cardiac muscle cell proliferation	10	10	1	0.0363	0.0363	NOG
II	oocyte development	10	10	1	0.0363	0.0363	DMRT1
II	membranous septum morphogenesis	10	10	1	0.0363	0.0363	NOG
II	cell proliferation in forebrain	9.09091	11	1	0.0399	0.0399	WNT7A
II	embryonic skeletal joint morphogenesis	9.09091	11	1	0.0399	0.0399	NOG
II	positive regulation of astrocyte differentiation	9.09091	11	1	0.0399	0.0399	LIF
II	positive regulation of cell motility	9.09091	11	1	0.0399	0.0399	CSF1R
II	male sex determination	9.09091	11	1	0.0399	0.0399	DMRT1
II	lung epithelial cell differentiation	9.09091	11	1	0.0399	0.0399	SOX9
II	regulation of ventricular cardiac muscle cell action potential	9.09091	11	1	0.0399	0.0399	PKP2
II	positive regulation of catenin import into nucleus	9.09091	11	1	0.0399	0.0399	EGF
II	negative regulation of oligodendrocyte differentiation	9.09091	11	1	0.0399	0.0399	DLX2
II	positive regulation of tyrosine phosphorylation of Stat1 protein	9.09091	11	1	0.0399	0.0399	LIF
II	hemidesmosome assembly	9.09091	11	1	0.0399	0.0399	KRT14
II	negative regulation of interleukin-2 production	9.09091	11	1	0.0399	0.0399	IL20RB
II	negative regulation of pri-miRNA transcription from RNA polymerase II promoter	9.09091	11	1	0.0399	0.0399	SOX9
II	response to estradiol	2.27273	88	2	0.0421	0.0421	IHH,WNT7A
II	phosphatidylinositol phosphorylation	2.24719	89	2	0.043	0.043	FGF1,EGF
II	positive regulation of glycolytic process	8.33333	12	1	0.0434	0.0434	IGF1
II	glial cell differentiation	8.33333	12	1	0.0434	0.0434	CDH2
II	trophoblast giant cell differentiation	8.33333	12	1	0.0434	0.0434	LIF
II	dendritic spine morphogenesis	8.33333	12	1	0.0434	0.0434	WNT7A
II	endoderm formation	8.33333	12	1	0.0434	0.0434	NOG
II	negative regulation of astrocyte differentiation	8.33333	12	1	0.0434	0.0434	NOG
II	activation of transmembrane receptor protein tyrosine kinase activity	8.33333	12	1	0.0434	0.0434	EGF
II	inflammatory response to antigenic stimulus	8.33333	12	1	0.0434	0.0434	IL20RB
II	replicative senescence	8.33333	12	1	0.0434	0.0434	CDKN2A
II	positive regulation of transcription regulatory region DNA binding	8.33333	12	1	0.0434	0.0434	IGF1
II	platelet degranulation	2.22222	90	2	0.0439	0.0439	EGF,IGF1
II	positive regulation of macrophage differentiation	7.69231	13	1	0.047	0.047	LIF
II	positive regulation of glycogen biosynthetic process	7.69231	13	1	0.047	0.047	IGF1
II	negative regulation of bone mineralization	7.69231	13	1	0.047	0.047	SOX9
II	hepatocyte apoptotic process	7.69231	13	1	0.047	0.047	KRT8
II	neural crest cell development	7.69231	13	1	0.047	0.047	SOX9
II	cell communication by electrical coupling involved in cardiac conduction	7.69231	13	1	0.047	0.047	PKP2
II	positive regulation of insulin-like growth factor receptor signaling pathway	7.69231	13	1	0.047	0.047	IGF1
II	cardiac right ventricle morphogenesis	7.69231	13	1	0.047	0.047	SEMA3C
II	ventricular cardiac muscle cell action potential	7.69231	13	1	0.047	0.047	PKP2
II	regulation of energy homeostasis	7.69231	13	1	0.047	0.047	BMP8A
II	mRNA stabilization	7.69231	13	1	0.047	0.047	GDNF
II	ruffle organization	7.69231	13	1	0.047	0.047	CSF1R
III	extracellular matrix organization	8.98876	178	16	1.1102e-16	4.7073e-14	ITGB3,SERPINE1,PDGFB,TNC,THBS1,ITGA2,FN1,NPNT,COL1A1,COL4A2,LOX,COL5A1,COL4A1,COL7A1,ITGA11,TGFBI
III	cell adhesion	3.10881	386	12	2.5455e-10	5.3964e-08	ITGB3,TNC,THBS1,CTGF,OLR1,IGFBP7,ITGA2,FN1,COL5A1,COL7A1,ITGA11,TGFBI
III	collagen catabolic process	11.2903	62	7	3.9537e-10	5.5747e-08	KLK6,MMP7,COL1A1,COL4A2,COL5A1,COL4A1,COL7A1
III	platelet degranulation	6.66667	90	6	1.7395e-07	1.8438e-05	ITGB3,SERPINE1,PDGFB,THBS1,PCDH7,FN1
III	response to wounding	8.47458	59	5	6.3332e-07	5.3199e-05	PDGFB,TNC,KLK6,CTGF,FN1
III	collagen-activated tyrosine kinase receptor signaling pathway	42.8571	7	3	1.0959e-06	7.6715e-05	COL1A1,COL4A2,COL4A1
III	cell-matrix adhesion	6.25	80	5	2.7856e-06	0.00015679	ITGB3,CTGF,ITGA2,NPNT,ITGA11
III	integrin-mediated signaling pathway	6.17284	81	5	2.9583e-06	0.00015679	SEMA7A,ITGB3,CTGF,ITGA2,ITGA11
III	osteoblast differentiation	5.10204	98	5	7.4173e-06	0.00034861	SEMA7A,TNC,IGFBP3,COL1A1,ITGA11
III	cell adhesion mediated by integrin	21.4286	14	3	8.6522e-06	0.00036339	ITGB3,ITGA2,ITGA11
III	collagen-activated signaling pathway	100	2	2	1.4862e-05	0.00054662	ITGA2,ITGA11
III	positive regulation of smooth muscle cell proliferation	7.40741	54	4	1.5618e-05	0.00054662	PDGFB,THBS1,TGM2,ITGA2
III	leukocyte migration	4.09836	122	5	2.1157e-05	0.00067701	ITGB3,OLR1,FN1,COL1A1,PROCR
III	wound healing	5.71429	70	4	4.2746e-05	0.0012824	ITGB3,TNC,FN1,LOX
III	endodermal cell differentiation	11.1111	27	3	6.0558e-05	0.0016956	FN1,COL4A2,COL7A1
III	negative regulation of plasminogen activation	40	5	2	9.2408e-05	0.0021254	SERPINE1,THBS1
III	substrate-dependent cell migration	40	5	2	9.2408e-05	0.0021254	ITGA2,ITGA11
III	collagen biosynthetic process	40	5	2	9.2408e-05	0.0021254	COL1A1,COL5A1
III	positive regulation of alkaline phosphatase activity	33.3333	6	2	0.00013284	0.0029224	ITGA2,NPNT
III	blood vessel development	8.33333	36	3	0.00014113	0.0029637	FOXS1,COL1A1,COL5A1
III	collagen fibril organization	8.10811	37	3	0.00015293	0.0030586	COL1A1,LOX,COL5A1
III	cell-substrate junction assembly	28.5714	7	2	0.00018049	0.0032663	ITGB3,FN1
III	angiogenesis	2.5641	195	5	0.00019122	0.0032663	SERPINE1,CTGF,FN1,COL4A2,TGFBI
III	response to peptide hormone	7.5	40	3	0.00019214	0.0032663	CTGF,TIMP4,COL1A1
III	skin morphogenesis	22.2222	9	2	0.00029733	0.0047573	ITGA2,COL1A1
III	negative regulation of fibrinolysis	20	10	2	0.00036644	0.0054966	SERPINE1,THBS1
III	positive regulation of chemotaxis	20	10	2	0.00036644	0.0054966	PDGFB,THBS1
III	mesodermal cell differentiation	18.1818	11	2	0.00044262	0.0066394	ITGB3,ITGA2
III	positive regulation of blood coagulation	15.3846	13	2	0.00061607	0.008625	SERPINE1,THBS1
III	regulation of cell growth	4.83871	62	3	0.00068643	0.0092724	CTGF,IGFBP7,IGFBP3
III	negative regulation of smooth muscle cell migration	14.2857	14	2	0.00071326	0.0092724	SERPINE1,IGFBP3
III	positive regulation of extrinsic apoptotic signaling pathway via death domain receptors	14.2857	14	2	0.00071326	0.0092724	THBS1,SKIL
III	cell migration	2.5641	156	4	0.00089188	0.0098754	ITGB3,THBS1,CTGF,COL5A1
III	cellular response to mechanical stimulus	4.41176	68	3	0.00089544	0.0098754	MMP7,ITGA2,COL1A1
III	cell-substrate adhesion	12.5	16	2	0.00092838	0.0098754	ITGB3,ITGA2
III	blood coagulation	2.51572	159	4	0.00095689	0.0098754	ITGB3,ITGA2,COL1A1,PROCR
III	positive regulation of ERK1 and ERK2 cascade	2.51572	159	4	0.00095689	0.0098754	SEMA7A,PDGFB,CTGF,NPNT
III	positive regulation of inflammatory response	4.28571	70	3	0.00097313	0.0098754	SERPINE1,TGM2,ITGA2
III	response to drug	1.78571	280	5	0.00098754	0.0098754	THBS1,TIMP4,ITGA2,COL1A1,LOX
III	positive regulation of smooth muscle cell migration	11.7647	17	2	0.0010462	0.0105	PDGFB,ITGA2
III	blood vessel morphogenesis	11.7647	17	2	0.0010462	0.0105	LOX,COL4A1
III	positive regulation of cell migration	2.40964	166	4	0.0011215	0.0105	SEMA7A,PDGFB,THBS1,COL1A1
III	positive regulation of blood vessel endothelial cell migration	11.1111	18	2	0.0011709	0.0105	PDGFB,THBS1
III	negative regulation of endopeptidase activity	3.75	80	3	0.0014255	0.0128	SERPINE1,TIMP4,COL7A1
III	positive regulation of collagen biosynthetic process	10	20	2	0.0014406	0.013	CTGF,ITGA2
III	positive regulation of smooth muscle contraction	9.52381	21	2	0.0015855	0.0143	ITGA2,NPNT
III	positive regulation of transforming growth factor beta receptor signaling pathway	8.33333	24	2	0.0020601	0.0166	THBS1,NPNT
III	neuromuscular junction development	8	25	2	0.0022315	0.0166	TNC,COL4A1
III	peptide cross-linking	7.69231	26	2	0.0024094	0.0166	THBS1,FN1
III	positive regulation of reactive oxygen species metabolic process	7.40741	27	2	0.0025939	0.0166	PDGFB,THBS1
III	cellular response to fluoride	100	1	1	0.0027694	0.0166	COL1A1
III	positive regulation of metanephric mesenchymal cell migration	100	1	1	0.0027694	0.0166	PDGFB
III	positive regulation of substrate-dependent cell migration, cell attachment to substrate	100	1	1	0.0027694	0.0166	FN1
III	positive regulation of leukotriene production involved in inflammatory response	100	1	1	0.0027694	0.0166	SERPINE1
III	negative regulation of vascular wound healing	100	1	1	0.0027694	0.0166	SERPINE1
III	negative regulation of antigen processing and presentation of peptide or polysaccharide antigen via MHC class II	100	1	1	0.0027694	0.0166	THBS1
III	metanephric glomerular mesangial cell development	100	1	1	0.0027694	0.0166	PDGFB
III	mesenchymal-epithelial cell signaling involved in prostate gland development	100	1	1	0.0027694	0.0166	TNC
III	hypotonic response	100	1	1	0.0027694	0.0166	ITGA2
III	olfactory lobe development	100	1	1	0.0027694	0.0166	SEMA7A
III	positive regulation of collagen binding	100	1	1	0.0027694	0.0166	ITGA2
III	integrin biosynthetic process	100	1	1	0.0027694	0.0166	COL5A1
III	negative regulation of cGMP-mediated signaling	100	1	1	0.0027694	0.0166	THBS1
III	negative regulation of dendritic cell antigen processing and presentation	100	1	1	0.0027694	0.0166	THBS1
III	peptidyl-pyroglutamic acid biosynthetic process, using glutaminyl-peptide cyclotransferase	100	1	1	0.0027694	0.0166	QPCT
III	positive regulation of vascular smooth muscle cell dedifferentiation	100	1	1	0.0027694	0.0166	PDGFB
III	negative regulation of vascular smooth muscle cell differentiation	100	1	1	0.0027694	0.0166	PDGFB
III	cellular response to tumor necrosis factor	2.94118	102	3	0.0028349	0.017	THBS1,NPNT,COL1A1
III	positive regulation of axon extension	6.89655	29	2	0.002982	0.017	SEMA7A,FN1
III	negative chemotaxis	6.66667	30	2	0.0031857	0.017	SEMA7A,ITGB3
III	reactive oxygen species metabolic process	6.45161	31	2	0.0033958	0.017	PDGFB,CTGF
III	negative regulation of cell adhesion	5.88235	34	2	0.0040637	0.0203	TNC,TGFBI
III	positive regulation of gene expression	1.66667	240	4	0.0042439	0.0212	PDGFB,TNC,CTGF,FN1
III	establishment of protein localization	5.71429	35	2	0.0042988	0.0215	ITGA2,NPNT
III	substrate adhesion-dependent cell spreading	5.40541	37	2	0.0047876	0.0221	ITGB3,FN1
III	positive regulation of cell proliferation	1.23762	404	5	0.0048387	0.0221	PDGFB,TNC,THBS1,CTGF,FN1
III	positive regulation of cell adhesion	5.12821	39	2	0.0053008	0.0221	TGM2,ITGA2
III	negative regulation of endodermal cell differentiation	50	2	1	0.0055313	0.0221	COL5A1
III	cytosolic calcium ion transport	50	2	1	0.0055313	0.0221	CTGF
III	chronological cell aging	50	2	1	0.0055313	0.0221	SERPINE1
III	positive regulation of cell activation	50	2	1	0.0055313	0.0221	CTGF
III	response to anoxia	50	2	1	0.0055313	0.0221	CTGF
III	tube development	50	2	1	0.0055313	0.0221	ITGB3
III	negative regulation of lipoprotein metabolic process	50	2	1	0.0055313	0.0221	ITGB3
III	cellular response to vitamin E	50	2	1	0.0055313	0.0221	COL1A1
III	regulation of cellular component organization	50	2	1	0.0055313	0.0221	COL5A1
III	negative regulation of nitric oxide mediated signal transduction	50	2	1	0.0055313	0.0221	THBS1
III	negative regulation of phosphatidylinositol biosynthetic process	50	2	1	0.0055313	0.0221	PDGFB
III	cellular response to mycophenolic acid	50	2	1	0.0055313	0.0221	PDGFB
III	tooth eruption	50	2	1	0.0055313	0.0221	COL1A1
III	negative regulation of smooth muscle cell-matrix adhesion	50	2	1	0.0055313	0.0221	SERPINE1
III	isopeptide cross-linking via N6-(L-isoglutamyl)-L-lysine	50	2	1	0.0055313	0.0221	TGM2
III	negative regulation of transforming growth factor-beta secretion	50	2	1	0.0055313	0.0221	FN1
III	activation of protein kinase activity	4.7619	42	2	0.006116	0.0245	ITGB3,PDGFB
III	cellular response to growth factor stimulus	4.7619	42	2	0.006116	0.0245	PDGFB,THBS1
III	positive regulation of endothelial cell migration	4.7619	42	2	0.006116	0.0245	ITGB3,THBS1
III	response to cytokine	4.44444	45	2	0.0069846	0.0249	SKIL,TIMP4
III	cellular response to amino acid stimulus	4.25532	47	2	0.0075931	0.0249	COL1A1,COL4A1
III	positive regulation of translation	4.25532	47	2	0.0075931	0.0249	THBS1,ITGA2
III	response to mechanical stimulus	4.16667	48	2	0.007906	0.0249	TNC,THBS1
III	cellular response to transforming growth factor beta stimulus	4.16667	48	2	0.007906	0.0249	COL1A1,COL4A2
III	eye morphogenesis	33.3333	3	1	0.0082859	0.0249	COL5A1
III	tooth mineralization	33.3333	3	1	0.0082859	0.0249	COL1A1
III	engulfment of apoptotic cell	33.3333	3	1	0.0082859	0.0249	THBS1
III	extracellular matrix constituent secretion	33.3333	3	1	0.0082859	0.0249	CTGF
III	positive regulation of transcription from RNA polymerase II promoter involved in smooth muscle cell differentiation	33.3333	3	1	0.0082859	0.0249	NPNT
III	response to parathyroid hormone	33.3333	3	1	0.0082859	0.0249	ITGA2
III	positive regulation of hyaluronan biosynthetic process	33.3333	3	1	0.0082859	0.0249	PDGFB
III	negative regulation of endothelial cell chemotaxis	33.3333	3	1	0.0082859	0.0249	THBS1
III	protein hydroxylation	33.3333	3	1	0.0082859	0.0249	EGLN3
III	pilomotor reflex	33.3333	3	1	0.0082859	0.0249	NPNT
III	positive regulation of glomerular mesangial cell proliferation	33.3333	3	1	0.0082859	0.0249	PDGFB
III	positive regulation of metanephric mesenchymal cell migration by platelet-derived growth factor receptor-beta signaling pathway	33.3333	3	1	0.0082859	0.0249	PDGFB
III	calcium-independent cell-matrix adhesion	33.3333	3	1	0.0082859	0.0249	FN1
III	bud outgrowth involved in lung branching	33.3333	3	1	0.0082859	0.0249	TNC
III	tendon development	33.3333	3	1	0.0082859	0.0249	COL5A1
III	negative regulation of low-density lipoprotein particle receptor biosynthetic process	33.3333	3	1	0.0082859	0.0249	ITGB3
III	response to hypoxia	1.98675	151	3	0.00839	0.0252	THBS1,EGLN3,ITGA2
III	negative regulation of angiogenesis	3.92157	51	2	0.0088791	0.0266	THBS1,COL4A2
III	positive regulation of fibroblast proliferation	3.92157	51	2	0.0088791	0.0266	PDGFB,FN1
III	negative regulation of coagulation	25	4	1	0.011	0.0275	PROCR
III	amyloid precursor protein metabolic process	25	4	1	0.011	0.0275	KLK6
III	negative regulation of plasma membrane long-chain fatty acid transport	25	4	1	0.011	0.0275	THBS1
III	response to L-ascorbic acid	25	4	1	0.011	0.0275	ITGA2
III	positive regulation of G0 to G1 transition	25	4	1	0.011	0.0275	CTGF
III	cartilage development involved in endochondral bone morphogenesis	25	4	1	0.011	0.0275	COL1A1
III	positive regulation of cell projection organization	25	4	1	0.011	0.0275	ITGA2
III	renal tubule morphogenesis	25	4	1	0.011	0.0275	COL4A1
III	cell-cell adhesion mediated by integrin	25	4	1	0.011	0.0275	NPNT
III	acetylcholine receptor signaling pathway	25	4	1	0.011	0.0275	LYPD1
III	positive regulation of glomerular filtration	25	4	1	0.011	0.0275	PDGFB
III	negative regulation of receptor activity	25	4	1	0.011	0.0275	LYPD1
III	negative regulation of lipid transport	25	4	1	0.011	0.0275	ITGB3
III	interleukin-18-mediated signaling pathway	25	4	1	0.011	0.0275	PDGFB
III	response to mineralocorticoid	25	4	1	0.011	0.0275	CTGF
III	retinal blood vessel morphogenesis	25	4	1	0.011	0.0275	COL4A1
III	paracrine signaling	25	4	1	0.011	0.0275	PDGFB
III	response to cortisol	25	4	1	0.011	0.0275	IGFBP7
III	response to glucose	3.27869	61	2	0.0125	0.0275	THBS1,CTGF
III	positive regulation of transforming growth factor beta1 production	20	5	1	0.0138	0.0275	THBS1
III	apolipoprotein A-I-mediated signaling pathway	20	5	1	0.0138	0.0275	ITGB3
III	peripheral nervous system axon regeneration	20	5	1	0.0138	0.0275	TNC
III	regulation of cGMP metabolic process	20	5	1	0.0138	0.0275	THBS1
III	salivary gland cavitation	20	5	1	0.0138	0.0275	TGM2
III	response to fibroblast growth factor	20	5	1	0.0138	0.0275	TNC
III	lymphocyte homeostasis	20	5	1	0.0138	0.0275	SKIL
III	response to corticosteroid	20	5	1	0.0138	0.0275	COL1A1
III	peptidyl-proline hydroxylation to 4-hydroxy-L-proline	20	5	1	0.0138	0.0275	EGLN3
III	positive regulation of endothelial cell proliferation	3.07692	65	2	0.0141	0.0282	ITGB3,PDGFB
III	cellular response to retinoic acid	3.0303	66	2	0.0145	0.029	TNC,COL1A1
III	lung development	2.89855	69	2	0.0158	0.0301	CTGF,LOX
III	chondrocyte proliferation	16.6667	6	1	0.0165	0.0301	CTGF
III	elastic fiber assembly	16.6667	6	1	0.0165	0.0301	LOX
III	intramembranous ossification	16.6667	6	1	0.0165	0.0301	COL1A1
III	smooth muscle cell migration	16.6667	6	1	0.0165	0.0301	ITGB3
III	cellular response to prostaglandin D stimulus	16.6667	6	1	0.0165	0.0301	TNC
III	regulation of insulin-like growth factor receptor signaling pathway	16.6667	6	1	0.0165	0.0301	IGFBP3
III	integrin activation	16.6667	6	1	0.0165	0.0301	FN1
III	positive regulation of transmission of nerve impulse	16.6667	6	1	0.0165	0.0301	ITGA2
III	negative regulation of membrane protein ectodomain proteolysis	16.6667	6	1	0.0165	0.0301	TIMP4
III	viral entry into host cell	2.8169	71	2	0.0166	0.0301	ITGB3,ITGA2
III	extracellular matrix disassembly	2.8169	71	2	0.0166	0.0301	MMP7,FN1
III	epidermis development	2.8169	71	2	0.0166	0.0301	CTGF,COL7A1
III	regulation of chondrocyte differentiation	14.2857	7	1	0.0192	0.0301	CTGF
III	positive regulation of macrophage cytokine production	14.2857	7	1	0.0192	0.0301	SEMA7A
III	negative regulation of protein localization to plasma membrane	14.2857	7	1	0.0192	0.0301	LYPD1
III	prostate gland epithelium morphogenesis	14.2857	7	1	0.0192	0.0301	TNC
III	negative regulation of endoplasmic reticulum calcium ion concentration	14.2857	7	1	0.0192	0.0301	TGM2
III	positive regulation of intrinsic apoptotic signaling pathway in response to DNA damage	14.2857	7	1	0.0192	0.0301	SKIL
III	regulation of steroid biosynthetic process	14.2857	7	1	0.0192	0.0301	IGFBP7
III	type B pancreatic cell proliferation	14.2857	7	1	0.0192	0.0301	IGFBP3
III	blastocyst formation	14.2857	7	1	0.0192	0.0301	SKIL
III	cellular protein modification process	2.5974	77	2	0.0194	0.0301	LOX,QPCT
III	positive regulation of MAPK cascade	2.53165	79	2	0.0203	0.0301	PDGFB,IGFBP3
III	negative regulation of cell adhesion mediated by integrin	12.5	8	1	0.0219	0.0301	SERPINE1
III	positive regulation of mitochondrial calcium ion concentration	12.5	8	1	0.0219	0.0301	TGM2
III	chronic inflammatory response	12.5	8	1	0.0219	0.0301	THBS1
III	detection of mechanical stimulus involved in sensory perception of pain	12.5	8	1	0.0219	0.0301	ITGA2
III	neuron death	12.5	8	1	0.0219	0.0301	KLK6
III	positive regulation of cardiac muscle contraction	12.5	8	1	0.0219	0.0301	CTGF
III	negative regulation of platelet activation	12.5	8	1	0.0219	0.0301	PDGFB
III	basement membrane organization	12.5	8	1	0.0219	0.0301	COL4A1
III	negative regulation of lipid storage	12.5	8	1	0.0219	0.0301	ITGB3
III	positive regulation of phagocytosis, engulfment	12.5	8	1	0.0219	0.0301	ITGA2
III	bone trabecula formation	12.5	8	1	0.0219	0.0301	COL1A1
III	positive regulation of peptidyl-tyrosine phosphorylation	2.38095	84	2	0.0228	0.0301	ITGB3,PDGFB
III	negative regulation of fibroblast growth factor receptor signaling pathway	11.1111	9	1	0.0247	0.0301	THBS1
III	cellular response to vitamin D	11.1111	9	1	0.0247	0.0301	TNC
III	wound healing, spreading of epidermal cells	11.1111	9	1	0.0247	0.0301	COL5A1
III	peptidyl-proline hydroxylation	11.1111	9	1	0.0247	0.0301	P4HA3
III	cell activation	11.1111	9	1	0.0247	0.0301	LYPD1
III	positive regulation of macrophage chemotaxis	11.1111	9	1	0.0247	0.0301	THBS1
III	regulation of receptor activity	11.1111	9	1	0.0247	0.0301	SERPINE1
III	ovulation cycle	11.1111	9	1	0.0247	0.0301	TIMP4
III	regulation of bone resorption	11.1111	9	1	0.0247	0.0301	ITGB3
III	response to estradiol	2.27273	88	2	0.0248	0.0301	CTGF,COL1A1
III	transforming growth factor beta receptor signaling pathway	2.24719	89	2	0.0253	0.0301	PDGFB,SKIL
III	hormone metabolic process	10	10	1	0.0274	0.0301	KLK6
III	positive regulation of vascular associated smooth muscle cell migration	10	10	1	0.0274	0.0301	PDGFB
III	hepatocyte differentiation	10	10	1	0.0274	0.0301	ITGA2
III	positive regulation of G-protein coupled receptor protein signaling pathway	10	10	1	0.0274	0.0301	KLK6
III	protein autoprocessing	10	10	1	0.0274	0.0301	KLK6
III	behavioral response to pain	10	10	1	0.0274	0.0301	THBS1
III	response to amine	10	10	1	0.0274	0.0301	ITGA2
III	negative regulation of interleukin-12 production	10	10	1	0.0274	0.0301	THBS1
III	negative regulation of blood coagulation	10	10	1	0.0274	0.0301	SERPINE1
III	cellular protein metabolic process	2.15054	93	2	0.0275	0.0301	IGFBP3,TGFBI
III	protein heterotrimerization	9.09091	11	1	0.0301	0.0301	COL1A1
III	angiogenesis involved in wound healing	9.09091	11	1	0.0301	0.0301	ITGB3
III	protein O-linked fucosylation	9.09091	11	1	0.0301	0.0301	THBS1
III	positive regulation of macrophage activation	9.09091	11	1	0.0301	0.0301	THBS1
III	positive regulation of tumor necrosis factor biosynthetic process	9.09091	11	1	0.0301	0.0301	THBS1
III	response to muscle activity	9.09091	11	1	0.0301	0.0301	ITGA2
III	positive regulation of positive chemotaxis	9.09091	11	1	0.0301	0.0301	ITGA2
III	positive regulation of endothelial cell apoptotic process	9.09091	11	1	0.0301	0.0301	THBS1
III	negative regulation of wound healing	9.09091	11	1	0.0301	0.0301	SERPINE1
III	negative regulation of pri-miRNA transcription from RNA polymerase II promoter	9.09091	11	1	0.0301	0.0301	PDGFB
III	branching involved in salivary gland morphogenesis	9.09091	11	1	0.0301	0.0301	TGM2
III	positive regulation of angiogenesis	1.96078	102	2	0.0325	0.0325	SERPINE1,THBS1
III	positive regulation of DNA biosynthetic process	8.33333	12	1	0.0327	0.0327	PDGFB
III	negative regulation of macrophage derived foam cell differentiation	8.33333	12	1	0.0327	0.0327	ITGB3
III	positive regulation of leukocyte migration	8.33333	12	1	0.0327	0.0327	ITGA2
III	negative regulation of cell-substrate adhesion	8.33333	12	1	0.0327	0.0327	COL1A1
III	positive regulation of fibroblast migration	8.33333	12	1	0.0327	0.0327	THBS1
III	response to magnesium ion	8.33333	12	1	0.0327	0.0327	THBS1
III	response to hyperoxia	8.33333	12	1	0.0327	0.0327	COL1A1
III	central nervous system development	1.94175	103	2	0.0331	0.0331	KLK6,TIMP4
III	negative regulation of blood vessel endothelial cell migration	7.69231	13	1	0.0354	0.0354	THBS1
III	protein kinase C signaling	7.69231	13	1	0.0354	0.0354	PDGFB
III	estrous cycle	7.69231	13	1	0.0354	0.0354	MMP7
III	lens fiber cell differentiation	7.69231	13	1	0.0354	0.0354	SKIL
III	positive regulation of insulin-like growth factor receptor signaling pathway	7.69231	13	1	0.0354	0.0354	IGFBP3
III	positive regulation of peptidase activity	7.69231	13	1	0.0354	0.0354	FN1
III	positive regulation of calcium ion import	7.69231	13	1	0.0354	0.0354	PDGFB
III	tissue regeneration	7.69231	13	1	0.0354	0.0354	KLK6
III	regulation of neuron projection development	7.69231	13	1	0.0354	0.0354	KLK6
III	platelet activation	1.83486	109	2	0.0367	0.0367	ITGB3,COL1A1
III	apoptotic cell clearance	7.14286	14	1	0.0381	0.0381	TGM2
III	positive regulation of vascular endothelial growth factor receptor signaling pathway	7.14286	14	1	0.0381	0.0381	ITGB3
III	positive regulation of monocyte chemotaxis	7.14286	14	1	0.0381	0.0381	SERPINE1
III	response to steroid hormone	6.66667	15	1	0.0408	0.0408	LOX
III	response to fatty acid	6.66667	15	1	0.0408	0.0408	CTGF
III	negative regulation of cell-matrix adhesion	6.66667	15	1	0.0408	0.0408	THBS1
III	negative regulation of focal adhesion assembly	6.66667	15	1	0.0408	0.0408	THBS1
III	positive regulation of vascular smooth muscle cell proliferation	6.66667	15	1	0.0408	0.0408	PDGFB
III	regulation of neuron apoptotic process	6.25	16	1	0.0434	0.0434	EGLN3
III	negative regulation of endothelial cell migration	6.25	16	1	0.0434	0.0434	THBS1
III	positive regulation of receptor-mediated endocytosis	6.25	16	1	0.0434	0.0434	SERPINE1
III	aorta development	5.88235	17	1	0.0461	0.0461	LOX
III	tissue homeostasis	5.88235	17	1	0.0461	0.0461	CTGF
III	negative regulation of gene expression	1.6	125	2	0.047	0.047	PDGFB,CTGF
III	positive regulation of protein autophosphorylation	5.55556	18	1	0.0487	0.0487	PDGFB
III	positive regulation of myoblast differentiation	5.55556	18	1	0.0487	0.0487	IGFBP3
III	cell cycle arrest	1.55039	129	2	0.0497	0.0497	THBS1,SKIL
IV	small GTPase mediated signal transduction	3.01205	166	5	9.5198e-07	7.7111e-05	RRAD,RASGRF2,DIRAS2,RASGRP3,RND1
IV	response to clozapine	50	2	1	0.0023504	0.0328	PRKACB
IV	oocyte differentiation	50	2	1	0.0023504	0.0328	LGR5
IV	regulation of cellular component organization	50	2	1	0.0023504	0.0328	STK38L
IV	regulation of body fluid levels	33.3333	3	1	0.0035236	0.0328	EPHB2
IV	regulation of long term synaptic depression	33.3333	3	1	0.0035236	0.0328	DGKI
IV	optic nerve morphogenesis	25	4	1	0.0046956	0.0328	EPHB2
IV	habituation	25	4	1	0.0046956	0.0328	DGKI
IV	negative regulation of meiotic cell cycle	25	4	1	0.0046956	0.0328	PRKACB
IV	epithelial cell proliferation involved in renal tubule morphogenesis	25	4	1	0.0046956	0.0328	LGR5
IV	positive regulation of long-term neuronal synaptic plasticity	20	5	1	0.0058663	0.0328	EPHB2
IV	corpus callosum development	16.6667	6	1	0.0070357	0.0328	EPHB2
IV	negative regulation of smoothened signaling pathway involved in dorsal/ventral neural tube patterning	16.6667	6	1	0.0070357	0.0328	PRKACB
IV	commissural neuron axon guidance	14.2857	7	1	0.0082039	0.0328	EPHB2
IV	neuron remodeling	14.2857	7	1	0.0082039	0.0328	RND1
IV	regulation of protein processing	14.2857	7	1	0.0082039	0.0328	PRKACB
IV	central nervous system projection neuron axonogenesis	14.2857	7	1	0.0082039	0.0328	EPHB2
IV	regulation of response to DNA damage stimulus	12.5	8	1	0.0093707	0.0375	IER3
IV	urogenital system development	9.09091	11	1	0.0129	0.0415	EPHB2
IV	lipid phosphorylation	9.09091	11	1	0.0129	0.0415	DGKI
IV	dendritic spine morphogenesis	8.33333	12	1	0.014	0.0415	EPHB2
IV	dendritic spine development	8.33333	12	1	0.014	0.0415	EPHB2
IV	regulation of alpha-amino-3-hydroxy-5-methyl-4-isoxazole propionate selective glutamate receptor activity	7.14286	14	1	0.0163	0.0415	CACNG4
IV	camera-type eye morphogenesis	7.14286	14	1	0.0163	0.0415	EPHB2
IV	positive regulation of Ras protein signal transduction	5.88235	17	1	0.0198	0.0415	DGKI
IV	axonal fasciculation	5.88235	17	1	0.0198	0.0415	EPHB2
IV	activation of protein kinase A activity	5.88235	17	1	0.0198	0.0415	PRKACB
IV	negative regulation of axonogenesis	5.55556	18	1	0.021	0.0415	EPHB2
IV	retinal ganglion cell axon guidance	5.26316	19	1	0.0221	0.0415	EPHB2
IV	transmission of nerve impulse	5	20	1	0.0233	0.0415	CACNG4
IV	membrane depolarization	4.54545	22	1	0.0256	0.0415	CACNG4
IV	regulation of synaptic transmission, glutamatergic	4.34783	23	1	0.0267	0.0415	DGKI
IV	excitatory postsynaptic potential	3.84615	26	1	0.0302	0.0415	DGKI
IV	renal water homeostasis	3.22581	31	1	0.0359	0.0415	PRKACB
IV	protein kinase C-activating G-protein coupled receptor signaling pathway	3.22581	31	1	0.0359	0.0415	DGKI
IV	MAPK cascade	0.772201	259	2	0.0362	0.0415	RASGRF2,RASGRP3
IV	positive regulation of synapse assembly	3.0303	33	1	0.0381	0.0415	EPHB2
IV	inner ear development	2.94118	34	1	0.0393	0.0415	LGR5
IV	negative regulation of cell adhesion	2.94118	34	1	0.0393	0.0415	RND1
IV	lipoprotein metabolic process	2.94118	34	1	0.0393	0.0415	PRKACB
IV	hair follicle development	2.77778	36	1	0.0415	0.0415	LGR5
IV	adenylate cyclase-modulating G-protein coupled receptor signaling pathway	2.77778	36	1	0.0415	0.0415	PRKACB
IV	negative regulation of GTPase activity	2.63158	38	1	0.0438	0.0438	DGKI
IV	cellular response to glucagon stimulus	2.5641	39	1	0.0449	0.0449	PRKACB
IV	cardiac conduction	2.43902	41	1	0.0472	0.0472	CACNG4
V	chondroitin sulfate biosynthetic process	12.5	24	3	5.4614e-06	0.00092844	XYLT1,DSE,CSPG5
V	glycosaminoglycan biosynthetic process	9.09091	33	3	1.4085e-05	0.0011972	XYLT1,GPC6,HS3ST2
V	heparan sulfate proteoglycan biosynthetic process	16.6667	12	2	0.00013691	0.0057501	XYLT1,DSE
V	dermatan sulfate biosynthetic process	16.6667	12	2	0.00013691	0.0057501	DSE,CSPG5
V	glycosaminoglycan metabolic process	7.69231	26	2	0.0006352	0.0216	GPC6,CSPG5
V	detection of light stimulus	100	1	1	0.0014276	0.0257	OPN3
V	ectoderm and mesoderm interaction	100	1	1	0.0014276	0.0257	TP63
V	epidermal cell division	100	1	1	0.0014276	0.0257	TP63
V	platelet aggregation	4.87805	41	2	0.0015598	0.0257	SLC7A11,TYRO3
V	regulation of epidermal cell division	50	2	1	0.0028533	0.0257	TP63
V	regulation of vesicle size	50	2	1	0.0028533	0.0257	RAB3B
V	behavioral response to formalin induced pain	50	2	1	0.0028533	0.0257	KALRN
V	squamous basal epithelial stem cell differentiation involved in prostate gland acinus development	50	2	1	0.0028533	0.0257	TP63
V	regulation of Rho protein signal transduction	3.07692	65	2	0.0038422	0.0257	KALRN,NGEF
V	polarized epithelial cell differentiation	33.3333	3	1	0.0042771	0.0257	TP63
V	cloacal septation	33.3333	3	1	0.0042771	0.0257	TP63
V	negative regulation of lymphocyte activation	33.3333	3	1	0.0042771	0.0257	TYRO3
V	negative regulation of mesoderm development	33.3333	3	1	0.0042771	0.0257	TP63
V	female genitalia morphogenesis	33.3333	3	1	0.0042771	0.0257	TP63
V	smooth muscle cell proliferation	33.3333	3	1	0.0042771	0.0257	KALRN
V	forebrain cell migration	33.3333	3	1	0.0042771	0.0257	TYRO3
V	negative regulation of growth hormone secretion	33.3333	3	1	0.0042771	0.0257	KALRN
V	positive regulation of dopamine uptake involved in synaptic transmission	33.3333	3	1	0.0042771	0.0257	RAB3B
V	peptidyl-cysteine methylation	33.3333	3	1	0.0042771	0.0257	RAB3B
V	ureteric bud invasion	33.3333	3	1	0.0042771	0.0257	KIF26B
V	prostatic bud formation	25	4	1	0.0056989	0.0284	TP63
V	habituation	25	4	1	0.0056989	0.0284	KALRN
V	negative regulation of SMAD protein complex assembly	25	4	1	0.0056989	0.0284	PMEPA1
V	ephrin receptor signaling pathway	2.35294	85	2	0.0064613	0.0284	KALRN,NGEF
V	urinary bladder development	20	5	1	0.0071189	0.0284	TP63
V	neuron cellular homeostasis	20	5	1	0.0071189	0.0284	TYRO3
V	replicative cell aging	20	5	1	0.0071189	0.0284	TP63
V	regulation of cytokine biosynthetic process	20	5	1	0.0071189	0.0284	IGF2BP3
V	smooth muscle cell migration	16.6667	6	1	0.0085369	0.0284	KALRN
V	negative regulation of dendritic spine morphogenesis	16.6667	6	1	0.0085369	0.0284	NGEF
V	negative regulation of keratinocyte differentiation	14.2857	7	1	0.0099531	0.0284	TP63
V	L-glutamate transmembrane transport	14.2857	7	1	0.0099531	0.0284	SLC7A11
V	sulfation	14.2857	7	1	0.0099531	0.0284	SULT1E1
V	positive regulation of fibroblast apoptotic process	14.2857	7	1	0.0099531	0.0284	TP63
V	maternal process involved in parturition	14.2857	7	1	0.0099531	0.0284	KALRN
V	negative regulation of pathway-restricted SMAD protein phosphorylation	12.5	8	1	0.0114	0.0284	PMEPA1
V	detection of visible light	12.5	8	1	0.0114	0.0284	OPN3
V	cellular response to light stimulus	12.5	8	1	0.0114	0.0284	OPN3
V	regulation of protein localization to plasma membrane	12.5	8	1	0.0114	0.0284	KALRN
V	positive regulation of keratinocyte proliferation	12.5	8	1	0.0114	0.0284	TP63
V	negative regulation of innate immune response	12.5	8	1	0.0114	0.0284	TYRO3
V	epithelial cell development	12.5	8	1	0.0114	0.0284	TP63
V	skin morphogenesis	11.1111	9	1	0.0128	0.0284	TP63
V	vagina development	11.1111	9	1	0.0128	0.0284	TYRO3
V	smooth muscle tissue development	11.1111	9	1	0.0128	0.0284	TP63
V	ovulation cycle	11.1111	9	1	0.0128	0.0284	TYRO3
V	secretion by cell	11.1111	9	1	0.0128	0.0284	TYRO3
V	3'-phosphoadenosine 5'-phosphosulfate metabolic process	11.1111	9	1	0.0128	0.0284	SULT1E1
V	regulation of cysteine-type endopeptidase activity involved in apoptotic process	11.1111	9	1	0.0128	0.0284	TP63
V	natural killer cell differentiation	10	10	1	0.0142	0.0284	TYRO3
V	positive regulation of long-term synaptic potentiation	10	10	1	0.0142	0.0284	KALRN
V	mitotic G1 DNA damage checkpoint	10	10	1	0.0142	0.0284	TP63
V	positive regulation of cell-cell adhesion	10	10	1	0.0142	0.0284	KIF26B
V	regulation of small GTPase mediated signal transduction	1.50376	133	2	0.0152	0.0304	KALRN,NGEF
V	negative regulation of toll-like receptor signaling pathway	9.09091	11	1	0.0156	0.0312	TYRO3
V	chondroitin sulfate catabolic process	9.09091	11	1	0.0156	0.0312	CSPG5
V	keratinocyte proliferation	9.09091	11	1	0.0156	0.0312	TP63
V	intracellular transport	9.09091	11	1	0.0156	0.0312	CSPG5
V	positive regulation of dendritic spine morphogenesis	8.33333	12	1	0.017	0.0324	KALRN
V	estrogen metabolic process	8.33333	12	1	0.017	0.0324	SULT1E1
V	regulation of neuronal synaptic plasticity	8.33333	12	1	0.017	0.0324	KALRN
V	establishment of skin barrier	8.33333	12	1	0.017	0.0324	TP63
V	lens fiber cell differentiation	7.69231	13	1	0.0184	0.0324	SLC7A11
V	maternal behavior	7.69231	13	1	0.0184	0.0324	KALRN
V	establishment of planar polarity	7.69231	13	1	0.0184	0.0324	TP63
V	behavioral response to cocaine	7.69231	13	1	0.0184	0.0324	KALRN
V	protein-chromophore linkage	7.14286	14	1	0.0198	0.0324	OPN3
V	amino acid transport	7.14286	14	1	0.0198	0.0324	SLC7A11
V	modulation of synaptic transmission	7.14286	14	1	0.0198	0.0324	CSPG5
V	apoptotic cell clearance	7.14286	14	1	0.0198	0.0324	TYRO3
V	sympathetic nervous system development	6.66667	15	1	0.0212	0.0324	TP63
V	multicellular organism aging	6.66667	15	1	0.0212	0.0324	TP63
V	DNA damage response, signal transduction by p53 class mediator resulting in transcription of p21 class mediator	6.66667	15	1	0.0212	0.0324	TP63
V	regulation of neuron apoptotic process	6.25	16	1	0.0226	0.0324	TP63
V	post-anal tail morphogenesis	5.55556	18	1	0.0254	0.0324	TP63
V	glycosaminoglycan catabolic process	5.55556	18	1	0.0254	0.0324	GPC6
V	cytoskeleton-dependent intracellular transport	5.26316	19	1	0.0268	0.0324	KIF26B
V	response to X-ray	5.26316	19	1	0.0268	0.0324	TP63
V	regulation of exocytosis	5	20	1	0.0282	0.0324	RAB3B
V	phototransduction	4.54545	22	1	0.031	0.0324	OPN3
V	proximal/distal pattern formation	4.34783	23	1	0.0324	0.0324	TP63
V	hair follicle morphogenesis	4.34783	23	1	0.0324	0.0324	TP63
V	regulation of synaptic transmission, glutamatergic	4.34783	23	1	0.0324	0.0324	KALRN
V	establishment of cell polarity	4.16667	24	1	0.0337	0.0337	KIF26B
V	positive regulation of Notch signaling pathway	4.16667	24	1	0.0337	0.0337	TP63
V	positive regulation of mesenchymal cell proliferation	4	25	1	0.0351	0.0351	TP63
V	neuromuscular junction development	4	25	1	0.0351	0.0351	KALRN
V	intrinsic apoptotic signaling pathway in response to DNA damage by p53 class mediator	4	25	1	0.0351	0.0351	TP63
V	phosphatidylinositol 3-kinase signaling	3.84615	26	1	0.0365	0.0365	TYRO3
V	response to gamma radiation	3.84615	26	1	0.0365	0.0365	TP63
V	behavioral fear response	3.57143	28	1	0.0393	0.0393	KALRN
V	positive regulation of protein insertion into mitochondrial membrane involved in apoptotic signaling pathway	3.57143	28	1	0.0393	0.0393	TP63
V	protein kinase B signaling	3.125	32	1	0.0447	0.0447	TYRO3
V	neuron apoptotic process	3.0303	33	1	0.0461	0.0461	TP63
V	mRNA transport	3.0303	33	1	0.0461	0.0461	IGF2BP3
V	response to nicotine	3.0303	33	1	0.0461	0.0461	SLC7A11
VI	pantothenate metabolic process	28.5714	7	2	6.5282e-05	0.0128	VNN1,VNN2
VI	biotin metabolic process	15.3846	13	2	0.0002238	0.0193	VNN1,VNN2
VI	homeostasis of number of cells	13.3333	15	2	0.00029736	0.0193	RASSF2,CARD11
VI	entrainment of circadian clock by photoperiod	11.1111	18	2	0.0004269	0.0195	USP2,SIK1
VI	positive regulation of interleukin-1 beta secretion	9.52381	21	2	0.00057931	0.0195	NLRP3,NLRP1
VI	regulation of arginine metabolic process	100	1	1	0.0016793	0.0195	SLC7A7
VI	interleukin-18 production	100	1	1	0.0016793	0.0195	NLRP3
VI	regulation of astrocyte chemotaxis	100	1	1	0.0016793	0.0195	GPR183
VI	NLRP3 inflammasome complex assembly	100	1	1	0.0016793	0.0195	NLRP3
VI	epidermal growth factor receptor signaling pathway via I-kappaB kinase/NF-kappaB cascade	100	1	1	0.0016793	0.0195	RASSF2
VI	positive regulation of T-helper 17 cell differentiation	100	1	1	0.0016793	0.0195	NLRP3
VI	interleukin-1 secretion	100	1	1	0.0016793	0.0195	NLRP3
VI	histamine uptake	100	1	1	0.0016793	0.0195	SLC22A3
VI	leukotriene production involved in inflammatory response	100	1	1	0.0016793	0.0195	ALOX5
VI	mature B cell differentiation involved in immune response	100	1	1	0.0016793	0.0195	GPR183
VI	dendritic cell homeostasis	100	1	1	0.0016793	0.0195	GPR183
VI	positive regulation of B cell proliferation	5.40541	37	2	0.0017696	0.0195	GPR183,CARD11
VI	cellular response to hormone stimulus	4.87805	41	2	0.0021642	0.0216	FOSB,SIK1
VI	innate immune response	1.14286	350	4	0.0024844	0.0235	NCF2,VNN1,NLRP3,NLRP1
VI	cell cycle	1.74419	172	3	0.0028632	0.0235	USP2,RASSF2,SIK1
VI	Fc-epsilon receptor signaling pathway	1.72414	174	3	0.0029579	0.0235	VAV1,LCP2,CARD11
VI	positive regulation of protein kinase activity	4.08163	49	2	0.0030664	0.0235	RASSF2,LCP2
VI	response to stress	4	50	2	0.0031896	0.0235	GADD45B,UCN2
VI	B cell activation involved in immune response	50	2	1	0.003356	0.0235	GPR183
VI	negative regulation of triglyceride biosynthetic process	50	2	1	0.003356	0.0235	SIK1
VI	response to lipid hydroperoxide	50	2	1	0.003356	0.0235	GPX3
VI	basic amino acid transmembrane transport	50	2	1	0.003356	0.0235	SLC7A7
VI	positive regulation of JNK cascade	3.22581	62	2	0.0048456	0.0249	GADD45B,RASSF2
VI	T follicular helper cell differentiation	33.3333	3	1	0.00503	0.0249	GPR183
VI	interleukin-2 secretion	33.3333	3	1	0.00503	0.0249	CARD11
VI	regulation of myotube differentiation	33.3333	3	1	0.00503	0.0249	SIK1
VI	detection of biotic stimulus	33.3333	3	1	0.00503	0.0249	NLRP3
VI	thymic T cell selection	33.3333	3	1	0.00503	0.0249	CARD11
VI	vascular endothelial growth factor receptor signaling pathway	2.85714	70	2	0.0061273	0.0249	NCF2,VAV1
VI	circadian behavior	25	4	1	0.0067013	0.0249	USP2
VI	L-alpha-amino acid transmembrane transport	25	4	1	0.0067013	0.0249	SLC7A7
VI	interleukin-1 beta production	25	4	1	0.0067013	0.0249	NLRP3
VI	lipoxin metabolic process	25	4	1	0.0067013	0.0249	ALOX5
VI	activation of cysteine-type endopeptidase activity involved in apoptotic process	2.63158	76	2	0.0071793	0.0249	NLRP3,NLRP1
VI	movement of cell or subcellular component	2.5641	78	2	0.007547	0.0249	VNN1,VNN2
VI	T cell costimulation	2.5641	78	2	0.007547	0.0249	VAV1,CARD11
VI	negative regulation of protein kinase activity	2.46914	81	2	0.0081143	0.0249	GADD45B,UBASH3B
VI	negative regulation of CREB transcription factor activity	20	5	1	0.0083699	0.0249	SIK1
VI	quaternary ammonium group transport	20	5	1	0.0083699	0.0249	SLC22A3
VI	cytokine secretion	16.6667	6	1	0.01	0.0249	LCP2
VI	mast cell activation	16.6667	6	1	0.01	0.0249	LCP2
VI	organic cation transport	16.6667	6	1	0.01	0.0249	SLC22A3
VI	positive regulation of type 2 immune response	16.6667	6	1	0.01	0.0249	NLRP3
VI	positive regulation of T-helper 2 cell cytokine production	16.6667	6	1	0.01	0.0249	NLRP3
VI	negative regulation of interleukin-1 beta secretion	16.6667	6	1	0.01	0.0249	NLRP3
VI	positive regulation of interleukin-5 production	16.6667	6	1	0.01	0.0249	NLRP3
VI	positive regulation of apoptotic process	1.06007	283	3	0.0113	0.0249	GADD45B,VAV1,RASSF2
VI	dopamine transport	14.2857	7	1	0.0117	0.0249	SLC22A3
VI	positive regulation of interleukin-13 production	14.2857	7	1	0.0117	0.0249	NLRP3
VI	regulation of B cell differentiation	14.2857	7	1	0.0117	0.0249	CARD11
VI	regulation of appetite	14.2857	7	1	0.0117	0.0249	SLC22A3
VI	negative regulation of NIK/NF-kappaB signaling	14.2857	7	1	0.0117	0.0249	RASSF2
VI	positive regulation of anoikis	14.2857	7	1	0.0117	0.0249	SIK1
VI	central nervous system development	1.94175	103	2	0.0128	0.0249	VNN1,VNN2
VI	regulation of T cell differentiation	12.5	8	1	0.0134	0.0249	CARD11
VI	negative regulation of acute inflammatory response	12.5	8	1	0.0134	0.0249	NLRP3
VI	negative regulation of platelet aggregation	12.5	8	1	0.0134	0.0249	UBASH3B
VI	positive regulation of T-helper 2 cell differentiation	12.5	8	1	0.0134	0.0249	NLRP3
VI	chronic inflammatory response	12.5	8	1	0.0134	0.0249	VNN1
VI	negative regulation of gluconeogenesis	12.5	8	1	0.0134	0.0249	SIK1
VI	T cell chemotaxis	12.5	8	1	0.0134	0.0249	GPR183
VI	platelet activation	1.83486	109	2	0.0143	0.0249	VAV1,LCP2
VI	regulation of osteoblast differentiation	11.1111	9	1	0.015	0.0249	RASSF2
VI	superoxide anion generation	11.1111	9	1	0.015	0.0249	NCF2
VI	negative regulation of NF-kappaB import into nucleus	11.1111	9	1	0.015	0.0249	NLRP3
VI	locomotor rhythm	11.1111	9	1	0.015	0.0249	USP2
VI	positive regulation of T cell differentiation in thymus	11.1111	9	1	0.015	0.0249	VNN1
VI	immunoglobulin production	10	10	1	0.0167	0.0249	CARD11
VI	regulation of osteoclast differentiation	10	10	1	0.0167	0.0249	RASSF2
VI	GDP metabolic process	10	10	1	0.0167	0.0249	CARD11
VI	drug transmembrane transport	10	10	1	0.0167	0.0249	SLC22A3
VI	bone remodeling	10	10	1	0.0167	0.0249	RASSF2
VI	leukotriene metabolic process	9.09091	11	1	0.0183	0.0249	ALOX5
VI	activation of MAPKKK activity	9.09091	11	1	0.0183	0.0249	GADD45B
VI	positive regulation of interleukin-2 biosynthetic process	9.09091	11	1	0.0183	0.0249	CARD11
VI	regulation of release of sequestered calcium ion into cytosol	9.09091	11	1	0.0183	0.0249	UBASH3B
VI	response to muramyl dipeptide	9.09091	11	1	0.0183	0.0249	NLRP1
VI	lipoxygenase pathway	9.09091	11	1	0.0183	0.0249	ALOX5
VI	protein stabilization	1.6	125	2	0.0185	0.0249	USP2,RASSF2
VI	positive regulation of NF-kappaB transcription factor activity	1.5625	128	2	0.0193	0.0249	NLRP3,CARD11
VI	immune response	0.867052	346	3	0.0194	0.0249	VAV1,GPR183,LCP2
VI	cellular response to nutrient levels	8.33333	12	1	0.02	0.0249	UCN2
VI	respiratory burst	8.33333	12	1	0.02	0.0249	NCF2
VI	negative regulation of oxidative stress-induced intrinsic apoptotic signaling pathway	8.33333	12	1	0.02	0.0249	VNN1
VI	negative regulation of bone resorption	8.33333	12	1	0.02	0.0249	UBASH3B
VI	leukocyte chemotaxis	8.33333	12	1	0.02	0.0249	GPR183
VI	inflammatory response	0.852273	352	3	0.0202	0.0249	VNN1,NLRP3,NLRP1
VI	oxidation-reduction process	0.852273	352	3	0.0202	0.0249	NCF2,GPX3,ALOX5
VI	acute inflammatory response	7.69231	13	1	0.0216	0.0249	VNN1
VI	GMP metabolic process	7.69231	13	1	0.0216	0.0249	CARD11
VI	leukotriene biosynthetic process	7.69231	13	1	0.0216	0.0249	ALOX5
VI	amino acid transport	7.14286	14	1	0.0233	0.0249	SLC7A7
VI	response to corticosterone	7.14286	14	1	0.0233	0.0249	FOSB
VI	hydrogen peroxide catabolic process	6.66667	15	1	0.0249	0.0249	GPX3
VI	regulation of sodium ion transport	6.66667	15	1	0.0249	0.0249	SIK1
VI	T cell receptor signaling pathway	1.36054	147	2	0.025	0.025	LCP2,CARD11
VI	positive regulation of p38MAPK cascade	6.25	16	1	0.0266	0.0266	GADD45B
VI	cAMP biosynthetic process	6.25	16	1	0.0266	0.0266	UCN2
VI	dendritic cell chemotaxis	6.25	16	1	0.0266	0.0266	GPR183
VI	cellular amino acid metabolic process	6.25	16	1	0.0266	0.0266	SLC7A7
VI	positive regulation of natural killer cell mediated cytotoxicity	5.88235	17	1	0.0282	0.0282	VAV1
VI	superoxide metabolic process	5.88235	17	1	0.0282	0.0282	NCF2
VI	positive regulation of protein autophosphorylation	5.55556	18	1	0.0298	0.0298	RASSF2
VI	positive regulation of cytokine production	5.55556	18	1	0.0298	0.0298	CARD11
VI	negative regulation of osteoclast differentiation	5.26316	19	1	0.0315	0.0315	UBASH3B
VI	osteoclast differentiation	5.26316	19	1	0.0315	0.0315	GPR183
VI	positive regulation of interleukin-4 production	5	20	1	0.0331	0.0331	NLRP3
VI	regulation of cell size	5	20	1	0.0331	0.0331	VAV1
VI	negative regulation of peptidyl-serine phosphorylation	4.7619	21	1	0.0347	0.0347	RASSF2
VI	cardiac muscle cell differentiation	4.54545	22	1	0.0363	0.0363	SIK1
VI	positive regulation of mitotic cell cycle	4	25	1	0.0412	0.0412	USP2
VI	apoptotic process	0.632911	474	3	0.0434	0.0434	GADD45B,NLRP3,NLRP1
VI	response to morphine	3.7037	27	1	0.0444	0.0444	FOSB
VI	regulation of cell differentiation	3.7037	27	1	0.0444	0.0444	SIK1
VI	T cell differentiation	3.33333	30	1	0.0492	0.0492	VAV1
VII	cellular response to prostaglandin E stimulus	12.5	16	2	0.00018762	0.0201	PTGER2,P2RY6
VII	positive regulation of insulin secretion involved in cellular response to glucose stimulus	8.69565	23	2	0.00038573	0.0201	GPR68,CRH
VII	positive regulation of cytosolic calcium ion concentration involved in phospholipase C-activating G-protein coupled signaling pathway	7.40741	27	2	0.00053001	0.0201	EDN1,KISS1
VII	negative regulation of blood pressure	7.14286	28	2	0.00056959	0.0201	ADM2,CRH
VII	embryonic forelimb morphogenesis	6.45161	31	2	0.00069666	0.0201	TFAP2A,CRABP2
VII	positive regulation of digestive system process	100	1	1	0.0012598	0.0201	CRH
VII	phospholipase D-activating G-protein coupled receptor signaling pathway	100	1	1	0.0012598	0.0201	EDN1
VII	optic cup structural organization	100	1	1	0.0012598	0.0201	TFAP2A
VII	protein kinase C deactivation	100	1	1	0.0012598	0.0201	EDN1
VII	rhythmic excitation	100	1	1	0.0012598	0.0201	EDN1
VII	adenylate cyclase-activating G-protein coupled receptor signaling pathway	4.65116	43	2	0.0013287	0.0201	PTGER2,ADM2
VII	oculomotor nerve formation	50	2	1	0.002518	0.0201	TFAP2A
VII	negative regulation of circadian sleep/wake cycle, REM sleep	50	2	1	0.002518	0.0201	CRH
VII	positive regulation of chemokine-mediated signaling pathway	50	2	1	0.002518	0.0201	EDN1
VII	response to salt	50	2	1	0.002518	0.0201	EDN1
VII	response to prostaglandin F	50	2	1	0.002518	0.0201	EDN1
VII	positive regulation of corticosterone secretion	50	2	1	0.002518	0.0201	CRH
VII	optic vesicle morphogenesis	50	2	1	0.002518	0.0201	TFAP2A
VII	generation of ovulation cycle rhythm	50	2	1	0.002518	0.0201	KISS1
VII	regulation of serotonin secretion	50	2	1	0.002518	0.0201	CRH
VII	positive regulation of gene expression	1.25	240	3	0.0031119	0.0201	TFAP2A,ADM2,CRH
VII	leukocyte activation	33.3333	3	1	0.0037748	0.0201	EDN1
VII	positive regulation of prostaglandin-endoperoxide synthase activity	33.3333	3	1	0.0037748	0.0201	EDN1
VII	nitric oxide transport	33.3333	3	1	0.0037748	0.0201	EDN1
VII	positive regulation of tooth mineralization	33.3333	3	1	0.0037748	0.0201	TFAP2A
VII	trigeminal nerve development	33.3333	3	1	0.0037748	0.0201	TFAP2A
VII	negative regulation of luteinizing hormone secretion	33.3333	3	1	0.0037748	0.0201	CRH
VII	regulation of retinoic acid receptor signaling pathway	33.3333	3	1	0.0037748	0.0201	CRABP2
VII	cellular response to cocaine	33.3333	3	1	0.0037748	0.0201	CRH
VII	cellular response to mineralocorticoid stimulus	33.3333	3	1	0.0037748	0.0201	EDN1
VII	negative regulation of glucagon secretion	33.3333	3	1	0.0037748	0.0201	CRH
VII	negative regulation of cellular protein metabolic process	25	4	1	0.0050302	0.0201	EDN1
VII	positive regulation of cortisol secretion	25	4	1	0.0050302	0.0201	CRH
VII	hormone-mediated apoptotic signaling pathway	25	4	1	0.0050302	0.0201	CRH
VII	negative regulation of epinephrine secretion	25	4	1	0.0050302	0.0201	CRH
VII	ion homeostasis	25	4	1	0.0050302	0.0201	CRH
VII	vein smooth muscle contraction	25	4	1	0.0050302	0.0201	EDN1
VII	response to ozone	25	4	1	0.0050302	0.0201	EDN1
VII	response to ether	25	4	1	0.0050302	0.0201	CRH
VII	histamine secretion	25	4	1	0.0050302	0.0201	EDN1
VII	positive regulation of odontogenesis	25	4	1	0.0050302	0.0201	EDN1
VII	positive regulation of luteinizing hormone secretion	25	4	1	0.0050302	0.0201	KISS1
VII	positive regulation of osteoclast development	25	4	1	0.0050302	0.0201	GPR68
VII	peptide hormone secretion	25	4	1	0.0050302	0.0201	EDN1
VII	negative regulation of nitric-oxide synthase biosynthetic process	25	4	1	0.0050302	0.0201	EDN1
VII	positive regulation of sarcomere organization	25	4	1	0.0050302	0.0201	EDN1
VII	cellular response to hypoxia	2.24719	89	2	0.0055051	0.022	EDN1,KCNK3
VII	negative regulation of smooth muscle cell apoptotic process	20	5	1	0.006284	0.0225	EDN1
VII	transepithelial chloride transport	20	5	1	0.006284	0.0225	P2RY6
VII	positive regulation of corticotropin secretion	20	5	1	0.006284	0.0225	CRH
VII	stabilization of membrane potential	20	5	1	0.006284	0.0225	KCNK3
VII	regulation of systemic arterial blood pressure by endothelin	20	5	1	0.006284	0.0225	EDN1
VII	positive regulation of circadian sleep/wake cycle, wakefulness	20	5	1	0.006284	0.0225	CRH
VII	positive regulation of behavioral fear response	20	5	1	0.006284	0.0225	CRH
VII	diterpenoid metabolic process	20	5	1	0.006284	0.0225	CRH
VII	cellular response to pH	16.6667	6	1	0.0075364	0.0225	GPR68
VII	epithelial fluid transport	16.6667	6	1	0.0075364	0.0225	EDN1
VII	negative regulation of monocyte differentiation	16.6667	6	1	0.0075364	0.0225	GPR68
VII	positive regulation of cell growth involved in cardiac muscle cell development	14.2857	7	1	0.0087873	0.0225	EDN1
VII	positive regulation of collateral sprouting	14.2857	7	1	0.0087873	0.0225	CRABP2
VII	positive regulation of receptor biosynthetic process	14.2857	7	1	0.0087873	0.0225	EDN1
VII	negative regulation of norepinephrine secretion	14.2857	7	1	0.0087873	0.0225	CRH
VII	positive regulation of prostaglandin secretion	14.2857	7	1	0.0087873	0.0225	EDN1
VII	cellular response to iron ion	14.2857	7	1	0.0087873	0.0225	TFAP2A
VII	maternal process involved in parturition	14.2857	7	1	0.0087873	0.0225	EDN1
VII	response to leptin	14.2857	7	1	0.0087873	0.0225	EDN1
VII	inflammatory response	0.852273	352	3	0.0090174	0.0225	GPR68,PTGER2,CRH
VII	response to dexamethasone	12.5	8	1	0.01	0.0225	EDN1
VII	artery smooth muscle contraction	12.5	8	1	0.01	0.0225	EDN1
VII	positive regulation of growth hormone secretion	12.5	8	1	0.01	0.0225	KISS1
VII	positive regulation of cytosolic calcium ion concentration	1.5625	128	2	0.0111	0.0225	EDN1,PTGER2
VII	superoxide anion generation	11.1111	9	1	0.0113	0.0225	EDN1
VII	glucocorticoid biosynthetic process	11.1111	9	1	0.0113	0.0225	CRH
VII	negative regulation of transcription by competitive promoter binding	11.1111	9	1	0.0113	0.0225	TFAP2A
VII	positive regulation of synaptic transmission	11.1111	9	1	0.0113	0.0225	KISS1
VII	negative regulation of cytosolic calcium ion concentration	11.1111	9	1	0.0113	0.0225	KCNK3
VII	negative regulation of activated T cell proliferation	11.1111	9	1	0.0113	0.0225	PDCD1LG2
VII	positive regulation of cell size	11.1111	9	1	0.0113	0.0225	EDN1
VII	body fluid secretion	11.1111	9	1	0.0113	0.0225	EDN1
VII	positive regulation of hormone secretion	11.1111	9	1	0.0113	0.0225	EDN1
VII	locomotory exploration behavior	10	10	1	0.0125	0.0225	CRH
VII	negative regulation of hormone secretion	10	10	1	0.0125	0.0225	EDN1
VII	synaptic transmission, dopaminergic	10	10	1	0.0125	0.0225	CRH
VII	positive regulation of guanylate cyclase activity	10	10	1	0.0125	0.0225	GUCA2A
VII	regulation of pH	10	10	1	0.0125	0.0225	EDN1
VII	parturition	10	10	1	0.0125	0.0225	CRH
VII	negative regulation of blood coagulation	10	10	1	0.0125	0.0225	EDN1
VII	inositol phosphate-mediated signaling	9.09091	11	1	0.0138	0.0225	EDN1
VII	G-protein coupled purinergic nucleotide receptor signaling pathway	9.09091	11	1	0.0138	0.0225	P2RY6
VII	positive regulation of urine volume	9.09091	11	1	0.0138	0.0225	EDN1
VII	retinoic acid metabolic process	9.09091	11	1	0.0138	0.0225	CRABP2
VII	negative regulation of interleukin-10 production	8.33333	12	1	0.015	0.0225	PDCD1LG2
VII	prostaglandin biosynthetic process	8.33333	12	1	0.015	0.0225	EDN1
VII	response to lipopolysaccharide	1.29032	155	2	0.0159	0.0225	EDN1,PTGER2
VII	negative regulation of cAMP biosynthetic process	7.69231	13	1	0.0163	0.0225	EDN1
VII	eyelid development in camera-type eye	7.69231	13	1	0.0163	0.0225	TFAP2A
VII	positive regulation of renal sodium excretion	7.69231	13	1	0.0163	0.0225	EDN1
VII	retina layer formation	7.69231	13	1	0.0163	0.0225	TFAP2A
VII	positive regulation of calcium ion import	7.69231	13	1	0.0163	0.0225	CRH
VII	neural crest cell development	7.69231	13	1	0.0163	0.0225	EDN1
VII	regulation of N-methyl-D-aspartate selective glutamate receptor activity	7.14286	14	1	0.0175	0.0225	CRH
VII	hypothalamus development	7.14286	14	1	0.0175	0.0225	CRH
VII	response to corticosterone	7.14286	14	1	0.0175	0.0225	CRH
VII	multicellular organism aging	6.66667	15	1	0.0187	0.0225	EDN1
VII	positive regulation of cardiac muscle hypertrophy	6.66667	15	1	0.0187	0.0225	EDN1
VII	response to muscle stretch	6.25	16	1	0.02	0.0225	EDN1
VII	response to pain	6.25	16	1	0.02	0.0225	CRH
VII	cellular response to zinc ion	5.88235	17	1	0.0212	0.0225	KCNK3
VII	vasoconstriction	5.88235	17	1	0.0212	0.0225	EDN1
VII	positive regulation of smooth muscle cell migration	5.88235	17	1	0.0212	0.0225	P2RY6
VII	natural killer cell mediated cytotoxicity	5.88235	17	1	0.0212	0.0225	ULBP1
VII	natural killer cell activation	5.88235	17	1	0.0212	0.0225	ULBP1
VII	positive regulation of heart rate	5.55556	18	1	0.0225	0.0225	EDN1
VII	regulation of vasoconstriction	5.55556	18	1	0.0225	0.0225	EDN1
VII	cellular response to glucocorticoid stimulus	5.55556	18	1	0.0225	0.0225	EDN1
VII	response to immobilization stress	5.55556	18	1	0.0225	0.0225	CRH
VII	middle ear morphogenesis	5.55556	18	1	0.0225	0.0225	EDN1
VII	adrenal gland development	5.26316	19	1	0.0237	0.0237	CRH
VII	associative learning	5.26316	19	1	0.0237	0.0237	CRH
VII	cellular response to peptide hormone stimulus	5	20	1	0.0249	0.0249	EDN1
VII	negative regulation of reactive oxygen species metabolic process	5	20	1	0.0249	0.0249	TFAP2A
VII	cellular response to fatty acid	5	20	1	0.0249	0.0249	EDN1
VII	positive regulation of smooth muscle contraction	4.7619	21	1	0.0261	0.0261	EDN1
VII	regulation of sensory perception of pain	4.7619	21	1	0.0261	0.0261	EDN1
VII	negative regulation of interferon-gamma production	4.54545	22	1	0.0274	0.0274	PDCD1LG2
VII	membrane depolarization	4.54545	22	1	0.0274	0.0274	EDN1
VII	positive regulation of neutrophil chemotaxis	4.54545	22	1	0.0274	0.0274	EDN1
VII	cochlea development	4.54545	22	1	0.0274	0.0274	KCNK3
VII	bone morphogenesis	4.54545	22	1	0.0274	0.0274	TFAP2A
VII	chemical synaptic transmission	0.921659	217	2	0.0298	0.0298	CRH,KCNK3
VII	positive regulation of mitotic nuclear division	4.16667	24	1	0.0298	0.0298	EDN1
VII	positive regulation of cell death	4.16667	24	1	0.0298	0.0298	CRH
VII	dorsal/ventral pattern formation	4	25	1	0.0311	0.0311	EDN1
VII	phosphatidylinositol 3-kinase signaling	3.84615	26	1	0.0323	0.0323	EDN1
VII	regulation of cell differentiation	3.7037	27	1	0.0335	0.0335	TFAP2A
VII	response to amino acid	3.44828	29	1	0.0359	0.0359	EDN1
VII	branching involved in blood vessel morphogenesis	3.44828	29	1	0.0359	0.0359	EDN1
VII	glucose transport	3.33333	30	1	0.0372	0.0372	EDN1
VII	embryonic cranial skeleton morphogenesis	3.22581	31	1	0.0384	0.0384	TFAP2A
VII	protein kinase C-activating G-protein coupled receptor signaling pathway	3.22581	31	1	0.0384	0.0384	EDN1
VII	cellular response to dexamethasone stimulus	3.22581	31	1	0.0384	0.0384	CRH
VII	positive regulation of bone mineralization	3.125	32	1	0.0396	0.0396	TFAP2A
VII	feeding behavior	3.125	32	1	0.0396	0.0396	ADM2
VII	respiratory gaseous exchange	3.125	32	1	0.0396	0.0396	EDN1
VII	positive regulation of JUN kinase activity	3.0303	33	1	0.0408	0.0408	EDN1
VII	learning or memory	3.0303	33	1	0.0408	0.0408	CRH
VII	response to nicotine	3.0303	33	1	0.0408	0.0408	EDN1
VII	response to testosterone	2.94118	34	1	0.042	0.042	EDN1
VII	long-term synaptic potentiation	2.94118	34	1	0.042	0.042	CRH
VII	response to activity	2.85714	35	1	0.0432	0.0432	EDN1
VII	positive regulation of cAMP biosynthetic process	2.85714	35	1	0.0432	0.0432	CRH
VII	antigen processing and presentation	2.77778	36	1	0.0444	0.0444	ULBP1
VII	positive regulation of nitric oxide biosynthetic process	2.7027	37	1	0.0456	0.0456	EDN1
VII	response to drug	0.714286	280	2	0.0474	0.0474	CRH,KCNK3
VII	digestion	2.5641	39	1	0.048	0.048	ADM2
VII	response to progesterone	2.5641	39	1	0.048	0.048	PTGER2
VII	cellular response to calcium ion	2.5641	39	1	0.048	0.048	EDN1
